# Supplementary material for: A second triclinic polymorph of azimsulfuron
Source: Acta Crystallogr E Crystallogr Commun. 2016 Sep 23;72(Pt 10):1468–70. doi: 10.1107/S2056989016014845 (PMC5050778; doi:10.1107/S2056989016014845)
Supplement: Supplementary file 1 [file e-72-01468-sup1.cif]

##############################################################################
#                                                                            #
# This CIF contains the data in a paper accepted for publication in          #
# Acta Crystallographica Section E. It conforms to the requirements of       #
# Notes for Authors for Acta Crystallographica Section E, and has been       #
# peer reviewed under the auspices of the IUCr Commission on Journals.       #
#                                                                            #
# Full details of the Crystallographic Information File format               #
# are given in the paper "The Crystallographic Information File (CIF):       #
# a New Standard Archive File for Crystallography" by S. R. Hall, F. H.      #
# Allen and I. D. Brown [Acta Cryst. (1991), A47, 655-685].                  #
#                                                                            #
# The current version of the core CIF dictionary is obtainable from          #
# ftp://ftp.iucr.org/pub/cif_core.dic.                                       #
#                                                                            #
# Software is freely available for graphical display of the structure(s)     #
# in this CIF. For information consult the CIF software page                 #
# http://www.iucr.org/resources/cif/software.                                #
#                                                                            #
# This file may be used for bona fide research purposes within the           #
# scientific community so long as proper attribution is given to the journal # 
# article from which it was obtained.                                        #
#                                                                            #
##############################################################################
data_I
_database_code_depnum_ccdc_archive 'CCDC 1505302'
_audit_creation_method     'SHELXL-2014/7'
_chemical_name_systematic
;\
1-(4,6-Dimethoxypyrimidin-2-yl)-3-{[1-methyl-\
4-(2-methyl-2<i>H</i>-tetrazol-5-yl)pyrazol-5-yl]sulfonyl}urea
;
_chemical_name_common     azimsulfuron
_chemical_formula_moiety     'C13 H16 N10 O5 S'
_chemical_formula_sum     'C13 H16 N10 O5 S'
_chemical_formula_iupac     'C13 H16 N10 O5 S'
_chemical_formula_weight     424.42
_chemical_melting_point     ?
_shelx_space_group_comment
;
The symmetry employed for this shelxl refinement is uniquely defined
by the following loop, which should always be used as a source of
symmetry information in preference to the above space-group names.
They are only intended as comments.
;
_space_group_crystal_system     triclinic
_space_group_name_H-M_alt     'P -1'
_space_group_name_Hall     '-P 1'
loop_
    _space_group_symop_operation_xyz
    'x, y, z'
    '-x, -y, -z'
_cell_length_a     7.6451(2)
_cell_length_b     15.1102(4)
_cell_length_c     17.0314(5)
_cell_angle_alpha     67.1562(18)
_cell_angle_beta     80.5936(17)
_cell_angle_gamma     84.0996(17)
_cell_volume     1787.08(9)
_cell_formula_units_Z     4
_cell_measurement_reflns_used     3336
_cell_measurement_theta_min     2.30
_cell_measurement_theta_max     24.18
_cell_measurement_temperature     173(2)
_exptl_crystal_description     needle
_exptl_crystal_colour     colourless
_exptl_crystal_size_max     0.300
_exptl_crystal_size_mid     0.037
_exptl_crystal_size_min     0.036
_exptl_crystal_density_diffrn     1.577
_exptl_crystal_density_meas     ?
_exptl_crystal_density_method     ?
_exptl_crystal_F_000     880
_exptl_absorpt_coefficient_mu     0.235
_exptl_absorpt_correction_type     multi-scan
_exptl_absorpt_process_details
;
(SADABS; Bruker, 2014)
;
_shelx_estimated_absorpt_T_min     0.933
_shelx_estimated_absorpt_T_max     0.992
_exptl_absorpt_correction_T_min     0.6862
_exptl_absorpt_correction_T_max     0.7457
_diffrn_ambient_temperature     173(2)
_diffrn_radiation_type     MoK\a
_diffrn_radiation_wavelength     0.71073
_diffrn_measurement_device_type     'Bruker APEXII CCD'
_diffrn_measurement_method     '\f and \w scans'
_diffrn_detector_area_resol_mean     ?
_diffrn_reflns_number     25718
_diffrn_reflns_av_R_equivalents     0.0601
_diffrn_reflns_theta_min     1.464
_diffrn_reflns_theta_max     24.999
_diffrn_reflns_theta_full     24.999
_diffrn_measured_fraction_theta_max     0.998
_diffrn_measured_fraction_theta_full     0.998
_diffrn_reflns_limit_h_min     -8
_diffrn_reflns_limit_h_max     9
_diffrn_reflns_limit_k_min     -17
_diffrn_reflns_limit_k_max     17
_diffrn_reflns_limit_l_min     -20
_diffrn_reflns_limit_l_max     20
_refine_special_details     ?
_reflns_number_total     6265
_reflns_number_gt     4741
_reflns_threshold_expression     'I > 2\s(I)'
_refine_ls_structure_factor_coef     Fsqd
_refine_ls_matrix_type     full
_refine_ls_R_factor_all     0.0642
_refine_ls_R_factor_gt     0.0445
_refine_ls_wR_factor_gt     0.1044
_refine_ls_wR_factor_ref     0.1136
_refine_ls_goodness_of_fit_ref     1.067
_refine_ls_restrained_S_all     1.067
_refine_ls_number_reflns     6265
_refine_ls_number_parameters     531
_refine_ls_number_restraints     0
_refine_ls_hydrogen_treatment     constr
_refine_ls_weighting_scheme     calc
_refine_ls_weighting_details
              'w=1/[\s^2^(Fo^2^)+(0.0457P)^2^+0.2151P] where P=(Fo^2^+2Fc^2^)/3'
_atom_sites_solution_hydrogens     geom
_atom_sites_solution_primary     ?
_atom_sites_solution_secondary     ?
_refine_ls_shift/su_max     0.000
_refine_ls_shift/su_mean     0.000
_refine_diff_density_max     0.382
_refine_diff_density_min     -0.388
_refine_ls_extinction_method     none
_refine_ls_extinction_coef     .
loop_
    _atom_type_symbol
    _atom_type_description
    _atom_type_scat_dispersion_real
    _atom_type_scat_dispersion_imag
    _atom_type_scat_source
    'C' 'C' 0.0033 0.0016
                         'International Tables Vol C Tables 4.2.6.8 and 6.1.1.4'
    'H' 'H' 0.0000 0.0000
                         'International Tables Vol C Tables 4.2.6.8 and 6.1.1.4'
    'N' 'N' 0.0061 0.0033
                         'International Tables Vol C Tables 4.2.6.8 and 6.1.1.4'
    'O' 'O' 0.0106 0.0060
                         'International Tables Vol C Tables 4.2.6.8 and 6.1.1.4'
    'S' 'S' 0.1246 0.1234
                         'International Tables Vol C Tables 4.2.6.8 and 6.1.1.4'
_computing_data_collection
;
APEX2 (Bruker, 2014)
;
_computing_cell_refinement
;
SAINT (Bruker, 2014)
;
_computing_data_reduction
;
SAINT (Bruker, 2014)
;
_computing_structure_solution
;
SHELXS97 (Sheldrick, 2008)
;
_computing_structure_refinement
;
SHELXL2014 (Sheldrick, 2015)
;
_computing_molecular_graphics
;
DIAMOND (Brandenburg, 2010)
;
_computing_publication_material
;
SHELXTL (Sheldrick, 2008) and publCIF (Westrip, 2010)
;
loop_
    _atom_site_type_symbol
    _atom_site_label
    _atom_site_fract_x
    _atom_site_fract_y
    _atom_site_fract_z
    _atom_site_U_iso_or_equiv
    _atom_site_adp_type
    _atom_site_calc_flag
    _atom_site_occupancy
    _atom_site_disorder_assembly
    _atom_site_disorder_group
    S S1 0.29659(8) 0.39202(4) 0.20930(4) 0.02210(17) Uani d 1 . .
    S S2 1.16721(9) 0.10185(4) 0.78289(4) 0.02695(18) Uani d 1 . .
    O O1 0.6095(2) 0.23247(11) 0.66818(10) 0.0267(4) Uani d 1 . .
    O O2 0.5902(2) 0.10067(11) 0.46454(10) 0.0295(4) Uani d 1 . .
    O O3 0.2038(2) 0.50940(11) 0.31822(10) 0.0260(4) Uani d 1 . .
    O O4 0.3602(2) 0.30534(11) 0.19780(11) 0.0288(4) Uani d 1 . .
    O O5 0.1186(2) 0.42651(12) 0.19829(11) 0.0294(4) Uani d 1 . .
    O O6 0.7598(2) 0.48627(11) 0.37801(10) 0.0260(4) Uani d 1 . .
    O O7 1.0204(2) 0.17015(12) 0.45730(11) 0.0315(4) Uani d 1 . .
    O O8 1.0811(2) 0.30423(11) 0.75749(11) 0.0285(4) Uani d 1 . .
    O O9 1.1625(2) 0.01909(11) 0.76253(12) 0.0346(5) Uani d 1 . .
    O O10 1.3265(2) 0.12288(12) 0.80359(12) 0.0360(5) Uani d 1 . .
    N N1 0.4586(3) 0.31656(13) 0.55273(12) 0.0217(5) Uani d 1 . .
    N N2 0.4580(3) 0.25049(13) 0.44580(12) 0.0214(5) Uani d 1 . .
    N N3 0.3252(3) 0.40128(13) 0.43281(12) 0.0210(5) Uani d 1 . .
    H H3N 0.2896 0.4405 0.4598 0.025 Uiso calc 1 . .
    N N4 0.3313(3) 0.37078(13) 0.30805(12) 0.0212(5) Uani d 1 . .
    H H4N 0.3867 0.3161 0.3356 0.025 Uiso calc 1 . .
    N N5 0.3879(3) 0.57663(15) 0.10476(13) 0.0327(6) Uani d 1 . .
    N N6 0.5224(4) 0.62778(16) 0.05092(15) 0.0458(7) Uani d 1 . .
    N N7 0.7561(3) 0.31962(15) 0.20532(14) 0.0311(5) Uani d 1 . .
    N N8 0.8972(3) 0.26823(15) 0.18460(16) 0.0357(6) Uani d 1 . .
    N N9 0.9657(4) 0.3035(2) 0.10352(18) 0.0519(7) Uani d 1 . .
    N N10 0.8695(3) 0.3815(2) 0.06687(16) 0.0466(7) Uani d 1 . .
    N N11 0.8673(3) 0.41362(13) 0.50271(12) 0.0219(5) Uani d 1 . .
    N N12 1.0024(3) 0.25495(13) 0.54475(12) 0.0215(5) Uani d 1 . .
    N N13 0.9852(3) 0.34673(13) 0.62868(12) 0.0218(5) Uani d 1 . .
    H H13N 0.9551 0.4035 0.6311 0.026 Uiso calc 1 . .
    N N14 1.1044(3) 0.19100(13) 0.69852(12) 0.0242(5) Uani d 1 . .
    H H14N 1.0987 0.1805 0.6517 0.029 Uiso calc 1 . .
    N N15 1.0132(3) 0.13158(14) 0.92857(13) 0.0293(5) Uani d 1 . .
    N N16 0.8644(3) 0.11937(15) 0.98511(14) 0.0350(6) Uani d 1 . .
    N N17 0.6174(3) -0.04932(14) 0.89155(12) 0.0247(5) Uani d 1 . .
    N N18 0.5689(3) -0.07811(14) 0.83420(13) 0.0241(5) Uani d 1 . .
    N N19 0.6566(3) -0.03852(15) 0.75612(13) 0.0298(5) Uani d 1 . .
    N N20 0.7690(3) 0.01978(15) 0.76081(13) 0.0295(5) Uani d 1 . .
    C C1 0.5501(4) 0.30726(18) 0.70047(16) 0.0298(6) Uani d 1 . .
    H H1A 0.5859 0.3696 0.6566 0.045 Uiso calc 1 . .
    H H1B 0.6036 0.2952 0.7524 0.045 Uiso calc 1 . .
    H H1C 0.4206 0.3078 0.7143 0.045 Uiso calc 1 . .
    C C2 0.5514(3) 0.23781(16) 0.59675(15) 0.0218(6) Uani d 1 . .
    C C3 0.5963(3) 0.16081(16) 0.57120(15) 0.0229(6) Uani d 1 . .
    H H3 0.6570 0.1042 0.6051 0.028 Uiso calc 1 . .
    C C4 0.5473(3) 0.17177(16) 0.49379(15) 0.0224(6) Uani d 1 . .
    C C5 0.4184(3) 0.31774(16) 0.47966(15) 0.0200(5) Uani d 1 . .
    C C6 0.5328(4) 0.11182(18) 0.38456(16) 0.0336(7) Uani d 1 . .
    H H6A 0.4032 0.1201 0.3896 0.050 Uiso calc 1 . .
    H H6B 0.5705 0.0545 0.3715 0.050 Uiso calc 1 . .
    H H6C 0.5858 0.1684 0.3383 0.050 Uiso calc 1 . .
    C C7 0.2806(3) 0.43161(16) 0.35078(15) 0.0200(5) Uani d 1 . .
    C C8 0.4391(4) 0.48225(17) 0.14203(15) 0.0241(6) Uani d 1 . .
    C C9 0.6598(4) 0.5660(2) 0.05491(18) 0.0427(8) Uani d 1 . .
    H H9 0.7736 0.5832 0.0230 0.051 Uiso calc 1 . .
    C C10 0.6187(4) 0.47261(18) 0.11140(15) 0.0281(6) Uani d 1 . .
    C C11 0.2159(4) 0.62701(19) 0.11317(18) 0.0393(8) Uani d 1 . .
    H H11A 0.2286 0.6964 0.0824 0.059 Uiso calc 1 . .
    H H11B 0.1741 0.6133 0.1741 0.059 Uiso calc 1 . .
    H H11C 0.1298 0.6050 0.0887 0.059 Uiso calc 1 . .
    C C12 0.7435(3) 0.38992(18) 0.12941(16) 0.0272(6) Uani d 1 . .
    C C13 0.9717(4) 0.1819(2) 0.2470(2) 0.0522(9) Uani d 1 . .
    H H13A 0.9361 0.1250 0.2404 0.078 Uiso calc 1 . .
    H H13B 0.9277 0.1791 0.3053 0.078 Uiso calc 1 . .
    H H13C 1.1015 0.1837 0.2374 0.078 Uiso calc 1 . .
    C C14 0.7391(4) 0.49082(18) 0.29395(15) 0.0278(6) Uani d 1 . .
    H H14A 0.8562 0.4869 0.2617 0.042 Uiso calc 1 . .
    H H14B 0.6774 0.5516 0.2631 0.042 Uiso calc 1 . .
    H H14C 0.6697 0.4370 0.2998 0.042 Uiso calc 1 . .
    C C15 0.8417(3) 0.40702(16) 0.42896(15) 0.0217(6) Uani d 1 . .
    C C16 0.8940(3) 0.32688(17) 0.40905(16) 0.0239(6) Uani d 1 . .
    H H16 0.8781 0.3240 0.3560 0.029 Uiso calc 1 . .
    C C17 0.9710(3) 0.25142(17) 0.47177(16) 0.0233(6) Uani d 1 . .
    C C18 0.9502(3) 0.33713(16) 0.55572(15) 0.0211(6) Uani d 1 . .
    C C19 1.0937(4) 0.09138(17) 0.52594(18) 0.0334(7) Uani d 1 . .
    H H19A 1.1971 0.1126 0.5401 0.050 Uiso calc 1 . .
    H H19B 1.1298 0.0376 0.5074 0.050 Uiso calc 1 . .
    H H19C 1.0038 0.0706 0.5768 0.050 Uiso calc 1 . .
    C C20 1.0601(3) 0.28177(16) 0.69881(16) 0.0221(6) Uani d 1 . .
    C C21 0.9977(3) 0.09825(16) 0.86629(15) 0.0249(6) Uani d 1 . .
    C C22 0.7537(4) 0.07751(18) 0.95834(16) 0.0313(7) Uani d 1 . .
    H H22 0.6371 0.0604 0.9865 0.038 Uiso calc 1 . .
    C C23 0.8294(4) 0.06179(17) 0.88397(16) 0.0259(6) Uani d 1 . .
    C C24 1.1580(4) 0.17922(19) 0.94119(18) 0.0367(7) Uani d 1 . .
    H H24A 1.1204 0.1980 0.9906 0.055 Uiso calc 1 . .
    H H24B 1.1880 0.2365 0.8895 0.055 Uiso calc 1 . .
    H H24C 1.2623 0.1349 0.9519 0.055 Uiso calc 1 . .
    C C25 0.7428(3) 0.01230(16) 0.84415(15) 0.0246(6) Uani d 1 . .
    C C26 0.4366(4) -0.14953(17) 0.85757(17) 0.0297(6) Uani d 1 . .
    H H26A 0.4199 -0.1609 0.8065 0.044 Uiso calc 1 . .
    H H26B 0.3240 -0.1263 0.8811 0.044 Uiso calc 1 . .
    H H26C 0.4767 -0.2097 0.9009 0.044 Uiso calc 1 . .
loop_
    _atom_site_aniso_label
    _atom_site_aniso_U_11
    _atom_site_aniso_U_22
    _atom_site_aniso_U_33
    _atom_site_aniso_U_12
    _atom_site_aniso_U_13
    _atom_site_aniso_U_23
    S1 0.0221(4) 0.0230(3) 0.0234(3) 0.0007(3) -0.0029(3) -0.0116(3)
    S2 0.0239(4) 0.0192(3) 0.0317(4) 0.0031(3) -0.0010(3) -0.0051(3)
    O1 0.0284(11) 0.0289(9) 0.0222(9) 0.0028(8) -0.0049(8) -0.0096(8)
    O2 0.0415(12) 0.0205(9) 0.0287(10) 0.0040(8) -0.0094(9) -0.0113(8)
    O3 0.0347(11) 0.0193(9) 0.0233(9) 0.0069(8) -0.0078(8) -0.0077(7)
    O4 0.0290(11) 0.0271(9) 0.0368(10) -0.0005(8) -0.0028(8) -0.0199(8)
    O5 0.0214(11) 0.0373(10) 0.0323(10) 0.0059(8) -0.0076(8) -0.0165(8)
    O6 0.0316(11) 0.0263(9) 0.0235(9) 0.0038(8) -0.0092(8) -0.0121(7)
    O7 0.0377(12) 0.0265(9) 0.0370(11) 0.0034(8) -0.0042(9) -0.0208(8)
    O8 0.0362(12) 0.0238(9) 0.0264(10) 0.0031(8) -0.0085(8) -0.0099(8)
    O9 0.0368(12) 0.0196(9) 0.0421(11) 0.0040(8) 0.0031(9) -0.0105(8)
    O10 0.0221(11) 0.0329(10) 0.0472(12) 0.0008(8) -0.0071(9) -0.0086(9)
    N1 0.0205(12) 0.0218(10) 0.0205(11) -0.0026(9) -0.0011(9) -0.0058(9)
    N2 0.0213(12) 0.0178(10) 0.0232(11) 0.0003(8) -0.0016(9) -0.0066(9)
    N3 0.0238(12) 0.0198(10) 0.0197(11) 0.0026(8) -0.0019(9) -0.0093(8)
    N4 0.0246(13) 0.0171(10) 0.0196(10) 0.0053(8) -0.0032(9) -0.0057(8)
    N5 0.0399(15) 0.0255(11) 0.0251(12) 0.0036(10) -0.0017(11) -0.0037(10)
    N6 0.0538(19) 0.0303(13) 0.0362(14) -0.0034(12) 0.0064(13) 0.0013(11)
    N7 0.0271(14) 0.0277(12) 0.0424(14) -0.0009(10) -0.0050(11) -0.0173(11)
    N8 0.0252(14) 0.0316(12) 0.0614(17) 0.0047(10) -0.0119(12) -0.0288(12)
    N9 0.0380(17) 0.0719(19) 0.0605(19) 0.0015(14) -0.0009(14) -0.0443(16)
    N10 0.0320(16) 0.0691(18) 0.0476(16) 0.0033(13) 0.0005(12) -0.0354(14)
    N11 0.0210(12) 0.0222(10) 0.0233(11) -0.0020(9) -0.0005(9) -0.0102(9)
    N12 0.0188(12) 0.0194(10) 0.0277(12) -0.0023(8) 0.0000(9) -0.0112(9)
    N13 0.0262(13) 0.0164(10) 0.0257(11) 0.0031(8) -0.0074(9) -0.0105(9)
    N14 0.0302(13) 0.0196(10) 0.0196(11) 0.0033(9) 0.0006(9) -0.0066(9)
    N15 0.0332(15) 0.0229(11) 0.0283(12) -0.0032(9) -0.0063(10) -0.0046(9)
    N16 0.0431(16) 0.0301(12) 0.0271(12) -0.0043(11) 0.0035(11) -0.0083(10)
    N17 0.0276(13) 0.0261(11) 0.0213(11) 0.0023(9) -0.0047(9) -0.0103(9)
    N18 0.0244(13) 0.0236(11) 0.0244(12) 0.0058(9) -0.0062(10) -0.0097(9)
    N19 0.0337(15) 0.0309(12) 0.0215(12) 0.0039(10) -0.0019(10) -0.0085(10)
    N20 0.0323(14) 0.0287(12) 0.0223(12) 0.0013(10) -0.0022(10) -0.0055(9)
    C1 0.0329(17) 0.0333(14) 0.0283(14) -0.0024(12) -0.0032(12) -0.0171(12)
    C2 0.0183(14) 0.0257(13) 0.0189(13) -0.0025(10) 0.0006(10) -0.0064(10)
    C3 0.0201(15) 0.0198(12) 0.0239(13) 0.0000(10) -0.0025(11) -0.0033(10)
    C4 0.0208(15) 0.0191(12) 0.0242(13) -0.0038(10) 0.0013(11) -0.0057(10)
    C5 0.0153(14) 0.0200(12) 0.0221(13) -0.0055(10) 0.0001(10) -0.0049(10)
    C6 0.048(2) 0.0288(14) 0.0254(14) 0.0016(13) -0.0055(13) -0.0130(12)
    C7 0.0187(14) 0.0172(12) 0.0224(13) -0.0037(10) 0.0002(10) -0.0061(10)
    C8 0.0308(16) 0.0236(13) 0.0180(13) -0.0003(11) -0.0026(11) -0.0086(10)
    C9 0.045(2) 0.0371(16) 0.0341(17) -0.0085(14) 0.0087(14) -0.0040(13)
    C10 0.0319(17) 0.0302(14) 0.0207(13) -0.0044(12) 0.0026(12) -0.0098(11)
    C11 0.047(2) 0.0314(15) 0.0322(16) 0.0151(13) -0.0080(14) -0.0075(13)
    C12 0.0226(16) 0.0330(14) 0.0294(15) -0.0038(11) 0.0002(12) -0.0164(12)
    C13 0.042(2) 0.0348(16) 0.085(3) 0.0064(14) -0.0173(18) -0.0268(17)
    C14 0.0323(17) 0.0321(14) 0.0224(14) 0.0030(12) -0.0082(12) -0.0133(11)
    C15 0.0157(14) 0.0254(13) 0.0256(14) -0.0040(10) 0.0009(11) -0.0119(11)
    C16 0.0229(15) 0.0280(13) 0.0238(13) -0.0051(11) 0.0001(11) -0.0133(11)
    C17 0.0185(15) 0.0240(13) 0.0304(14) -0.0047(10) 0.0028(11) -0.0151(11)
    C18 0.0177(14) 0.0198(12) 0.0241(13) -0.0023(10) 0.0003(11) -0.0074(10)
    C19 0.0363(18) 0.0193(13) 0.0460(17) 0.0026(11) -0.0045(14) -0.0150(12)
    C20 0.0192(15) 0.0191(12) 0.0249(14) -0.0002(10) 0.0002(11) -0.0063(11)
    C21 0.0276(16) 0.0201(12) 0.0225(13) 0.0031(11) -0.0040(11) -0.0040(10)
    C22 0.0332(18) 0.0277(14) 0.0291(15) -0.0044(12) 0.0031(13) -0.0085(12)
    C23 0.0269(16) 0.0213(12) 0.0249(14) 0.0015(11) -0.0010(11) -0.0053(11)
    C24 0.0420(19) 0.0344(15) 0.0341(16) -0.0048(13) -0.0132(14) -0.0096(13)
    C25 0.0243(16) 0.0198(12) 0.0245(14) 0.0037(11) -0.0008(11) -0.0050(11)
    C26 0.0312(17) 0.0281(14) 0.0329(15) -0.0003(12) -0.0039(12) -0.0154(12)
_geom_special_details
;
 All esds (except the esd in the dihedral angle between two l.s. planes)
 are estimated using the full covariance matrix.  The cell esds are taken
 into account individually in the estimation of esds in distances, angles
 and torsion angles; correlations between esds in cell parameters are only
 used when they are defined by crystal symmetry.  An approximate (isotropic)
 treatment of cell esds is used for estimating esds involving l.s. planes.
;
loop_
    _geom_bond_atom_site_label_1
    _geom_bond_atom_site_label_2
    _geom_bond_site_symmetry_2
    _geom_bond_distance
    _geom_bond_publ_flag
    S1 O5 . 1.4212(18) ?
    S1 O4 . 1.4238(16) ?
    S1 N4 . 1.647(2) ?
    S1 C8 . 1.745(3) ?
    S2 O10 . 1.420(2) ?
    S2 O9 . 1.4267(18) ?
    S2 N14 . 1.6431(19) ?
    S2 C21 . 1.747(3) ?
    O1 C2 . 1.333(3) ?
    O1 C1 . 1.443(3) ?
    O2 C4 . 1.342(3) ?
    O2 C6 . 1.441(3) ?
    O3 C7 . 1.222(3) ?
    O6 C15 . 1.340(3) ?
    O6 C14 . 1.440(3) ?
    O7 C17 . 1.349(3) ?
    O7 C19 . 1.447(3) ?
    O8 C20 . 1.211(3) ?
    N1 C5 . 1.323(3) ?
    N1 C2 . 1.338(3) ?
    N2 C5 . 1.338(3) ?
    N2 C4 . 1.345(3) ?
    N3 C7 . 1.380(3) ?
    N3 C5 . 1.399(3) ?
    N3 H3N . 0.8800 ?
    N4 C7 . 1.370(3) ?
    N4 H4N . 0.8800 ?
    N5 N6 . 1.341(3) ?
    N5 C8 . 1.361(3) ?
    N5 C11 . 1.465(3) ?
    N6 C9 . 1.324(4) ?
    N7 C12 . 1.328(3) ?
    N7 N8 . 1.344(3) ?
    N8 N9 . 1.310(3) ?
    N8 C13 . 1.458(4) ?
    N9 N10 . 1.312(3) ?
    N10 C12 . 1.350(3) ?
    N11 C18 . 1.333(3) ?
    N11 C15 . 1.345(3) ?
    N12 C17 . 1.326(3) ?
    N12 C18 . 1.338(3) ?
    N13 C18 . 1.376(3) ?
    N13 C20 . 1.384(3) ?
    N13 H13N . 0.8800 ?
    N14 C20 . 1.380(3) ?
    N14 H14N . 0.8800 ?
    N15 N16 . 1.343(3) ?
    N15 C21 . 1.364(3) ?
    N15 C24 . 1.467(4) ?
    N16 C22 . 1.336(4) ?
    N17 N18 . 1.327(3) ?
    N17 C25 . 1.336(3) ?
    N18 N19 . 1.323(3) ?
    N18 C26 . 1.451(3) ?
    N19 N20 . 1.324(3) ?
    N20 C25 . 1.362(3) ?
    C1 H1A . 0.9800 ?
    C1 H1B . 0.9800 ?
    C1 H1C . 0.9800 ?
    C2 C3 . 1.387(3) ?
    C3 C4 . 1.373(3) ?
    C3 H3 . 0.9500 ?
    C6 H6A . 0.9800 ?
    C6 H6B . 0.9800 ?
    C6 H6C . 0.9800 ?
    C8 C10 . 1.400(4) ?
    C9 C10 . 1.398(4) ?
    C9 H9 . 0.9500 ?
    C10 C12 . 1.455(3) ?
    C11 H11A . 0.9800 ?
    C11 H11B . 0.9800 ?
    C11 H11C . 0.9800 ?
    C13 H13A . 0.9800 ?
    C13 H13B . 0.9800 ?
    C13 H13C . 0.9800 ?
    C14 H14A . 0.9800 ?
    C14 H14B . 0.9800 ?
    C14 H14C . 0.9800 ?
    C15 C16 . 1.384(3) ?
    C16 C17 . 1.382(3) ?
    C16 H16 . 0.9500 ?
    C19 H19A . 0.9800 ?
    C19 H19B . 0.9800 ?
    C19 H19C . 0.9800 ?
    C21 C23 . 1.393(4) ?
    C22 C23 . 1.400(3) ?
    C22 H22 . 0.9500 ?
    C23 C25 . 1.449(4) ?
    C24 H24A . 0.9800 ?
    C24 H24B . 0.9800 ?
    C24 H24C . 0.9800 ?
    C26 H26A . 0.9800 ?
    C26 H26B . 0.9800 ?
    C26 H26C . 0.9800 ?
loop_
    _geom_angle_atom_site_label_1
    _geom_angle_atom_site_label_2
    _geom_angle_atom_site_label_3
    _geom_angle_site_symmetry_1
    _geom_angle_site_symmetry_3
    _geom_angle
    _geom_angle_publ_flag
    O5 S1 O4 . . 120.08(11) ?
    O5 S1 N4 . . 110.06(10) ?
    O4 S1 N4 . . 103.25(10) ?
    O5 S1 C8 . . 108.81(11) ?
    O4 S1 C8 . . 107.74(11) ?
    N4 S1 C8 . . 105.99(11) ?
    O10 S2 O9 . . 119.77(11) ?
    O10 S2 N14 . . 110.51(11) ?
    O9 S2 N14 . . 103.83(11) ?
    O10 S2 C21 . . 108.05(13) ?
    O9 S2 C21 . . 109.42(12) ?
    N14 S2 C21 . . 104.16(11) ?
    C2 O1 C1 . . 117.82(19) ?
    C4 O2 C6 . . 117.94(19) ?
    C15 O6 C14 . . 117.12(18) ?
    C17 O7 C19 . . 116.6(2) ?
    C5 N1 C2 . . 114.6(2) ?
    C5 N2 C4 . . 114.8(2) ?
    C7 N3 C5 . . 129.9(2) ?
    C7 N3 H3N . . 115.0 ?
    C5 N3 H3N . . 115.0 ?
    C7 N4 S1 . . 125.14(16) ?
    C7 N4 H4N . . 117.4 ?
    S1 N4 H4N . . 117.4 ?
    N6 N5 C8 . . 111.0(2) ?
    N6 N5 C11 . . 118.1(2) ?
    C8 N5 C11 . . 130.9(2) ?
    C9 N6 N5 . . 105.9(2) ?
    C12 N7 N8 . . 100.5(2) ?
    N9 N8 N7 . . 114.3(2) ?
    N9 N8 C13 . . 122.4(2) ?
    N7 N8 C13 . . 123.2(2) ?
    N8 N9 N10 . . 106.2(2) ?
    N9 N10 C12 . . 106.2(2) ?
    C18 N11 C15 . . 115.0(2) ?
    C17 N12 C18 . . 115.4(2) ?
    C18 N13 C20 . . 130.6(2) ?
    C18 N13 H13N . . 114.7 ?
    C20 N13 H13N . . 114.7 ?
    C20 N14 S2 . . 122.10(18) ?
    C20 N14 H14N . . 119.0 ?
    S2 N14 H14N . . 119.0 ?
    N16 N15 C21 . . 111.3(2) ?
    N16 N15 C24 . . 117.3(2) ?
    C21 N15 C24 . . 131.4(2) ?
    C22 N16 N15 . . 105.5(2) ?
    N18 N17 C25 . . 102.1(2) ?
    N19 N18 N17 . . 113.8(2) ?
    N19 N18 C26 . . 124.1(2) ?
    N17 N18 C26 . . 122.0(2) ?
    N18 N19 N20 . . 106.5(2) ?
    N19 N20 C25 . . 105.9(2) ?
    O1 C1 H1A . . 109.5 ?
    O1 C1 H1B . . 109.5 ?
    H1A C1 H1B . . 109.5 ?
    O1 C1 H1C . . 109.5 ?
    H1A C1 H1C . . 109.5 ?
    H1B C1 H1C . . 109.5 ?
    O1 C2 N1 . . 119.3(2) ?
    O1 C2 C3 . . 117.0(2) ?
    N1 C2 C3 . . 123.7(2) ?
    C4 C3 C2 . . 115.6(2) ?
    C4 C3 H3 . . 122.2 ?
    C2 C3 H3 . . 122.2 ?
    O2 C4 N2 . . 118.3(2) ?
    O2 C4 C3 . . 118.6(2) ?
    N2 C4 C3 . . 123.1(2) ?
    N1 C5 N2 . . 128.1(2) ?
    N1 C5 N3 . . 114.3(2) ?
    N2 C5 N3 . . 117.5(2) ?
    O2 C6 H6A . . 109.5 ?
    O2 C6 H6B . . 109.5 ?
    H6A C6 H6B . . 109.5 ?
    O2 C6 H6C . . 109.5 ?
    H6A C6 H6C . . 109.5 ?
    H6B C6 H6C . . 109.5 ?
    O3 C7 N4 . . 122.6(2) ?
    O3 C7 N3 . . 121.2(2) ?
    N4 C7 N3 . . 116.2(2) ?
    N5 C8 C10 . . 107.4(2) ?
    N5 C8 S1 . . 124.3(2) ?
    C10 C8 S1 . . 128.17(18) ?
    N6 C9 C10 . . 112.4(3) ?
    N6 C9 H9 . . 123.8 ?
    C10 C9 H9 . . 123.8 ?
    C9 C10 C8 . . 103.2(2) ?
    C9 C10 C12 . . 124.8(3) ?
    C8 C10 C12 . . 132.0(2) ?
    N5 C11 H11A . . 109.5 ?
    N5 C11 H11B . . 109.5 ?
    H11A C11 H11B . . 109.5 ?
    N5 C11 H11C . . 109.5 ?
    H11A C11 H11C . . 109.5 ?
    H11B C11 H11C . . 109.5 ?
    N7 C12 N10 . . 112.7(2) ?
    N7 C12 C10 . . 126.6(2) ?
    N10 C12 C10 . . 120.5(2) ?
    N8 C13 H13A . . 109.5 ?
    N8 C13 H13B . . 109.5 ?
    H13A C13 H13B . . 109.5 ?
    N8 C13 H13C . . 109.5 ?
    H13A C13 H13C . . 109.5 ?
    H13B C13 H13C . . 109.5 ?
    O6 C14 H14A . . 109.5 ?
    O6 C14 H14B . . 109.5 ?
    H14A C14 H14B . . 109.5 ?
    O6 C14 H14C . . 109.5 ?
    H14A C14 H14C . . 109.5 ?
    H14B C14 H14C . . 109.5 ?
    O6 C15 N11 . . 112.2(2) ?
    O6 C15 C16 . . 124.5(2) ?
    N11 C15 C16 . . 123.3(2) ?
    C17 C16 C15 . . 115.3(2) ?
    C17 C16 H16 . . 122.3 ?
    C15 C16 H16 . . 122.3 ?
    N12 C17 O7 . . 118.0(2) ?
    N12 C17 C16 . . 123.7(2) ?
    O7 C17 C16 . . 118.3(2) ?
    N11 C18 N12 . . 127.2(2) ?
    N11 C18 N13 . . 114.6(2) ?
    N12 C18 N13 . . 118.2(2) ?
    O7 C19 H19A . . 109.5 ?
    O7 C19 H19B . . 109.5 ?
    H19A C19 H19B . . 109.5 ?
    O7 C19 H19C . . 109.5 ?
    H19A C19 H19C . . 109.5 ?
    H19B C19 H19C . . 109.5 ?
    O8 C20 N14 . . 122.8(2) ?
    O8 C20 N13 . . 120.8(2) ?
    N14 C20 N13 . . 116.4(2) ?
    N15 C21 C23 . . 107.4(2) ?
    N15 C21 S2 . . 123.5(2) ?
    C23 C21 S2 . . 129.0(2) ?
    N16 C22 C23 . . 112.2(3) ?
    N16 C22 H22 . . 123.9 ?
    C23 C22 H22 . . 123.9 ?
    C21 C23 C22 . . 103.6(2) ?
    C21 C23 C25 . . 132.5(2) ?
    C22 C23 C25 . . 123.8(2) ?
    N15 C24 H24A . . 109.5 ?
    N15 C24 H24B . . 109.5 ?
    H24A C24 H24B . . 109.5 ?
    N15 C24 H24C . . 109.5 ?
    H24A C24 H24C . . 109.5 ?
    H24B C24 H24C . . 109.5 ?
    N17 C25 N20 . . 111.8(2) ?
    N17 C25 C23 . . 119.4(2) ?
    N20 C25 C23 . . 128.8(2) ?
    N18 C26 H26A . . 109.5 ?
    N18 C26 H26B . . 109.5 ?
    H26A C26 H26B . . 109.5 ?
    N18 C26 H26C . . 109.5 ?
    H26A C26 H26C . . 109.5 ?
    H26B C26 H26C . . 109.5 ?
loop_
    _geom_torsion_atom_site_label_1
    _geom_torsion_atom_site_label_2
    _geom_torsion_atom_site_label_3
    _geom_torsion_atom_site_label_4
    _geom_torsion_site_symmetry_1
    _geom_torsion_site_symmetry_2
    _geom_torsion_site_symmetry_3
    _geom_torsion_site_symmetry_4
    _geom_torsion
    _geom_torsion_publ_flag
    O5 S1 N4 C7 . . . . -46.2(2) ?
    O4 S1 N4 C7 . . . . -175.6(2) ?
    C8 S1 N4 C7 . . . . 71.3(2) ?
    C8 N5 N6 C9 . . . . -0.8(3) ?
    C11 N5 N6 C9 . . . . -179.6(3) ?
    C12 N7 N8 N9 . . . . 0.2(3) ?
    C12 N7 N8 C13 . . . . 178.5(3) ?
    N7 N8 N9 N10 . . . . -0.1(3) ?
    C13 N8 N9 N10 . . . . -178.4(3) ?
    N8 N9 N10 C12 . . . . -0.1(3) ?
    O10 S2 N14 C20 . . . . -62.4(2) ?
    O9 S2 N14 C20 . . . . 167.96(19) ?
    C21 S2 N14 C20 . . . . 53.4(2) ?
    C21 N15 N16 C22 . . . . 0.2(3) ?
    C24 N15 N16 C22 . . . . 178.3(2) ?
    C25 N17 N18 N19 . . . . 0.3(2) ?
    C25 N17 N18 C26 . . . . 177.8(2) ?
    N17 N18 N19 N20 . . . . -0.2(3) ?
    C26 N18 N19 N20 . . . . -177.7(2) ?
    N18 N19 N20 C25 . . . . 0.0(2) ?
    C1 O1 C2 N1 . . . . 7.6(3) ?
    C1 O1 C2 C3 . . . . -174.1(2) ?
    C5 N1 C2 O1 . . . . 175.3(2) ?
    C5 N1 C2 C3 . . . . -2.9(3) ?
    O1 C2 C3 C4 . . . . -174.8(2) ?
    N1 C2 C3 C4 . . . . 3.4(4) ?
    C6 O2 C4 N2 . . . . -1.9(3) ?
    C6 O2 C4 C3 . . . . 178.0(2) ?
    C5 N2 C4 O2 . . . . 179.3(2) ?
    C5 N2 C4 C3 . . . . -0.6(3) ?
    C2 C3 C4 O2 . . . . 178.6(2) ?
    C2 C3 C4 N2 . . . . -1.5(4) ?
    C2 N1 C5 N2 . . . . 0.5(4) ?
    C2 N1 C5 N3 . . . . -178.47(19) ?
    C4 N2 C5 N1 . . . . 1.2(4) ?
    C4 N2 C5 N3 . . . . -179.9(2) ?
    C7 N3 C5 N1 . . . . 171.6(2) ?
    C7 N3 C5 N2 . . . . -7.5(4) ?
    S1 N4 C7 O3 . . . . -0.4(4) ?
    S1 N4 C7 N3 . . . . -178.80(17) ?
    C5 N3 C7 O3 . . . . -177.1(2) ?
    C5 N3 C7 N4 . . . . 1.4(4) ?
    N6 N5 C8 C10 . . . . 1.2(3) ?
    C11 N5 C8 C10 . . . . 179.8(3) ?
    N6 N5 C8 S1 . . . . -174.8(2) ?
    C11 N5 C8 S1 . . . . 3.8(4) ?
    O5 S1 C8 N5 . . . . 16.9(3) ?
    O4 S1 C8 N5 . . . . 148.5(2) ?
    N4 S1 C8 N5 . . . . -101.5(2) ?
    O5 S1 C8 C10 . . . . -158.3(2) ?
    O4 S1 C8 C10 . . . . -26.6(3) ?
    N4 S1 C8 C10 . . . . 83.4(3) ?
    N5 N6 C9 C10 . . . . 0.1(3) ?
    N6 C9 C10 C8 . . . . 0.5(3) ?
    N6 C9 C10 C12 . . . . -179.5(3) ?
    N5 C8 C10 C9 . . . . -1.0(3) ?
    S1 C8 C10 C9 . . . . 174.8(2) ?
    N5 C8 C10 C12 . . . . 179.0(3) ?
    S1 C8 C10 C12 . . . . -5.2(5) ?
    N8 N7 C12 N10 . . . . -0.2(3) ?
    N8 N7 C12 C10 . . . . -176.4(3) ?
    N9 N10 C12 N7 . . . . 0.2(3) ?
    N9 N10 C12 C10 . . . . 176.7(3) ?
    C9 C10 C12 N7 . . . . 140.6(3) ?
    C8 C10 C12 N7 . . . . -39.5(5) ?
    C9 C10 C12 N10 . . . . -35.4(4) ?
    C8 C10 C12 N10 . . . . 144.6(3) ?
    C14 O6 C15 N11 . . . . 174.7(2) ?
    C14 O6 C15 C16 . . . . -5.5(3) ?
    C18 N11 C15 O6 . . . . -179.3(2) ?
    C18 N11 C15 C16 . . . . 0.9(3) ?
    O6 C15 C16 C17 . . . . -177.9(2) ?
    N11 C15 C16 C17 . . . . 1.9(4) ?
    C18 N12 C17 O7 . . . . -179.8(2) ?
    C18 N12 C17 C16 . . . . 1.6(3) ?
    C19 O7 C17 N12 . . . . 3.8(3) ?
    C19 O7 C17 C16 . . . . -177.5(2) ?
    C15 C16 C17 N12 . . . . -3.2(4) ?
    C15 C16 C17 O7 . . . . 178.2(2) ?
    C15 N11 C18 N12 . . . . -2.9(4) ?
    C15 N11 C18 N13 . . . . 176.3(2) ?
    C17 N12 C18 N11 . . . . 1.7(4) ?
    C17 N12 C18 N13 . . . . -177.5(2) ?
    C20 N13 C18 N11 . . . . 176.5(2) ?
    C20 N13 C18 N12 . . . . -4.2(4) ?
    S2 N14 C20 O8 . . . . 7.5(3) ?
    S2 N14 C20 N13 . . . . -171.02(17) ?
    C18 N13 C20 O8 . . . . 179.7(2) ?
    C18 N13 C20 N14 . . . . -1.8(4) ?
    N16 N15 C21 C23 . . . . -0.4(3) ?
    C24 N15 C21 C23 . . . . -178.2(2) ?
    N16 N15 C21 S2 . . . . -179.42(17) ?
    C24 N15 C21 S2 . . . . 2.8(4) ?
    O10 S2 C21 N15 . . . . 13.3(2) ?
    O9 S2 C21 N15 . . . . 145.26(19) ?
    N14 S2 C21 N15 . . . . -104.2(2) ?
    O10 S2 C21 C23 . . . . -165.5(2) ?
    O9 S2 C21 C23 . . . . -33.5(3) ?
    N14 S2 C21 C23 . . . . 77.0(2) ?
    N15 N16 C22 C23 . . . . 0.1(3) ?
    N15 C21 C23 C22 . . . . 0.4(3) ?
    S2 C21 C23 C22 . . . . 179.38(19) ?
    N15 C21 C23 C25 . . . . -175.6(2) ?
    S2 C21 C23 C25 . . . . 3.4(4) ?
    N16 C22 C23 C21 . . . . -0.3(3) ?
    N16 C22 C23 C25 . . . . 176.1(2) ?
    N18 N17 C25 N20 . . . . -0.2(3) ?
    N18 N17 C25 C23 . . . . 179.0(2) ?
    N19 N20 C25 N17 . . . . 0.1(3) ?
    N19 N20 C25 C23 . . . . -179.0(2) ?
    C21 C23 C25 N17 . . . . 151.6(3) ?
    C22 C23 C25 N17 . . . . -23.7(4) ?
    C21 C23 C25 N20 . . . . -29.3(4) ?
    C22 C23 C25 N20 . . . . 155.4(2) ?
loop_
    _geom_hbond_atom_site_label_D
    _geom_hbond_atom_site_label_H
    _geom_hbond_atom_site_label_A
    _geom_hbond_site_symmetry_A
    _geom_hbond_distance_DH
    _geom_hbond_distance_HA
    _geom_hbond_distance_DA
    _geom_hbond_angle_DHA
    N3 H3N N11 2_666 0.88 2.65 3.494(3) 162
    N4 H4N N2 . 0.88 1.89 2.611(3) 138
    N13 H13N O3 2_666 0.88 2.04 2.844(2) 151
    N14 H14N N12 . 0.88 1.95 2.636(3) 134
    C1 H1C O8 1_455 0.98 2.58 3.559(3) 178
    C11 H11B O3 . 0.98 2.38 3.236(3) 146
    C11 H11B O8 2_666 0.98 2.57 3.278(3) 129
    C11 H11C N10 2_665 0.98 2.58 3.290(4) 130
    C13 H13A O9 2_756 0.98 2.40 3.374(4) 175
    C14 H14A O5 1_655 0.98 2.39 3.335(3) 162
    C22 H22 N17 2_657 0.95 2.57 3.435(3) 152
    C24 H24B O8 . 0.98 2.33 3.080(3) 133
    C26 H26B N16 2_657 0.98 2.52 3.376(3) 146
_shelx_hkl_file
;
  -1   0   0    5.55    0.43
   1   0   0    5.35    0.39
   1   0   0    5.41    0.39
   1   0   0    5.58    0.43
   2   0   0   10.96    0.82
   2   0   0   11.77    0.89
   2   0   0   11.33    0.82
   3   0   0    2.26    0.36
   3   0   0    1.69    0.27
   3   0   0    2.37    0.30
   4   0   0    3.99    0.48
   4   0   0    3.88    0.48
   4   0   0    3.52    0.54
   5   0   0    4.42    0.58
   5   0   0    4.36    0.66
   5   0   0    4.07    0.54
   6   0   0    0.21    0.22
   6   0   0    0.60    0.26
   6   0   0    0.14    0.24
   7   0   0   15.38    1.32
   8   0   0    0.03    0.21
   9   0   0    0.61    0.32
  10   0   0    0.85    0.38
  10  -1   0    1.35    0.46
   9  -1   0    3.36    0.66
   8  -1   0    0.79    0.33
   7  -1   0    5.68    0.78
   6  -1   0    0.07    0.16
   6  -1   0   -0.13    0.20
   6  -1   0    0.05    0.17
   5  -1   0    1.42    0.32
   5  -1   0    1.66    0.42
   5  -1   0    1.36    0.31
   4  -1   0    8.74    0.89
   4  -1   0    6.36    0.64
   4  -1   0    7.23    0.66
   3  -1   0   14.40    1.08
   3  -1   0   12.69    1.12
   3  -1   0   14.70    1.08
   2  -1   0    9.80    0.78
   2  -1   0   10.45    0.78
   2  -1   0   10.27    0.82
   1  -1   0    9.04    0.61
   1  -1   0    9.19    0.64
   1  -1   0    9.12    0.67
   1  -1   0    8.34    0.63
   1  -1   0    8.58    0.66
  -1   1   0    8.82    0.65
   0  -1   0   13.93    0.86
   0  -1   0   13.48    0.88
   0  -1   0   13.48    0.90
   0   1   0   11.71    0.88
   0   1   0   10.05    0.91
   0   1   0   13.50    0.85
  -1  -1   0    0.05    0.19
   1   1   0   -0.01    0.17
   1   1   0   -0.31    0.16
  -2  -1   0   60.26    4.02
   2   1   0   60.43    4.02
   2   1   0   57.69    3.97
   2   1   0   59.88    3.97
  -3  -1   0    0.94    0.26
   3   1   0    1.19    0.21
   3   1   0    0.91    0.24
   3   1   0    0.95    0.20
  -4  -1   0   30.91    2.26
   4   1   0   29.88    2.17
   4   1   0   29.62    2.15
   4   1   0   32.43    2.26
  -5  -1   0   52.72    3.85
   5   1   0   53.70    3.76
   5   1   0   55.05    3.75
   5   1   0   54.83    3.85
  -6  -1   0   10.44    1.14
   6   1   0   11.20    1.17
   6   1   0    9.69    0.90
   6   1   0    8.95    0.90
   7   1   0    3.91    0.62
   8   1   0    0.34    0.25
   9   1   0    0.72    0.35
  10   1   0    0.04    0.25
   9  -2   0    0.31    0.27
   8  -2   0    1.90    0.50
   7  -2   0   -0.14    0.18
   6  -2   0   11.58    1.13
   6  -2   0   13.52    1.17
   6  -2   0   14.02    1.47
   5  -2   0    3.76    0.56
   5  -2   0    3.41    0.52
   5  -2   0    3.14    0.59
   4  -2   0    6.91    0.79
   4  -2   0    6.43    0.72
   4  -2   0    5.36    0.68
   3  -2   0   10.80    0.91
   3  -2   0   11.18    0.93
   3  -2   0   11.58    0.97
   2  -2   0   20.98    1.42
   2  -2   0   20.77    1.55
   2  -2   0   21.39    1.56
   2  -2   0   21.51    1.47
   2  -2   0   20.16    1.47
   2  -2   0   22.40    1.55
   2  -2   0   22.23    1.43
  -2   2   0   19.42    1.51
   1  -2   0    7.98    0.60
   1  -2   0    8.03    0.65
   1  -2   0    7.86    0.66
   1  -2   0    7.51    0.61
   1  -2   0    7.96    0.63
  -1   2   0    7.84    0.64
  -1   2   0    7.71    0.64
  -1   2   0    7.89    0.54
   0  -2   0    0.01    0.11
   0  -2   0    0.29    0.07
   0  -2   0    0.18    0.11
   0  -2   0    0.12    0.11
   0  -2   0    0.12    0.12
   0   2   0    0.43    0.15
   0   2   0    0.18    0.11
   0   2   0    0.08    0.11
   0   2   0    0.10    0.06
  -1  -2   0   37.93    2.53
  -1  -2   0   36.45    2.50
  -1  -2   0   36.49    2.50
   1   2   0   36.90    2.51
   1   2   0   36.96    2.52
  -2  -2   0 1000.00   64.38
   2   2   0  972.54   64.22
   2   2   0  967.58   64.23
  -3  -2   0    9.87    0.82
   3   2   0    9.42    0.78
   3   2   0    9.50    0.81
   3   2   0    9.29    0.77
  -4  -2   0   -0.01    0.15
   4   2   0    0.18    0.16
   4   2   0    0.24    0.13
   4   2   0   -0.17    0.09
  -5  -2   0    7.70    0.88
   5   2   0    7.16    0.78
   5   2   0    6.80    0.83
   5   2   0    6.77    0.75
  -6  -2   0    4.87    0.72
   6   2   0    4.29    0.68
   6   2   0    6.48    0.75
   6   2   0    5.04    0.67
   7   2   0    0.44    0.23
   8   2   0    0.10    0.21
   9   2   0    8.41    1.07
  10   2   0   -0.08    0.22
   9  -3   0    2.25    0.59
   8  -3   0    0.24    0.31
   7  -3   0    2.17    0.52
   6  -3   0    4.30    0.76
   6  -3   0    3.54    0.63
   5  -3   0   20.34    1.72
   5  -3   0   21.87    1.66
   5  -3   0   18.72    1.64
   4  -3   0   20.64    1.68
   4  -3   0   22.33    1.74
   4  -3   0   21.36    1.67
   3  -3   0    1.28    0.20
   3  -3   0    1.48    0.21
   3  -3   0    1.43    0.35
   3  -3   0    1.69    0.35
   3  -3   0    1.19    0.31
  -3   3   0    0.94    0.31
   2  -3   0   41.13    3.10
   2  -3   0   43.78    3.08
   2  -3   0   44.79    3.01
   2  -3   0   44.55    3.02
   2  -3   0   45.03    3.05
   2  -3   0   44.54    2.99
  -2   3   0   44.30    2.91
  -2   3   0   44.40    2.90
  -2   3   0   44.38    3.08
   1  -3   0   15.53    1.18
   1  -3   0   14.44    1.11
   1  -3   0   13.88    1.09
   1  -3   0   15.69    1.15
   1  -3   0   15.15    1.11
   1  -3   0   14.97    1.00
  -1   3   0   15.10    1.15
  -1   3   0   14.46    1.15
  -1   3   0   14.59    1.01
   0  -3   0   10.81    0.89
   0  -3   0   10.20    0.80
   0  -3   0   10.68    0.82
   0  -3   0   10.39    0.75
   0  -3   0   10.11    0.83
   0   3   0   10.68    0.73
   0   3   0   10.47    0.86
   0   3   0   11.99    0.88
  -1  -3   0    8.67    0.66
  -1  -3   0    7.76    0.57
  -1  -3   0    8.42    0.68
  -1  -3   0    8.63    0.72
   1   3   0    7.97    0.71
   1   3   0    9.11    0.71
   1   3   0    7.84    0.66
   1   3   0    8.49    0.72
   1   3   0    7.45    0.68
  -2  -3   0   10.09    0.77
   2   3   0    9.11    0.79
   2   3   0    9.10    0.79
   2   3   0    9.61    0.73
  -3  -3   0    1.70    0.32
   3   3   0    2.52    0.38
   3   3   0    2.61    0.39
  -4  -3   0   16.58    1.36
   4   3   0   18.10    1.38
   4   3   0   17.44    1.35
  -5  -3   0    0.37    0.22
   5   3   0    0.67    0.23
   5   3   0    0.32    0.21
  -6  -3   0    2.16    0.44
   6   3   0    1.59    0.38
   6   3   0    1.59    0.38
   7   3   0   13.32    1.20
   8   3   0    0.31    0.26
   9   3   0    0.97    0.37
   9  -4   0    0.13    0.29
   8  -4   0    1.45    0.51
   7  -4   0    6.54    0.97
   6  -4   0    3.01    0.61
   6  -4   0    3.84    0.75
   5  -4   0    0.76    0.31
   5  -4   0    0.35    0.30
   5  -4   0    0.76    0.33
   4  -4   0    8.14    0.95
   4  -4   0    8.04    0.94
   4  -4   0    7.40    0.97
   3  -4   0   18.84    1.58
   3  -4   0   20.60    1.41
   3  -4   0   19.31    1.41
   3  -4   0   20.12    1.59
   3  -4   0   19.71    1.49
   3  -4   0   21.09    1.64
   3  -4   0   18.96    1.47
  -3   4   0   20.46    1.34
  -3   4   0   21.82    1.60
   2  -4   0   32.07    2.16
   2  -4   0   30.96    2.19
   2  -4   0   29.19    2.21
   2  -4   0   29.57    2.28
   2  -4   0   31.15    2.26
  -2   4   0   28.84    2.23
  -2   4   0   30.54    2.05
  -2   4   0   31.71    2.26
   1  -4   0    1.14    0.25
   1  -4   0    0.90    0.32
   1  -4   0    0.66    0.20
   1  -4   0    0.79    0.12
   1  -4   0    0.69    0.22
   1  -4   0    0.94    0.27
  -1   4   0    0.77    0.26
  -1   4   0    0.80    0.27
  -1   4   0    0.56    0.12
   0  -4   0   92.12    6.25
   0  -4   0   93.96    6.31
   0  -4   0   95.13    6.21
   0  -4   0   95.97    6.23
   0  -4   0   89.35    6.13
   0   4   0   93.78    6.10
   0   4   0   89.73    6.28
  -1  -4   0    0.32    0.21
  -1  -4   0    0.60    0.21
  -1  -4   0    0.52    0.10
  -1  -4   0    0.93    0.20
   1   4   0    0.73    0.21
   1   4   0    0.42    0.20
   1   4   0    0.44    0.19
  -2  -4   0   36.25    2.57
  -2  -4   0   37.35    2.41
  -2  -4   0   35.44    2.56
   2   4   0   34.63    2.61
   2   4   0   39.06    2.58
  -3  -4   0   50.87    3.63
   3   4   0   53.91    3.49
   3   4   0   51.71    3.69
   3   4   0   53.00    3.67
  -4  -4   0   41.90    2.97
   4   4   0   39.55    2.99
   4   4   0   43.41    2.98
  -5  -4   0   17.37    1.42
   5   4   0   17.92    1.43
   5   4   0   17.11    1.44
  -6  -4   0   24.77    1.91
   6   4   0   24.38    1.92
   6   4   0   23.68    2.00
   7   4   0    9.16    1.06
   8   4   0    0.80    0.34
   9   4   0    0.08    0.25
   9  -5   0   -0.28    0.25
   8  -5   0    0.32    0.31
   7  -5   0    0.41    0.32
   7  -5   0    0.81    0.47
   6  -5   0    0.51    0.38
   6  -5   0    0.27    0.32
   5  -5   0    8.06    1.09
   5  -5   0   10.29    1.24
   4  -5   0    1.75    0.29
   4  -5   0    1.92    0.46
   4  -5   0    2.00    0.30
   4  -5   0    2.26    0.52
   4  -5   0    1.73    0.41
  -4   5   0    2.00    0.20
  -4   5   0    1.92    0.46
   3  -5   0   17.68    1.42
   3  -5   0   18.44    1.28
   3  -5   0   16.56    1.24
   3  -5   0   16.36    1.48
   3  -5   0   18.97    1.34
   3  -5   0   17.71    1.36
   3  -5   0   11.68    1.34
  -3   5   0   17.24    1.17
  -3   5   0   18.49    1.45
   2  -5   0   20.28    1.61
   2  -5   0   21.96    1.59
   2  -5   0   22.61    1.62
   2  -5   0   20.52    1.68
   2  -5   0   19.39    1.53
  -2   5   0   20.61    1.65
  -2   5   0   20.76    1.63
  -2   5   0   19.55    1.40
   1  -5   0    0.92    0.27
   1  -5   0    0.31    0.23
   1  -5   0    0.30    0.09
   1  -5   0    0.04    0.15
   1  -5   0    0.16    0.15
  -1   5   0    0.18    0.09
  -1   5   0    0.32    0.23
  -1   5   0    0.27    0.20
   0  -5   0   25.23    1.88
   0  -5   0   24.64    1.89
   0  -5   0   25.32    1.99
   0  -5   0   26.33    1.79
   0  -5   0   26.45    1.94
   0   5   0   26.09    1.75
   0   5   0   27.55    2.00
   0   5   0   26.00    1.97
  -1  -5   0   -0.01    0.14
  -1  -5   0   -0.06    0.06
  -1  -5   0   -0.06    0.14
  -1  -5   0   -0.08    0.12
  -1  -5   0   -0.21    0.16
   1   5   0    0.07    0.18
   1   5   0    0.22    0.16
   1   5   0   -0.06    0.14
  -2  -5   0   32.53    2.25
  -2  -5   0   30.49    2.10
  -2  -5   0   32.54    2.66
  -2  -5   0   31.95    2.27
   2   5   0   32.85    2.33
   2   5   0   29.84    2.34
   2   5   0   30.60    2.34
   2   5   0   30.83    2.27
  -3  -5   0    1.06    0.27
  -3  -5   0    1.01    0.26
   3   5   0    1.21    0.24
   3   5   0    1.46    0.35
   3   5   0    1.02    0.31
  -4  -5   0   -0.09    0.12
   4   5   0    0.29    0.19
   4   5   0   -0.15    0.14
  -5  -5   0   22.19    1.69
   5   5   0   20.34    1.72
   5   5   0   22.01    1.77
  -6  -5   0    6.10    0.78
   6   5   0    5.32    0.77
   7   5   0    1.91    0.49
   8   5   0    0.95    0.38
   9   5   0   -0.05    0.22
   9  -6   0    0.37    0.37
   8  -6   0    0.10    0.30
   7  -6   0    6.07    1.09
   7  -6   0    4.75    0.92
   6  -6   0   11.35    1.53
   6  -6   0   17.23    1.81
   5  -6   0    3.38    0.68
   5  -6   0    0.90    0.45
  -5   6   0    2.29    0.26
   4  -6   0   24.68    1.77
   4  -6   0   24.92    1.88
   4  -6   0   25.91    1.87
   4  -6   0   25.06    1.76
   4  -6   0   23.78    2.04
   4  -6   0   25.49    2.12
  -4   6   0   25.70    1.73
   3  -6   0   -0.20    0.10
   3  -6   0    0.06    0.11
   3  -6   0    0.05    0.23
   3  -6   0    0.06    0.18
   3  -6   0   -0.04    0.13
   3  -6   0    0.30    0.24
   3  -6   0    0.09    0.14
  -3   6   0    0.02    0.20
  -3   6   0    0.05    0.08
   2  -6   0    5.34    0.60
   2  -6   0    4.77    0.66
   2  -6   0    3.20    0.53
   2  -6   0    4.25    0.72
   2  -6   0    5.14    0.66
  -2   6   0    4.36    0.40
  -2   6   0    4.82    0.73
  -2   6   0    3.47    0.60
   1  -6   0    2.67    0.28
   1  -6   0    1.89    0.50
   1  -6   0    2.40    0.42
   1  -6   0    2.20    0.43
   1  -6   0    2.27    0.40
  -1   6   0    1.88    0.44
  -1   6   0    2.61    0.26
  -1   6   0    2.66    0.52
   0  -6   0    2.52    0.45
   0  -6   0    3.04    0.48
   0  -6   0    2.97    0.33
   0  -6   0    3.56    0.62
   0  -6   0    3.90    0.49
   0   6   0    2.92    0.29
   0   6   0    2.67    0.52
   0   6   0    2.37    0.46
  -1  -6   0   -0.04    0.19
  -1  -6   0    0.34    0.19
  -1  -6   0    0.14    0.19
  -1  -6   0    0.23    0.10
  -1  -6   0    0.42    0.19
   1   6   0    0.18    0.21
   1   6   0    0.32    0.22
  -2  -6   0   19.20    1.49
  -2  -6   0   16.69    1.49
  -2  -6   0   18.27    1.29
  -2  -6   0   18.83    1.42
   2   6   0   17.81    1.52
   2   6   0   18.96    1.48
  -3  -6   0    0.38    0.21
  -3  -6   0    0.36    0.17
  -3  -6   0    0.31    0.07
   3   6   0    0.20    0.16
   3   6   0   -0.05    0.10
   3   6   0    0.12    0.18
  -4  -6   0    5.93    0.74
   4   6   0    7.80    0.97
   4   6   0    6.83    0.86
  -5  -6   0    5.03    0.67
   5   6   0    5.72    0.81
  -6  -6   0    3.38    0.55
   6   6   0    4.86    0.71
   7   6   0    1.52    0.45
   8   6   0    0.43    0.28
   9   6   0    1.29    0.44
   9  -7   0    0.57    0.43
   8  -7   0    0.13    0.32
   7  -7   0    2.48    0.70
   7  -7   0    4.40    0.93
   6  -7   0    0.55    0.41
   6  -7   0    0.92    0.48
  -6   7   0    0.87    0.18
   5  -7   0   10.09    0.84
   5  -7   0   12.60    1.44
   5  -7   0    9.92    0.83
   5  -7   0    8.87    1.28
  -5   7   0   11.20    0.80
   4  -7   0   10.36    1.13
   4  -7   0   12.12    1.37
   4  -7   0   12.21    1.04
   4  -7   0   11.46    0.92
   4  -7   0   12.02    0.95
   4  -7   0   11.94    1.41
  -4   7   0   11.16    0.86
   3  -7   0   50.90    3.80
   3  -7   0   47.61    3.60
   3  -7   0   49.60    3.51
   3  -7   0   50.52    3.58
   3  -7   0   50.88    3.66
  -3   7   0   49.14    3.81
  -3   7   0   51.04    3.72
  -3   7   0   49.73    3.36
   2  -7   0    4.73    0.64
   2  -7   0    3.73    0.71
   2  -7   0    4.83    0.72
   2  -7   0    3.21    0.52
   2  -7   0    3.68    0.59
   2  -7   0    3.70    0.29
  -2   7   0    3.99    0.69
  -2   7   0    3.85    0.68
  -2   7   0    3.66    0.37
   1  -7   0    0.37    0.28
   1  -7   0    0.14    0.09
   1  -7   0    0.32    0.21
   1  -7   0   -0.04    0.18
   1  -7   0    0.19    0.18
  -1   7   0   -0.42    0.16
  -1   7   0    0.11    0.20
  -1   7   0    0.30    0.12
   0  -7   0    1.94    0.41
   0  -7   0    2.39    0.48
   0  -7   0    2.12    0.28
   0  -7   0    2.77    0.45
   0  -7   0    3.19    0.64
   0   7   0    2.86    0.55
   0   7   0    2.56    0.27
   0   7   0    1.03    0.36
  -1  -7   0   12.51    1.13
  -1  -7   0   15.31    1.27
  -1  -7   0   12.17    1.09
  -1  -7   0   11.62    0.93
  -1  -7   0   11.68    1.04
   1   7   0   12.55    1.18
   1   7   0   13.25    1.19
  -2  -7   0    0.09    0.09
  -2  -7   0    0.06    0.17
  -2  -7   0    0.13    0.15
  -2  -7   0   -0.14    0.18
  -2  -7   0    0.07    0.18
   2   7   0    0.31    0.20
   2   7   0   -0.14    0.15
   2   7   0   -0.03    0.14
  -3  -7   0   12.82    1.15
  -3  -7   0   12.75    0.92
  -3  -7   0   14.35    1.11
   3   7   0   12.10    1.38
   3   7   0   12.05    1.19
   3   7   0   11.34    1.09
  -4  -7   0    0.17    0.19
  -4  -7   0   -0.01    0.06
   4   7   0   -0.03    0.19
   4   7   0   -0.04    0.10
  -5  -7   0    0.02    0.17
   5   7   0   -0.12    0.20
  -6  -7   0   -0.06    0.18
   6   7   0    0.02    0.25
   7   7   0    6.34    0.96
   8   7   0    0.41    0.30
   9   7   0    0.36    0.32
   8  -8   0    0.10    0.34
   7  -8   0    0.84    0.55
   7  -8   0    0.53    0.42
  -7   8   0    1.10    0.23
   6  -8   0    9.45    1.40
   6  -8   0    9.78    1.43
  -6   8   0   10.09    0.80
   5  -8   0    0.87    0.45
   5  -8   0    0.51    0.42
   5  -8   0    0.52    0.23
  -5   8   0    0.75    0.19
   4  -8   0   53.73    4.17
   4  -8   0   52.65    3.79
   4  -8   0   58.62    4.09
   4  -8   0   53.97    3.89
  -4   8   0   54.38    3.67
   3  -8   0    2.18    0.65
   3  -8   0    1.45    0.44
   3  -8   0    2.26    0.47
   3  -8   0    2.49    0.45
  -3   8   0    1.87    0.54
  -3   8   0    1.72    0.26
   2  -8   0   35.16    2.36
   2  -8   0   35.42    2.63
   2  -8   0   34.99    2.83
   2  -8   0   35.95    2.67
   2  -8   0   33.55    2.64
  -2   8   0   32.89    2.75
  -2   8   0   36.27    2.41
  -2   8   0   35.62    2.76
   1  -8   0    2.95    0.51
   1  -8   0    1.95    0.46
   1  -8   0    2.98    0.66
   1  -8   0    2.88    0.33
   1  -8   0    2.44    0.48
  -1   8   0    2.68    0.57
  -1   8   0    2.59    0.58
  -1   8   0    2.84    0.32
   0  -8   0    5.32    0.73
   0  -8   0    4.20    0.48
   0  -8   0    5.85    0.72
   0  -8   0    4.89    0.84
   0  -8   0    3.80    0.67
   0   8   0    6.07    0.87
   0   8   0    5.40    0.42
   0   8   0    3.57    0.67
  -1  -8   0    6.44    0.81
  -1  -8   0    6.56    0.83
  -1  -8   0    6.62    0.96
  -1  -8   0    5.70    0.72
  -1  -8   0    5.96    0.57
   1   8   0    4.29    0.76
   1   8   0    5.98    0.83
  -2  -8   0   -0.30    0.13
  -2  -8   0   -0.02    0.15
  -2  -8   0    0.05    0.20
  -2  -8   0    0.14    0.27
  -2  -8   0    0.05    0.09
   2   8   0   -0.17    0.13
   2   8   0    0.01    0.20
   2   8   0   -0.06    0.19
  -3  -8   0    0.58    0.28
  -3  -8   0    0.65    0.16
  -3  -8   0    0.86    0.27
   3   8   0    0.22    0.25
   3   8   0    0.17    0.21
  -4  -8   0    0.49    0.14
  -4  -8   0    0.62    0.27
   4   8   0    0.93    0.39
   4   8   0    0.96    0.27
  -5  -8   0    0.32    0.12
  -5  -8   0    0.33    0.23
   5   8   0    0.09    0.27
  -6  -8   0    0.55    0.33
   6   8   0    0.31    0.33
   7   8   0    1.15    0.45
   8   8   0    0.36    0.34
   9   8   0    0.10    0.29
   8  -9   0   -0.05    0.41
   7  -9   0    1.95    0.69
   7  -9   0    2.56    0.84
  -7   9   0    1.81    0.32
   6  -9   0    0.60    0.48
   6  -9   0    0.10    0.35
  -6   9   0    0.57    0.18
   5  -9   0   -0.17    0.26
   5  -9   0   -0.04    0.16
   5  -9   0   -0.06    0.31
   5  -9   0    0.02    0.13
  -5   9   0   -0.01    0.11
   4  -9   0    3.41    0.52
   4  -9   0    2.45    0.50
   4  -9   0    4.43    0.94
   4  -9   0    1.96    0.56
  -4   9   0    2.87    0.36
   3  -9   0    6.80    1.10
   3  -9   0    5.27    0.83
   3  -9   0    7.06    0.86
   3  -9   0    6.78    0.97
  -3   9   0    6.26    0.59
   2  -9   0   -0.01    0.20
   2  -9   0    0.02    0.17
   2  -9   0   -0.20    0.17
   2  -9   0    0.05    0.08
  -2   9   0    0.30    0.28
  -2   9   0    0.22    0.16
  -2   9   0    0.36    0.29
   1  -9   0    8.36    0.99
   1  -9   0    6.49    0.94
   1  -9   0    8.09    0.66
   1  -9   0    7.73    1.13
   1  -9   0    7.53    0.95
  -1   9   0    8.84    1.20
  -1   9   0    7.26    1.12
  -1   9   0    8.41    0.65
   0  -9   0    2.63    0.51
   0  -9   0    1.82    0.55
   0  -9   0    2.00    0.49
   0  -9   0    3.26    0.56
   0  -9   0    2.81    0.37
   0   9   0    1.98    0.52
   0   9   0    2.47    0.30
   0   9   0    2.72    0.61
  -1  -9   0   12.01    1.31
  -1  -9   0   12.86    0.95
  -1  -9   0   12.24    1.10
  -1  -9   0   10.68    1.31
  -1  -9   0   11.45    1.25
   1   9   0   10.30    1.30
   1   9   0   11.09    1.36
  -2  -9   0    9.23    1.06
  -2  -9   0    8.96    1.00
  -2  -9   0    8.25    1.07
  -2  -9   0    9.59    0.78
   2   9   0   10.46    1.28
   2   9   0   11.18    1.32
   2   9   0    8.75    1.13
  -3  -9   0    0.44    0.23
  -3  -9   0    0.31    0.14
   3   9   0    0.35    0.30
   3   9   0    0.35    0.26
  -4  -9   0    0.82    0.30
  -4  -9   0    0.76    0.19
   4   9   0    0.84    0.29
   4   9   0    0.43    0.34
  -5  -9   0    2.86    0.55
  -5  -9   0    3.47    0.40
   5   9   0    3.06    0.73
   6   9   0    0.17    0.28
   7   9   0    1.24    0.50
   8   9   0    0.26    0.31
   8 -10   0    1.00    0.59
  -8  10   0    1.08    0.30
   7 -10   0    0.44    0.57
   7 -10   0    0.83    0.60
  -7  10   0    0.74    0.22
   6 -10   0    0.83    0.52
   6 -10   0   -0.18    0.31
  -6  10   0    0.24    0.16
   5 -10   0    5.23    0.77
   5 -10   0    6.25    0.69
   5 -10   0    5.85    1.06
   5 -10   0    9.68    1.48
  -5  10   0    6.28    0.63
   4 -10   0    1.32    0.44
   4 -10   0    3.10    0.71
   4 -10   0    2.96    0.53
   4 -10   0    2.78    0.83
  -4  10   0    1.74    0.30
   3 -10   0   16.51    1.38
   3 -10   0   16.14    1.44
   3 -10   0   16.26    1.69
   3 -10   0   16.94    1.96
  -3  10   0   12.29    1.10
   2 -10   0   16.98    1.28
   2 -10   0   16.36    1.53
   2 -10   0   16.17    1.48
   2 -10   0   17.25    1.52
   2 -10   0   20.14    2.13
  -2  10   0   15.50    1.84
  -2  10   0   15.47    1.22
   1 -10   0    2.95    0.61
   1 -10   0    5.17    0.80
   1 -10   0    4.89    0.94
   1 -10   0    5.56    0.53
   1 -10   0    5.40    0.87
  -1  10   0    3.31    0.79
  -1  10   0    5.69    0.52
  -1  10   0    3.66    0.75
   0 -10   0   37.93    2.94
   0 -10   0   39.06    2.92
   0 -10   0   41.76    3.18
   0 -10   0   38.07    2.70
   0 -10   0   39.01    3.01
   0  10   0   40.18    3.12
   0  10   0   37.77    3.07
   0  10   0   37.63    2.63
  -1 -10   0   -0.04    0.23
  -1 -10   0    0.59    0.31
  -1 -10   0    0.48    0.39
  -1 -10   0    0.09    0.13
  -1 -10   0    0.18    0.22
   1  10   0   -0.32    0.19
   1  10   0    0.14    0.29
  -2 -10   0   20.38    1.68
  -2 -10   0   19.16    1.61
  -2 -10   0   16.97    1.52
  -2 -10   0   17.75    1.36
   2  10   0   15.43    1.77
   2  10   0   18.28    1.72
  -3 -10   0    1.32    0.26
  -3 -10   0    0.62    0.28
   3  10   0    0.34    0.34
   3  10   0    1.18    0.40
  -4 -10   0    0.13    0.20
  -4 -10   0   -0.24    0.09
   4  10   0    0.00    0.26
   4  10   0    0.16    0.20
  -5 -10   0    0.70    0.33
  -5 -10   0    0.89    0.22
   5  10   0    0.75    0.45
  -6 -10   0    0.46    0.19
   6  10   0    0.44    0.36
   7  10   0    0.25    0.37
   8  10   0    0.46    0.36
   7 -11   0    5.55    1.19
   7 -11   0    5.94    1.31
  -7  11   0    4.37    0.56
   6 -11   0   -0.03    0.50
   6 -11   0    0.67    0.58
   6 -11   0    0.55    0.22
  -6  11   0    0.41    0.21
   5 -11   0    2.13    0.40
   5 -11   0    1.56    0.44
   5 -11   0    1.49    0.57
   5 -11   0    1.24    0.62
  -5  11   0    1.02    0.26
   4 -11   0    3.01    0.91
   4 -11   0    4.28    0.77
   4 -11   0    4.17    0.89
   4 -11   0    5.43    0.75
  -4  11   0    4.61    0.53
   3 -11   0    0.51    0.34
   3 -11   0    0.37    0.37
   3 -11   0    0.33    0.31
   3 -11   0    0.68    0.56
  -3  11   0    0.57    0.21
   2 -11   0    3.58    0.90
   2 -11   0    1.60    0.50
   2 -11   0    2.49    0.59
   2 -11   0    1.93    0.55
  -2  11   0    2.13    0.33
  -2  11   0    1.96    0.66
   1 -11   0   19.84    1.93
   1 -11   0   23.69    1.93
   1 -11   0   19.61    1.86
   1 -11   0   26.62    2.24
   1 -11   0   22.05    1.60
  -1  11   0   23.49    2.17
  -1  11   0   20.99    1.57
  -1  11   0   22.02    2.06
   0 -11   0    1.69    0.48
   0 -11   0    3.76    0.73
   0 -11   0    3.18    0.62
   0 -11   0    2.24    0.37
   0 -11   0    2.92    0.78
   0  11   0    2.75    0.34
   0  11   0    3.38    0.78
   0  11   0    2.28    0.65
  -1 -11   0    1.42    0.46
  -1 -11   0    1.09    0.27
  -1 -11   0    0.86    0.38
  -1 -11   0    1.07    0.36
   1  11   0    1.72    0.55
   1  11   0    1.32    0.52
  -2 -11   0    1.72    0.53
  -2 -11   0    1.86    0.35
  -2 -11   0    3.78    0.73
  -2 -11   0    4.23    0.67
   2  11   0    2.47    0.71
   2  11   0    1.98    0.57
  -3 -11   0    7.76    0.80
  -3 -11   0    7.95    1.01
   3  11   0    8.03    1.21
   3  11   0   10.34    1.24
  -4 -11   0    0.53    0.28
  -4 -11   0    0.75    0.22
   4  11   0    1.49    0.53
   4  11   0    0.24    0.27
  -5 -11   0    2.94    0.58
  -5 -11   0    1.96    0.35
   5  11   0    2.11    0.66
  -6 -11   0    1.23    0.28
   6  11   0    1.11    0.52
   7  11   0    3.36    0.86
   8  11   0    0.05    0.37
   7 -12   0    1.92    0.87
   7 -12   0    3.18    1.03
  -7  12   0    2.21    0.40
   6 -12   0    1.37    0.59
   6 -12   0    0.50    0.25
   6 -12   0    0.60    0.60
  -6  12   0    0.35    0.22
   5 -12   0    0.30    0.42
   5 -12   0    0.07    0.50
   5 -12   0    0.13    0.26
   5 -12   0    0.16    0.22
  -5  12   0    0.17    0.19
   4 -12   0    2.22    0.57
   4 -12   0    1.82    0.72
   4 -12   0    0.96    0.39
   4 -12   0    1.41    0.57
  -4  12   0    1.83    0.32
   3 -12   0    3.54    0.95
   3 -12   0    2.52    0.66
   3 -12   0    3.01    0.62
   3 -12   0    2.79    0.68
  -3  12   0    3.01    0.41
   2 -12   0   24.12    2.28
   2 -12   0   27.75    2.28
   2 -12   0   27.55    2.34
   2 -12   0   23.98    2.80
  -2  12   0   28.12    1.95
  -2  12   0   29.79    2.56
   1 -12   0   11.09    1.47
   1 -12   0   12.25    1.74
   1 -12   0   12.48    1.47
   1 -12   0   12.87    1.48
   1 -12   0   10.24    0.93
  -1  12   0   11.83    0.92
  -1  12   0   13.16    1.63
   0 -12   0   11.41    0.98
   0 -12   0   11.12    1.34
   0 -12   0    9.83    1.36
   0 -12   0   13.80    1.52
   0  12   0   16.22    1.86
   0  12   0   11.80    0.91
   0  12   0   10.12    1.47
  -1 -12   0    0.55    0.37
  -1 -12   0    0.85    0.24
  -1 -12   0    0.62    0.35
  -1 -12   0    0.69    0.39
   1  12   0    0.77    0.46
   1  12   0    0.93    0.50
  -2 -12   0    5.38    0.62
  -2 -12   0    4.25    0.74
   2  12   0    4.36    0.86
   2  12   0    5.72    1.08
  -3 -12   0    0.92    0.26
  -3 -12   0    1.00    0.38
   3  12   0    1.09    0.47
   3  12   0    1.01    0.48
  -4 -12   0    9.72    1.17
  -4 -12   0    8.59    0.90
   4  12   0    8.41    1.37
   4  12   0   10.99    1.25
  -5 -12   0   10.21    1.22
  -5 -12   0   10.55    1.00
   5  12   0    9.93    1.56
  -6 -12   0    2.34    0.40
   6  12   0    2.77    0.79
  -7 -12   0    2.34    0.42
   7  12   0    2.19    0.71
   6 -13   0    8.08    0.97
   6 -13   0    5.75    1.27
   6 -13   0   11.14    1.81
  -6  13   0    7.48    0.81
   5 -13   0    3.81    0.62
   5 -13   0    2.31    0.81
   5 -13   0    3.40    0.69
   5 -13   0    5.73    1.32
  -5  13   0    2.95    0.46
   4 -13   0    0.31    0.31
   4 -13   0    0.45    0.54
   4 -13   0   -0.18    0.26
   4 -13   0   -0.13    0.33
  -4  13   0    0.28    0.22
   3 -13   0    0.01    0.29
   3 -13   0   -0.45    0.21
   3 -13   0    0.63    0.61
   3 -13   0    0.03    0.32
  -3  13   0    0.89    0.26
   2 -13   0    0.89    0.43
   2 -13   0    1.75    0.75
   2 -13   0    0.94    0.46
   2 -13   0    0.88    0.42
  -2  13   0    1.27    0.28
   1 -13   0   16.45    1.24
   1 -13   0   15.06    1.85
   1 -13   0   13.60    1.68
   1 -13   0   14.64    1.69
  -1  13   0   17.77    2.13
  -1  13   0   16.15    1.20
   0 -13   0   -0.01    0.26
   0 -13   0    0.17    0.32
   0 -13   0    0.64    0.23
   0 -13   0    0.40    0.39
   0  13   0    0.26    0.17
   0  13   0    0.38    0.42
  -1 -13   0    5.85    1.04
  -1 -13   0    7.68    1.15
  -1 -13   0    8.13    1.09
  -1 -13   0    7.46    0.81
   1  13   0    8.05    1.29
   1  13   0    5.76    1.10
  -2 -13   0    1.88    0.38
  -2 -13   0    1.78    0.51
   2  13   0    1.89    0.61
   2  13   0    1.46    0.65
  -3 -13   0    0.39    0.22
  -3 -13   0    0.41    0.32
   3  13   0    0.38    0.35
   3  13   0    1.09    0.54
  -4 -13   0    4.68    0.81
  -4 -13   0    5.35    0.68
   4  13   0    4.78    1.07
   4  13   0    5.74    0.94
  -5 -13   0    1.63    0.51
  -5 -13   0    2.40    0.43
   5  13   0    1.24    0.62
  -6 -13   0    0.10    0.19
   6  13   0    0.12    0.35
  -7 -13   0    0.73    0.29
   7  13   0    1.97    0.73
   6 -14   0    2.09    0.50
   6 -14   0    1.39    0.72
   6 -14   0    0.84    0.76
  -6  14   0    2.00    0.41
   5 -14   0    1.49    0.44
   5 -14   0    3.27    1.04
   5 -14   0    1.74    0.54
   5 -14   0    1.09    0.62
  -5  14   0    1.59    0.34
   4 -14   0   -0.35    0.31
   4 -14   0    0.02    0.32
   4 -14   0   -0.07    0.24
   4 -14   0   -0.28    0.53
  -4  14   0    0.24    0.22
   3 -14   0   -0.29    0.26
   3 -14   0    0.32    0.40
   3 -14   0    0.45    0.33
   3 -14   0    0.33    0.61
  -3  14   0    0.52    0.23
   2 -14   0    5.04    0.95
   2 -14   0    5.73    1.04
   2 -14   0    6.91    1.03
   2 -14   0    7.72    2.25
  -2  14   0    3.99    0.53
   1 -14   0    2.51    0.67
   1 -14   0    0.84    0.51
   1 -14   0    2.27    0.65
  -1  14   0    2.12    0.72
  -1  14   0    2.37    0.35
   0 -14   0   15.06    1.87
   0 -14   0   15.35    1.84
   0 -14   0   17.16    1.35
   0 -14   0   15.32    1.80
   0  14   0   18.62    2.26
   0  14   0   17.46    1.25
  -1 -14   0    0.80    0.27
  -1 -14   0   -0.02    0.35
  -1 -14   0    1.83    0.75
  -1 -14   0    1.29    0.51
   1  14   0    1.28    0.64
   1  14   0    1.74    0.65
  -2 -14   0   10.08    1.35
  -2 -14   0   12.08    1.16
   2  14   0   11.81    1.64
   2  14   0   12.38    1.78
  -3 -14   0   -0.02    0.16
  -3 -14   0    0.04    0.27
   3  14   0    0.18    0.33
   3  14   0    0.38    0.41
  -4 -14   0    0.50    0.37
  -4 -14   0    0.21    0.21
   4  14   0   -0.16    0.37
   4  14   0   -0.12    0.29
  -5 -14   0    1.38    0.37
  -5 -14   0    2.40    0.63
   5  14   0    2.43    0.88
  -6 -14   0    2.03    0.44
   6  14   0    1.78    0.76
   5 -15   0    2.68    0.99
   5 -15   0    2.01    0.52
   5 -15   0    0.67    0.62
   5 -15   0    1.10    0.52
  -5  15   0    2.46    0.44
   4 -15   0    0.11    0.41
   4 -15   0    1.51    0.88
   4 -15   0    0.72    0.38
   4 -15   0    0.04    0.35
  -4  15   0    0.30    0.26
   3 -15   0    3.30    0.90
   3 -15   0    2.81    0.75
   3 -15   0    4.33    0.92
  -3  15   0    3.53    0.51
   2 -15   0    0.99    0.48
   2 -15   0    1.85    0.62
   2 -15   0    0.50    0.41
  -2  15   0    1.22    0.31
   1 -15   0    1.26    0.52
   1 -15   0    1.45    0.59
   1 -15   0    0.92    0.45
  -1  15   0    1.61    0.31
  -1  15   0    1.30    0.69
   0 -15   0    5.63    0.69
   0 -15   0    6.61    1.19
   0 -15   0    5.61    1.00
   0 -15   0    6.00    1.14
   0  15   0    6.48    1.25
  -1 -15   0    8.99    1.28
  -1 -15   0   11.26    1.08
  -1 -15   0    7.04    1.23
   1  15   0   10.76    1.59
  -2 -15   0    4.40    0.63
  -2 -15   0    3.14    0.74
   2  15   0    3.32    0.94
   2  15   0    5.92    1.14
  -3 -15   0   -0.09    0.31
  -3 -15   0    0.32    0.24
   3  15   0   -0.63    0.34
   3  15   0    0.54    0.46
  -4 -15   0    0.40    0.23
  -4 -15   0    0.57    0.41
   4  15   0    0.39    0.53
   4  15   0    0.80    0.42
  -5 -15   0    2.15    0.48
  -5 -15   0    3.34    0.73
   5  15   0    3.26    0.96
  -6 -15   0    0.15    0.23
   6  15   0    0.90    0.65
   4 -16   0    1.09    0.59
   4 -16   0    0.02    0.40
   4 -16   0    0.10    0.35
  -4  16   0    0.49    0.30
   3 -16   0   -0.32    0.29
   3 -16   0   -0.11    0.34
   3 -16   0   -0.05    0.36
  -3  16   0    0.14    0.22
   2 -16   0    2.36    0.77
   2 -16   0    4.20    0.91
   2 -16   0    2.83    0.80
  -2  16   0    2.75    0.42
   1 -16   0    0.01    0.36
   1 -16   0    0.85    0.52
   1 -16   0    0.34    0.43
  -1  16   0   -0.32    0.43
  -1  16   0    0.68    0.24
   0 -16   0    1.18    0.56
   0 -16   0    1.15    0.51
   0 -16   0    2.17    0.73
   0 -16   0    1.15    0.33
   0  16   0    0.45    0.58
  -1 -16   0    0.42    0.47
  -1 -16   0    0.83    0.29
   1  16   0    0.66    0.52
  -2 -16   0    3.64    0.83
  -2 -16   0    2.99    0.53
   2  16   0    3.33    0.86
  -3 -16   0    0.46    0.27
  -3 -16   0    0.26    0.30
   3  16   0   -0.20    0.41
   3  16   0    0.26    0.52
  -4 -16   0    1.95    0.61
  -4 -16   0    3.54    0.60
   4  16   0    2.40    0.71
   4  16   0    2.52    0.84
  -5 -16   0    0.98    0.55
  -5 -16   0    1.43    0.40
   5  16   0    0.35    0.54
   3 -17   0    8.43    1.29
   3 -17   0    7.90    1.38
   3 -17   0    5.45    1.20
  -3  17   0    6.17    0.75
   2 -17   0   -0.48    0.36
   2 -17   0   -0.19    0.38
   2 -17   0   -0.24    0.37
  -2  17   0    0.27    0.23
   1 -17   0    1.12    0.64
   1 -17   0    0.98    0.59
   1 -17   0    1.00    0.55
  -1  17   0    1.88    1.11
   0 -17   0   -0.28    0.34
   0 -17   0    0.07    0.39
   0 -17   0    0.68    0.60
   0  17   0    0.06    0.49
  -1 -17   0    3.18    0.84
  -1 -17   0    2.34    0.49
   1  17   0    2.12    0.89
  -2 -17   0    3.58    0.84
  -2 -17   0    3.08    0.58
   2  17   0    4.03    1.00
  -3 -17   0    5.96    0.82
  -3 -17   0    6.99    1.17
   3  17   0    6.34    1.25
  -4 -17   0    0.65    0.36
  -4 -17   0    0.80    0.52
   4  17   0    1.77    0.81
   4  17   0    0.01    0.38
   2 -18   0    2.16    0.80
   2 -18   0    1.92    0.67
   2 -18   0    1.35    0.73
   1 -18   0    0.12    0.45
   1 -18   0    0.03    0.44
   1 -18   0    0.48    0.50
   0 -18   0    0.13    0.42
   0 -18   0    0.18    0.42
   0  18   0   -0.20    0.54
  -1 -18   0    0.10    0.25
  -1 -18   0   -0.14    0.36
   1  18   0    0.42    0.51
  -2 -18   0    1.57    0.41
  -2 -18   0    0.60    0.56
   2  18   0    1.22    0.74
   1  18  -1    1.47    0.81
  -1 -18   1    0.51    0.56
   0  18  -1    1.05    0.77
   0 -18   1    1.37    0.67
   0 -18   1    0.24    0.50
   1 -18   1    0.92    0.67
   1 -18   1    0.82    0.62
   1 -18   1    0.25    0.46
   3  17  -1    0.05    0.43
  -3 -17   1    0.09    0.36
  -3 -17   1    0.34    0.28
   2  17  -1    0.42    0.56
  -2 -17   1   -0.13    0.37
  -2 -17   1    0.15    0.26
   1  17  -1    1.42    0.69
  -1 -17   1    1.69    0.67
  -1 -17   1    1.45    0.40
   0  17  -1   -0.20    0.53
   0 -17   1    0.56    0.48
   0 -17   1    0.18    0.55
   0 -17   1    0.21    0.47
   1 -17   1   -0.21    0.45
   1 -17   1    0.05    0.40
   1 -17   1    0.20    0.50
  -2  17  -1    0.45    0.28
   2 -17   1    0.31    0.48
   2 -17   1    0.31    0.50
   2 -17   1    0.75    0.54
  -3  17  -1    1.55    0.37
   3 -17   1    1.99    0.65
   3 -17   1    1.93    0.74
   3 -17   1    0.21    0.49
   5  16  -1    0.97    0.42
   5  16  -1    0.21    0.51
  -5 -16   1    1.09    0.40
   4  16  -1   11.61    1.66
   4  16  -1   13.30    2.10
  -4 -16   1   15.12    1.74
  -4 -16   1   13.94    1.39
   3  16  -1   -0.12    0.36
   3  16  -1   -0.30    0.42
  -3 -16   1    0.14    0.33
  -3 -16   1   -0.11    0.21
   2  16  -1    0.41    0.52
  -2 -16   1    1.29    0.37
  -2 -16   1    0.68    0.46
   1  16  -1    8.25    1.52
  -1 -16   1    5.65    0.75
  -1 -16   1    5.71    1.03
   0  16  -1    3.58    1.04
   0 -16   1    3.68    0.88
   0 -16   1    3.07    0.96
   0 -16   1    4.47    0.94
  -1  16  -1    1.43    0.80
  -1  16  -1    1.94    0.35
   1 -16   1    0.99    0.52
   1 -16   1    0.82    0.48
   1 -16   1    1.35    0.60
  -2  16  -1    1.30    0.31
   2 -16   1    0.83    0.55
   2 -16   1    1.13    0.61
   2 -16   1    0.84    0.53
  -3  16  -1    0.24    0.25
   3 -16   1    0.75    0.44
   3 -16   1    0.52    0.52
   3 -16   1    0.66    0.59
  -4  16  -1    2.13    0.43
   4 -16   1    1.58    0.81
   4 -16   1    2.07    0.62
   4 -16   1    1.96    0.59
   5  15  -1    0.11    0.30
   5  15  -1    0.05    0.44
  -5 -15   1    0.14    0.24
   4  15  -1    0.74    0.62
   4  15  -1    0.08    0.33
  -4 -15   1    0.39    0.36
  -4 -15   1    0.36    0.26
   3  15  -1    3.90    0.98
   3  15  -1    4.88    1.14
  -3 -15   1    3.74    0.82
  -3 -15   1    4.17    0.64
   2  15  -1    2.64    0.90
   2  15  -1    2.79    0.88
  -2 -15   1    1.71    0.59
  -2 -15   1    1.93    0.43
   1  15  -1    2.39    0.83
  -1 -15   1    2.60    0.76
  -1 -15   1    1.74    0.38
  -1 -15   1    2.69    0.71
   0  15  -1   -0.27    0.48
   0 -15   1    0.38    0.50
   0 -15   1    0.10    0.20
   0 -15   1    0.33    0.43
   0 -15   1    0.36    0.37
  -1  15  -1    2.24    0.37
  -1  15  -1    1.59    0.77
   1 -15   1    1.28    0.62
   1 -15   1    2.06    0.62
   1 -15   1    2.41    0.73
  -2  15  -1    0.28    0.23
   2 -15   1    0.06    0.32
   2 -15   1   -0.38    0.29
   2 -15   1   -0.18    0.35
  -3  15  -1    0.03    0.20
   3 -15   1   -0.32    0.30
   3 -15   1    0.17    0.39
   3 -15   1    0.27    0.42
  -4  15  -1    0.91    0.31
   4 -15   1    1.64    0.87
   4 -15   1    0.84    0.59
   4 -15   1    0.98    0.50
   4 -15   1    0.49    0.35
  -5  15  -1    0.09    0.23
   5 -15   1    0.17    0.34
   5 -15   1    0.12    0.45
   5 -15   1   -0.21    0.25
   5 -15   1    0.47    0.69
   6  14  -1    1.60    0.75
  -6 -14   1    1.22    0.37
   5  14  -1    0.04    0.47
   5  14  -1   -0.06    0.23
  -5 -14   1   -0.10    0.16
  -5 -14   1    0.00    0.48
   4  14  -1    0.27    0.35
   4  14  -1    1.09    0.57
  -4 -14   1    0.05    0.33
  -4 -14   1    0.58    0.27
   3  14  -1    1.35    0.62
   3  14  -1    2.17    0.70
  -3 -14   1    1.75    0.58
  -3 -14   1    1.68    0.40
   2  14  -1   34.91    3.07
   2  14  -1   32.29    2.93
  -2 -14   1   31.83    2.71
  -2 -14   1   33.21    2.47
   1  14  -1    0.39    0.45
  -1 -14   1   -0.32    0.24
  -1 -14   1    0.00    0.17
  -1 -14   1    0.61    0.43
   0  14  -1   -0.05    0.41
   0 -14   1    0.44    0.38
   0 -14   1    0.60    0.44
   0 -14   1    0.70    0.23
   0 -14   1   -0.13    0.34
  -1  14  -1    7.18    1.38
  -1  14  -1    6.98    0.71
   1 -14   1    8.33    1.35
   1 -14   1    7.24    1.15
   1 -14   1    6.55    1.08
  -2  14  -1    0.64    0.25
   2 -14   1   -0.10    0.28
   2 -14   1    0.45    0.40
   2 -14   1    0.28    0.36
  -3  14  -1    4.52    0.53
   3 -14   1    0.75    0.73
   3 -14   1    3.00    0.73
   3 -14   1    2.02    0.74
   3 -14   1    2.90    0.77
  -4  14  -1    1.57    0.35
   4 -14   1    0.98    0.51
   4 -14   1    3.28    0.68
   4 -14   1    2.48    0.97
   4 -14   1    1.77    0.73
  -5  14  -1   -0.14    0.19
   5 -14   1    0.31    0.66
   5 -14   1    0.05    0.31
   5 -14   1   -0.07    0.43
   5 -14   1    0.03    0.24
  -6  14  -1    0.28    0.26
   6 -14   1    0.33    0.26
   6 -14   1   -0.47    0.53
   6 -14   1    0.70    0.67
   7  13  -1   -0.14    0.35
  -7 -13   1    0.23    0.23
   6  13  -1    3.42    0.91
  -6 -13   1    2.44    0.46
   5  13  -1    3.30    0.91
   5  13  -1    1.07    0.40
  -5 -13   1    2.21    0.43
  -5 -13   1    2.52    0.58
   4  13  -1   13.34    1.83
   4  13  -1   10.99    1.45
  -4 -13   1   12.32    1.20
  -4 -13   1   12.68    1.47
   3  13  -1    1.57    0.57
   3  13  -1    3.65    0.94
  -3 -13   1    1.40    0.49
  -3 -13   1    1.14    0.32
   2  13  -1    4.35    0.94
   2  13  -1    8.52    1.40
  -2 -13   1    4.85    0.87
  -2 -13   1    6.49    0.75
   1  13  -1    0.65    0.49
   1  13  -1    0.11    0.45
  -1 -13   1    1.04    0.48
  -1 -13   1    0.08    0.18
  -1 -13   1    0.34    0.41
  -1 -13   1    0.79    0.38
   0  13  -1    0.42    0.45
   0  13  -1    0.93    0.23
   0 -13   1    0.43    0.40
   0 -13   1    0.46    0.38
   0 -13   1    0.95    0.47
   0 -13   1    0.34    0.21
  -1  13  -1   -0.28    0.35
  -1  13  -1    0.12    0.17
   1 -13   1    0.17    0.15
   1 -13   1   -0.11    0.25
   1 -13   1   -0.28    0.28
   1 -13   1    0.30    0.36
  -2  13  -1    4.22    0.49
   2 -13   1    2.56    0.91
   2 -13   1    3.98    0.78
   2 -13   1    2.62    0.72
   2 -13   1    3.76    0.81
  -3  13  -1    2.66    0.42
   3 -13   1    4.35    0.79
   3 -13   1    4.02    1.07
   3 -13   1    3.04    0.82
   3 -13   1    2.92    0.76
  -4  13  -1    1.37    0.31
   4 -13   1    1.36    0.52
   4 -13   1    1.20    0.58
   4 -13   1    2.31    0.87
   4 -13   1    1.74    0.50
  -5  13  -1    1.63    0.33
   5 -13   1    2.16    0.45
   5 -13   1    3.23    0.91
   5 -13   1    1.64    0.82
   5 -13   1    1.27    0.45
  -6  13  -1    0.08    0.22
   6 -13   1    1.33    0.68
   6 -13   1    0.08    0.23
   6 -13   1    0.27    0.53
   7  12  -1    7.91    1.38
  -7 -12   1    8.10    0.91
   6  12  -1    1.21    0.65
  -6 -12   1    1.38    0.35
   5  12  -1    0.41    0.47
   5  12  -1    0.49    0.30
  -5 -12   1    0.97    0.30
  -5 -12   1    0.30    0.28
   4  12  -1   -0.05    0.30
   4  12  -1   -0.13    0.22
  -4 -12   1    0.02    0.16
  -4 -12   1    0.34    0.29
   3  12  -1    0.08    0.34
   3  12  -1    0.38    0.34
  -3 -12   1    0.03    0.15
  -3 -12   1    0.14    0.24
   2  12  -1    1.45    0.55
   2  12  -1    1.06    0.53
  -2 -12   1    1.49    0.48
  -2 -12   1    1.33    0.31
   1  12  -1    4.47    0.94
   1  12  -1    3.27    0.84
  -1 -12   1    3.85    0.55
  -1 -12   1    3.75    0.72
  -1 -12   1    3.57    0.81
  -1 -12   1    4.67    0.83
   0  12  -1   81.57    5.91
   0  12  -1   79.05    5.28
   0  12  -1   76.95    5.89
   0 -12   1   79.79    5.79
   0 -12   1   77.22    5.37
   0 -12   1   83.83    5.75
   0 -12   1   75.19    5.66
  -1  12  -1    1.26    0.59
  -1  12  -1    1.65    0.29
   1 -12   1    2.53    0.36
   1 -12   1    1.14    0.61
   1 -12   1    1.29    0.48
   1 -12   1    2.25    0.65
   1 -12   1    1.20    0.46
  -2  12  -1    0.11    0.44
  -2  12  -1    0.02    0.17
   2 -12   1   -0.10    0.25
   2 -12   1    0.03    0.45
   2 -12   1    0.05    0.25
   2 -12   1    0.22    0.28
  -3  12  -1    0.72    0.23
   3 -12   1    1.43    0.50
   3 -12   1    1.32    0.46
   3 -12   1    1.52    0.77
   3 -12   1    0.98    0.46
  -4  12  -1    2.57    0.38
   4 -12   1    2.26    0.79
   4 -12   1    2.30    0.55
   4 -12   1    3.37    0.68
   4 -12   1    1.29    0.58
  -5  12  -1    4.42    0.52
   5 -12   1    3.63    0.91
   5 -12   1    4.68    0.62
   5 -12   1    3.05    0.96
   5 -12   1    2.39    0.58
  -6  12  -1    1.39    0.33
   6 -12   1    0.96    0.67
   6 -12   1    1.69    0.37
   6 -12   1    2.77    0.93
  -7  12  -1    0.97    0.29
   7 -12   1    0.70    0.64
   7 -12   1    1.94    0.81
   8  11  -1    0.26    0.39
   7  11  -1    0.52    0.42
  -7 -11   1    0.38    0.23
   6  11  -1    0.36    0.43
  -6 -11   1    0.80    0.26
   5  11  -1   -0.05    0.35
   5  11  -1    0.37    0.23
  -5 -11   1    0.13    0.17
  -5 -11   1   -0.10    0.21
   4  11  -1    3.89    0.71
   4  11  -1    5.26    1.03
  -4 -11   1    4.31    0.55
  -4 -11   1    3.48    0.66
   3  11  -1    0.13    0.30
   3  11  -1   -0.09    0.23
  -3 -11   1    0.06    0.24
  -3 -11   1   -0.03    0.14
   2  11  -1    0.99    0.47
   2  11  -1    0.71    0.43
  -2 -11   1    0.00    0.31
  -2 -11   1    0.53    0.21
  -2 -11   1    1.67    0.51
  -2 -11   1    0.93    0.39
   1  11  -1   23.05    2.07
   1  11  -1   20.22    2.23
  -1 -11   1   20.97    1.95
  -1 -11   1   22.20    1.63
  -1 -11   1   21.01    1.82
  -1 -11   1   21.31    1.89
   0  11  -1    0.07    0.30
   0  11  -1   -0.17    0.13
   0  11  -1   -0.23    0.27
   0 -11   1   -0.34    0.20
   0 -11   1    0.30    0.30
   0 -11   1   -0.24    0.20
   0 -11   1   -0.22    0.11
   0 -11   1   -0.31    0.33
  -1  11  -1    1.58    0.28
  -1  11  -1    1.63    0.61
   1 -11   1    1.21    0.60
   1 -11   1    1.27    0.26
   1 -11   1    1.49    0.51
   1 -11   1    1.99    0.51
   1 -11   1    0.76    0.38
  -2  11  -1    3.01    0.82
  -2  11  -1    3.75    0.42
   2 -11   1    1.67    0.54
   2 -11   1    2.61    0.58
   2 -11   1    3.15    0.87
   2 -11   1    4.37    0.76
  -3  11  -1    3.15    0.41
   3 -11   1    3.07    0.61
   3 -11   1    3.63    0.78
   3 -11   1    3.06    0.68
   3 -11   1    2.03    0.79
  -4  11  -1    0.44    0.23
   4 -11   1    0.41    0.53
   4 -11   1    0.71    0.47
   4 -11   1    0.70    0.35
   4 -11   1   -0.38    0.15
  -5  11  -1    3.82    0.48
   5 -11   1    2.72    0.48
   5 -11   1    4.22    0.96
   5 -11   1    2.96    0.58
   5 -11   1    3.78    1.01
  -6  11  -1    0.06    0.16
   6 -11   1    0.01    0.14
   6 -11   1    0.35    0.45
   6 -11   1    0.11    0.39
  -7  11  -1    2.05    0.38
   7 -11   1    3.41    0.94
   7 -11   1    2.22    0.88
   8  10  -1    1.02    0.55
   7  10  -1   -0.03    0.31
   6  10  -1    1.65    0.57
  -6 -10   1    2.04    0.35
   5  10  -1    4.58    0.96
   5  10  -1    4.09    0.53
  -5 -10   1    2.96    0.56
  -5 -10   1    3.05    0.45
   4  10  -1    0.80    0.45
   4  10  -1    1.25    0.40
  -4 -10   1    1.42    0.40
  -4 -10   1    1.40    0.28
   3  10  -1    3.11    0.66
   3  10  -1    2.96    0.69
  -3 -10   1    4.64    0.67
  -3 -10   1    2.77    0.42
   2  10  -1   10.35    1.38
   2  10  -1   10.05    1.37
  -2 -10   1   13.41    1.45
  -2 -10   1   13.68    1.51
  -2 -10   1   13.28    1.16
  -2 -10   1   11.44    0.98
   1  10  -1    0.60    0.42
   1  10  -1    0.97    0.43
  -1 -10   1    1.09    0.42
  -1 -10   1    1.78    0.46
  -1 -10   1    1.46    0.52
  -1 -10   1    1.17    0.26
  -1 -10   1    1.70    0.44
   0  10  -1    5.31    0.94
   0  10  -1    6.13    0.57
   0  10  -1    7.95    1.16
   0 -10   1    5.31    1.02
   0 -10   1    4.98    0.81
   0 -10   1    5.91    0.85
   0 -10   1    7.33    1.03
   0 -10   1    7.12    0.68
  -1  10  -1   26.91    1.84
  -1  10  -1   25.41    2.26
  -1  10  -1   23.85    2.26
   1 -10   1   27.65    2.16
   1 -10   1   24.82    2.36
   1 -10   1   26.38    1.86
   1 -10   1   24.60    2.12
   1 -10   1   27.14    2.22
  -2  10  -1   40.15    2.82
  -2  10  -1   46.08    3.39
   2 -10   1   42.52    3.19
   2 -10   1   39.65    3.37
   2 -10   1   40.34    3.11
   2 -10   1   40.22    3.19
  -3  10  -1    4.96    0.52
   3 -10   1    4.97    0.80
   3 -10   1    4.51    0.83
   3 -10   1    5.30    1.08
   3 -10   1    4.33    0.71
  -4  10  -1    6.41    0.59
   4 -10   1    4.25    0.75
   4 -10   1    5.07    0.72
   4 -10   1    4.15    0.87
   4 -10   1    5.45    1.11
  -5  10  -1    3.15    0.40
   5 -10   1    0.73    0.59
   5 -10   1    2.52    0.39
   5 -10   1    2.43    0.48
   5 -10   1    3.17    0.82
  -6  10  -1    4.89    0.53
   6 -10   1    3.15    0.86
   6 -10   1    3.69    0.93
  -7  10  -1    0.19    0.16
   7 -10   1   -0.13    0.44
   7 -10   1   -0.06    0.43
  -8  10  -1    1.47    0.30
   8 -10   1    0.34    0.51
   8   9  -1    0.11    0.31
   7   9  -1    7.73    1.23
   6   9  -1    0.82    0.43
  -6  -9   1    0.88    0.22
   5   9  -1   -0.13    0.24
  -5  -9   1    0.16    0.21
  -5  -9   1    0.10    0.12
   4   9  -1    1.19    0.39
   4   9  -1    1.54    0.53
  -4  -9   1    1.10    0.23
  -4  -9   1    1.11    0.33
   3   9  -1    2.44    0.54
   3   9  -1    2.44    0.62
  -3  -9   1    2.22    0.45
  -3  -9   1    2.74    0.37
   2   9  -1    5.85    0.96
   2   9  -1    4.01    0.76
  -2  -9   1    5.24    0.81
  -2  -9   1    4.88    0.76
  -2  -9   1    5.96    0.74
  -2  -9   1    5.59    0.58
   1   9  -1    1.75    0.50
   1   9  -1    1.55    0.50
  -1  -9   1    1.82    0.50
  -1  -9   1    1.81    0.31
  -1  -9   1    1.54    0.54
  -1  -9   1    1.96    0.45
  -1  -9   1    1.86    0.48
   0   9  -1    1.84    0.52
   0   9  -1    2.31    0.57
   0   9  -1    2.26    0.29
   0  -9   1    1.47    0.30
   0  -9   1    2.43    0.55
   0  -9   1    1.78    0.61
   0  -9   1    2.43    0.49
   0  -9   1    2.73    0.56
  -1   9  -1   22.97    1.63
  -1   9  -1   22.61    2.03
  -1   9  -1   22.34    2.00
   1  -9   1   22.69    1.65
   1  -9   1   21.15    2.05
   1  -9   1   23.28    1.90
   1  -9   1   25.07    1.93
   1  -9   1   24.52    1.97
  -2   9  -1    2.37    0.34
  -2   9  -1    3.40    0.73
   2  -9   1    2.57    0.51
   2  -9   1    2.99    0.29
   2  -9   1    3.02    0.60
   2  -9   1    2.52    0.68
   2  -9   1    3.14    0.62
  -3   9  -1    2.29    0.33
   3  -9   1    2.44    0.48
   3  -9   1    1.91    0.65
   3  -9   1    2.12    0.50
   3  -9   1    1.04    0.42
  -4   9  -1    0.33    0.16
   4  -9   1    0.28    0.22
   4  -9   1   -0.08    0.18
   4  -9   1    0.17    0.39
   4  -9   1    0.29    0.32
  -5   9  -1    0.80    0.21
   5  -9   1    1.00    0.31
   5  -9   1    0.73    0.50
   5  -9   1    0.44    0.43
   5  -9   1    0.58    0.17
  -6   9  -1    2.38    0.33
   6  -9   1    1.53    0.60
   6  -9   1    1.62    0.66
  -7   9  -1    3.83    0.48
   7  -9   1    3.40    0.92
   7  -9   1    5.58    1.16
   8  -9   1    0.04    0.39
   9   8  -1    0.60    0.41
   8   8  -1    1.50    0.55
   7   8  -1    7.49    1.16
   6   8  -1    4.57    0.86
   5   8  -1    1.72    0.52
  -5  -8   1    0.86    0.30
  -5  -8   1    0.50    0.16
   4   8  -1    1.80    0.39
   4   8  -1    1.23    0.45
  -4  -8   1    1.60    0.26
  -4  -8   1    1.68    0.38
   3   8  -1    0.66    0.37
   3   8  -1    0.54    0.28
  -3  -8   1    0.39    0.15
  -3  -8   1    0.63    0.25
  -3  -8   1    0.85    0.35
   2   8  -1    0.04    0.21
   2   8  -1    0.06    0.20
   2   8  -1    0.24    0.26
  -2  -8   1    0.34    0.15
  -2  -8   1    0.36    0.26
  -2  -8   1    0.44    0.34
  -2  -8   1    0.16    0.20
  -2  -8   1    0.09    0.16
   1   8  -1    6.13    0.92
   1   8  -1    6.40    0.95
  -1  -8   1    6.04    0.84
  -1  -8   1    5.65    0.56
  -1  -8   1    5.86    0.90
  -1  -8   1    4.09    0.63
  -1  -8   1    5.57    0.75
   0   8  -1   13.46    0.96
   0   8  -1   13.66    1.48
   0   8  -1   12.27    1.38
   0  -8   1   12.04    1.42
   0  -8   1   11.04    1.28
   0  -8   1   14.48    1.39
   0  -8   1   12.96    1.01
   0  -8   1   14.18    1.18
  -1   8  -1    3.05    0.34
  -1   8  -1    5.09    0.80
  -1   8  -1    3.54    0.67
   1  -8   1    3.57    0.73
   1  -8   1    2.04    0.48
   1  -8   1    3.30    0.58
   1  -8   1    2.94    0.35
   1  -8   1    2.31    0.50
  -2   8  -1    0.12    0.24
  -2   8  -1   -0.16    0.26
  -2   8  -1   -0.13    0.12
   2  -8   1    0.22    0.21
   2  -8   1    0.10    0.06
   2  -8   1   -0.13    0.14
   2  -8   1   -0.07    0.15
   2  -8   1   -0.09    0.24
  -3   8  -1   -0.09    0.25
  -3   8  -1    0.05    0.14
   3  -8   1    0.13    0.25
   3  -8   1    0.10    0.32
   3  -8   1    0.28    0.19
   3  -8   1   -0.22    0.15
  -4   8  -1    6.47    0.59
   4  -8   1    5.66    1.06
   4  -8   1    7.14    0.76
   4  -8   1    6.15    0.97
   4  -8   1    5.35    0.75
  -5   8  -1   28.45    1.89
   5  -8   1   24.87    2.36
   5  -8   1   26.76    1.97
   5  -8   1   24.52    2.33
  -6   8  -1    1.49    0.26
   6  -8   1    1.68    0.64
   6  -8   1    2.43    0.71
   7  -8   1    2.00    0.70
   7  -8   1    0.75    0.53
   8  -8   1   -0.03    0.30
   9   7  -1    0.43    0.40
   8   7  -1    6.14    1.02
   7   7  -1    4.39    0.86
   6   7  -1   -0.08    0.23
   5   7  -1   17.97    1.63
  -5  -7   1   18.11    1.42
  -5  -7   1   16.86    1.23
   4   7  -1    4.43    0.57
   4   7  -1    3.80    0.70
  -4  -7   1    4.23    0.58
  -4  -7   1    4.13    0.42
   3   7  -1    3.03    0.52
   3   7  -1    2.24    0.52
  -3  -7   1    2.88    0.46
  -3  -7   1    2.50    0.32
  -3  -7   1    2.94    0.54
   2   7  -1    0.05    0.15
   2   7  -1   -0.08    0.16
   2   7  -1    0.10    0.22
  -2  -7   1    0.30    0.21
  -2  -7   1   -0.22    0.22
  -2  -7   1    0.02    0.08
  -2  -7   1   -0.02    0.17
  -2  -7   1    0.07    0.15
   1   7  -1   -0.14    0.15
   1   7  -1   -0.01    0.19
  -1  -7   1    0.25    0.28
  -1  -7   1    0.07    0.19
  -1  -7   1   -0.08    0.14
  -1  -7   1    0.00    0.09
  -1  -7   1   -0.03    0.17
   0   7  -1    2.62    0.30
   0   7  -1    3.73    0.66
   0   7  -1    2.90    0.58
   0  -7   1    3.14    0.56
   0  -7   1    2.77    0.47
   0  -7   1    2.93    0.54
   0  -7   1    2.54    0.34
   0  -7   1    2.68    0.61
  -1   7  -1   10.23    0.76
  -1   7  -1    9.67    1.16
  -1   7  -1   10.29    1.20
   1  -7   1   10.18    0.77
   1  -7   1   10.35    1.29
   1  -7   1   10.97    1.12
   1  -7   1   10.47    1.08
   1  -7   1    9.00    1.06
  -2   7  -1    5.41    0.47
  -2   7  -1    5.87    0.87
  -2   7  -1    4.83    0.77
   2  -7   1    5.22    0.73
   2  -7   1    5.61    0.79
   2  -7   1    5.81    0.81
   2  -7   1    5.52    0.86
   2  -7   1    6.27    0.75
   2  -7   1    5.48    0.39
  -3   7  -1   22.98    1.92
  -3   7  -1   21.81    1.55
   3  -7   1   24.12    1.99
   3  -7   1   23.00    1.66
   3  -7   1   20.31    1.83
   3  -7   1   21.16    1.79
   3  -7   1   21.65    1.70
   3  -7   1   23.16    1.78
  -4   7  -1    0.21    0.12
   4  -7   1    0.11    0.18
   4  -7   1    0.33    0.30
   4  -7   1   -0.04    0.12
   4  -7   1    0.04    0.15
   4  -7   1    0.18    0.12
   4  -7   1   -0.03    0.25
  -5   7  -1   10.21    0.74
   5  -7   1    9.53    0.75
   5  -7   1   10.67    1.39
   5  -7   1    8.94    0.74
   5  -7   1    8.91    1.27
  -6   7  -1    3.13    0.35
   6  -7   1    2.79    0.76
   6  -7   1    3.82    0.82
   7  -7   1    0.13    0.33
   7  -7   1    0.04    0.40
   8  -7   1    0.45    0.42
   9  -7   1    0.29    0.36
   9   6  -1    0.03    0.26
   8   6  -1    5.46    0.91
   7   6  -1    3.31    0.67
   6   6  -1   24.73    2.07
   5   6  -1   13.35    1.30
  -5  -6   1   14.40    1.17
   4   6  -1    2.30    0.52
   4   6  -1    2.23    0.33
   4   6  -1    2.48    0.57
  -4  -6   1    2.42    0.25
  -4  -6   1    2.00    0.38
   3   6  -1    0.17    0.23
   3   6  -1    0.00    0.22
   3   6  -1   -0.06    0.13
  -3  -6   1    0.26    0.09
  -3  -6   1    0.14    0.15
  -3  -6   1   -0.14    0.16
   2   6  -1    3.92    0.60
   2   6  -1    2.67    0.54
  -2  -6   1    4.18    0.52
  -2  -6   1    3.77    0.63
  -2  -6   1    4.02    0.56
  -2  -6   1    3.77    0.60
  -2  -6   1    5.01    0.43
   1   6  -1    2.03    0.45
   1   6  -1    2.89    0.54
  -1  -6   1    3.83    0.65
  -1  -6   1    3.09    0.44
  -1  -6   1    2.84    0.47
  -1  -6   1    2.09    0.29
  -1  -6   1    2.93    0.49
   0   6  -1   -0.03    0.09
   0   6  -1    0.15    0.22
   0   6  -1    0.37    0.23
   0  -6   1    0.06    0.08
   0  -6   1    0.01    0.21
   0  -6   1    0.11    0.16
   0  -6   1   -0.16    0.15
   0  -6   1   -0.22    0.15
  -1   6  -1    0.93    0.32
  -1   6  -1    1.03    0.34
  -1   6  -1    0.78    0.15
   1  -6   1    0.52    0.23
   1  -6   1    0.56    0.23
   1  -6   1    0.28    0.11
   1  -6   1    0.52    0.23
   1  -6   1    0.47    0.30
  -2   6  -1    5.95    0.84
  -2   6  -1    5.41    0.47
  -2   6  -1    5.67    0.81
   2  -6   1    5.98    0.68
   2  -6   1    5.94    0.78
   2  -6   1    7.92    1.00
   2  -6   1    6.33    0.75
   2  -6   1    5.45    0.74
  -3   6  -1   44.29    2.85
  -3   6  -1   42.88    3.16
   3  -6   1   37.38    3.16
   3  -6   1   42.01    3.21
   3  -6   1   41.81    3.14
   3  -6   1   43.58    2.94
   3  -6   1   40.75    3.02
   3  -6   1   43.31    3.07
   3  -6   1   42.22    2.97
  -4   6  -1   -0.05    0.08
   4  -6   1    0.09    0.13
   4  -6   1   -0.08    0.26
   4  -6   1    0.04    0.12
   4  -6   1    0.13    0.10
   4  -6   1    0.22    0.11
   4  -6   1   -0.24    0.20
  -5   6  -1    0.28    0.10
   5  -6   1    0.93    0.42
   5  -6   1   -0.06    0.25
   6  -6   1    0.27    0.39
   6  -6   1    0.70    0.40
   7  -6   1   -0.03    0.27
   7  -6   1   -0.02    0.36
   8  -6   1    1.21    0.48
   9  -6   1    0.14    0.33
   9   5  -1    0.84    0.40
   8   5  -1    0.38    0.30
   7   5  -1   -0.33    0.16
   6   5  -1    9.53    1.13
   5   5  -1   -0.27    0.14
  -5  -5   1   -0.09    0.14
   4   5  -1   18.25    1.48
   4   5  -1   18.25    1.51
  -4  -5   1   16.21    1.34
   3   5  -1   13.33    1.10
   3   5  -1   13.16    1.19
  -3  -5   1   12.60    1.07
  -3  -5   1   13.73    0.95
  -3  -5   1   15.66    1.19
   2   5  -1    2.31    0.44
   2   5  -1    1.51    0.34
  -2  -5   1    1.93    0.23
  -2  -5   1    2.02    0.43
  -2  -5   1    2.24    0.33
  -2  -5   1    2.47    0.42
   1   5  -1   14.60    1.32
   1   5  -1   15.94    1.33
  -1  -5   1   16.33    1.30
  -1  -5   1   17.15    1.24
  -1  -5   1   15.07    1.25
  -1  -5   1   16.78    1.39
  -1  -5   1   15.90    1.14
   0   5  -1    2.33    0.46
   0   5  -1    1.45    0.34
   0   5  -1    1.95    0.21
   0  -5   1    1.15    0.29
   0  -5   1    1.52    0.35
   0  -5   1    1.86    0.43
   0  -5   1    1.86    0.24
   0  -5   1    1.63    0.33
  -1   5  -1  103.53    6.87
  -1   5  -1  106.59    7.12
  -1   5  -1  106.37    7.11
   1  -5   1  105.10    7.06
   1  -5   1  105.69    6.88
   1  -5   1  103.38    7.03
   1  -5   1   99.44    7.15
   1  -5   1  103.78    7.04
  -2   5  -1    0.64    0.12
  -2   5  -1    0.43    0.25
  -2   5  -1    1.12    0.32
   2  -5   1    0.40    0.26
   2  -5   1    0.23    0.15
   2  -5   1    0.65    0.22
   2  -5   1    0.30    0.19
   2  -5   1    0.91    0.27
  -3   5  -1    0.13    0.07
  -3   5  -1    0.39    0.21
   3  -5   1   -0.09    0.18
   3  -5   1   -0.04    0.16
   3  -5   1   -0.05    0.11
   3  -5   1   -0.21    0.08
   3  -5   1    0.07    0.10
   3  -5   1   -0.02    0.08
   3  -5   1   -0.07    0.10
  -4   5  -1   17.27    1.14
  -4   5  -1   16.43    1.73
   4  -5   1   15.02    1.48
   4  -5   1   16.68    1.51
   4  -5   1   15.64    1.43
   4  -5   1   17.55    1.23
   4  -5   1   16.27    1.23
   5  -5   1    4.76    0.85
   5  -5   1    7.48    1.00
   6  -5   1    1.38    0.53
   6  -5   1    1.22    0.44
   7  -5   1    0.98    0.57
   7  -5   1    2.14    0.59
   8  -5   1   -0.16    0.27
   9  -5   1    0.51    0.38
   9   4  -1    1.68    0.50
   8   4  -1    0.09    0.24
   7   4  -1    3.09    0.61
   6   4  -1    6.16    0.85
   5   4  -1    0.11    0.21
   5   4  -1    0.29    0.22
  -5  -4   1    0.14    0.16
   4   4  -1  179.57   11.97
   4   4  -1  178.58   12.00
  -4  -4   1  177.44   11.86
   3   4  -1   12.63    0.96
   3   4  -1   12.94    1.08
   3   4  -1   11.05    1.07
  -3  -4   1   12.10    0.96
   2   4  -1    6.48    0.74
   2   4  -1    4.25    0.59
   2   4  -1    3.42    0.50
  -2  -4   1    4.03    0.52
  -2  -4   1    4.42    0.49
  -2  -4   1    4.69    0.35
  -2  -4   1    4.67    0.67
   1   4  -1   14.29    1.21
   1   4  -1   16.68    1.24
   1   4  -1   14.88    1.18
  -1  -4   1   15.06    1.26
  -1  -4   1   14.85    1.19
  -1  -4   1   15.58    1.13
  -1  -4   1   15.16    1.06
  -1  -4   1   14.08    1.16
   0   4  -1   94.11    6.35
   0   4  -1   92.89    6.35
   0   4  -1   94.89    6.15
   0  -4   1   92.22    6.31
   0  -4   1   94.21    6.26
   0  -4   1   89.63    6.28
   0  -4   1   96.90    6.18
   0  -4   1   91.20    6.37
  -1   4  -1  125.70    8.63
  -1   4  -1  130.99    8.44
  -1   4  -1  128.85    8.63
   1  -4   1  132.92    8.68
   1  -4   1  123.96    8.58
   1  -4   1  126.44    8.56
   1  -4   1  130.04    8.58
   1  -4   1  128.16    8.44
  -2   4  -1    2.26    0.41
  -2   4  -1    1.90    0.37
  -2   4  -1    1.84    0.18
   2  -4   1    0.97    0.25
   2  -4   1    1.72    0.36
   2  -4   1    1.62    0.35
   2  -4   1    2.57    0.47
   2  -4   1    1.89    0.29
  -3   4  -1   10.30    0.69
  -3   4  -1   10.89    0.94
   3  -4   1   11.92    1.02
   3  -4   1   10.16    0.84
   3  -4   1    9.85    0.77
   3  -4   1   10.56    0.76
   3  -4   1    9.32    0.92
   3  -4   1   10.16    0.82
   3  -4   1   10.94    0.99
   4  -4   1    0.47    0.23
   4  -4   1    0.91    0.32
   4  -4   1    0.83    0.35
   5  -4   1    0.24    0.20
   5  -4   1   -0.05    0.24
   5  -4   1    0.10    0.20
   6  -4   1    1.91    0.51
   6  -4   1    2.09    0.60
   7  -4   1   11.06    1.50
   7  -4   1   10.13    1.25
   8  -4   1    3.14    0.69
   9  -4   1    0.52    0.36
   9   3  -1    0.34    0.31
   8   3  -1   -0.10    0.20
   7   3  -1    0.14    0.21
   6   3  -1    9.09    1.07
   5   3  -1   15.34    1.31
   5   3  -1   16.65    1.34
  -5  -3   1   14.19    1.21
   4   3  -1   26.56    1.88
   4   3  -1   24.03    1.87
  -4  -3   1   22.67    1.76
   3   3  -1    4.33    0.57
   3   3  -1    3.04    0.47
   3   3  -1    3.26    0.33
  -3  -3   1    2.93    0.38
   2   3  -1   62.64    4.23
   2   3  -1   62.19    4.27
  -2  -3   1   60.91    4.19
  -2  -3   1   63.00    4.08
   1   3  -1   -0.03    0.13
   1   3  -1    0.05    0.12
   1   3  -1    0.12    0.14
  -1  -3   1    0.11    0.13
  -1  -3   1    0.35    0.14
  -1  -3   1    0.11    0.15
  -1  -3   1    0.02    0.14
  -1  -3   1    0.10    0.07
   0   3  -1   29.34    2.08
   0   3  -1   28.37    2.08
   0   3  -1   28.48    1.92
   0  -3   1   29.25    2.10
   0  -3   1   28.69    1.95
   0  -3   1   28.83    2.05
   0  -3   1   29.65    2.01
   0  -3   1   28.50    2.03
  -1   3  -1  238.34   15.69
  -1   3  -1  237.75   15.53
  -1   3  -1  235.93   15.68
   1  -3   1  234.71   15.63
   1  -3   1  237.22   15.65
   1  -3   1  238.15   15.52
   1  -3   1  236.94   15.68
   1  -3   1  242.16   15.67
   1  -3   1  235.07   15.71
  -2   3  -1    4.08    0.52
   2  -3   1    5.08    0.45
   2  -3   1    4.73    0.41
   2  -3   1    5.23    0.62
   2  -3   1    4.61    0.51
   2  -3   1    4.58    0.40
   2  -3   1    3.94    0.54
   3  -3   1   49.72    3.35
   3  -3   1   50.55    3.58
   3  -3   1   51.27    3.52
   3  -3   1   49.23    3.54
   3  -3   1   50.42    3.35
   4  -3   1    3.66    0.63
   4  -3   1    3.88    0.57
   4  -3   1    3.80    0.55
   5  -3   1    2.73    0.50
   5  -3   1    2.84    0.49
   5  -3   1    3.31    0.66
   6  -3   1   22.23    1.82
   6  -3   1   22.19    1.97
   7  -3   1   -0.09    0.19
   7  -3   1    0.06    0.33
   8  -3   1   -0.13    0.22
   9  -3   1    1.15    0.42
   9   2  -1    0.93    0.41
   8   2  -1    1.80    0.49
   7   2  -1    2.20    0.50
   6   2  -1   10.61    1.21
   6   2  -1   12.54    1.10
   5   2  -1   35.61    2.59
   5   2  -1   34.40    2.60
  -5  -2   1   36.15    2.55
   4   2  -1   55.80    3.95
   4   2  -1   57.75    3.94
  -4  -2   1   56.20    3.89
   3   2  -1    2.92    0.43
   3   2  -1    1.81    0.33
  -3  -2   1    2.05    0.31
   2   2  -1  970.93   63.19
   2   2  -1  958.49   63.17
   2   2  -1  953.48   63.10
  -2  -2   1  972.71   63.15
   1   2  -1   42.34    2.90
   1   2  -1   40.63    2.92
   1   2  -1   45.42    2.92
  -1  -2   1   42.82    2.92
  -1  -2   1   39.77    2.89
  -1  -2   1   42.83    2.84
  -1  -2   1   42.52    2.80
   0   2  -1   -0.01    0.05
   0   2  -1    0.05    0.13
   0   2  -1   -0.04    0.10
   0  -2   1    0.05    0.10
   0  -2   1    0.06    0.13
   0  -2   1    0.02    0.05
   0  -2   1   -0.04    0.09
   0  -2   1   -0.04    0.11
   0  -2   1   -0.05    0.08
  -1   2  -1  127.41    8.49
  -1   2  -1  127.84    8.37
  -1   2  -1  126.91    8.48
   1  -2   1  131.07    8.46
   1  -2   1  125.75    8.50
   1  -2   1  126.40    8.49
   1  -2   1  129.16    8.49
   1  -2   1  130.42    8.51
   1  -2   1  126.52    8.44
  -2   2  -1   29.97    2.02
   2  -2   1   28.07    1.96
   2  -2   1   28.12    1.91
   2  -2   1   27.97    2.03
   2  -2   1   27.54    2.08
   2  -2   1   29.65    1.91
   2  -2   1   29.78    1.96
   2  -2   1   29.11    2.06
   3  -2   1    1.36    0.29
   3  -2   1    1.62    0.29
   3  -2   1    1.26    0.34
   4  -2   1   10.02    1.09
   4  -2   1   10.10    0.86
   4  -2   1    8.94    0.82
   5  -2   1   11.19    1.01
   5  -2   1   10.66    0.98
   5  -2   1   13.60    1.37
   6  -2   1    3.06    0.54
   6  -2   1    4.12    0.75
   6  -2   1    4.01    0.60
   7  -2   1    0.10    0.27
   7  -2   1   -0.18    0.16
   8  -2   1    1.24    0.40
   9  -2   1    2.26    0.54
   9   1  -1    3.18    0.63
   8   1  -1    0.97    0.38
   7   1  -1    4.64    0.71
   6   1  -1    4.28    0.63
   6   1  -1    4.86    0.66
   6   1  -1    5.04    0.71
  -6  -1   1    3.44    0.65
   5   1  -1    3.17    0.52
   5   1  -1    3.99    0.55
   5   1  -1    3.19    0.50
  -5  -1   1    3.43    0.52
   4   1  -1    8.80    0.75
   4   1  -1    7.70    0.72
   4   1  -1    7.05    0.72
  -4  -1   1    8.67    0.74
   3   1  -1    3.30    0.46
   3   1  -1    3.43    0.46
   3   1  -1    4.03    0.44
  -3  -1   1    4.24    0.46
   2   1  -1   69.88    4.67
   2   1  -1   71.12    4.76
   2   1  -1   70.38    4.74
  -2  -1   1   69.45    4.69
   1   1  -1    0.10    0.10
   1   1  -1    0.74    0.15
   1   1  -1    0.71    0.12
   1   1  -1    0.60    0.16
  -1  -1   1    0.73    0.11
  -1  -1   1    1.11    0.21
   0   1  -1   17.70    1.29
   0   1  -1   18.98    1.31
   0   1  -1   18.09    1.24
   0   1  -1   18.33    1.31
   0  -1   1   18.18    1.32
   0  -1   1   19.10    1.25
   0  -1   1   19.07    1.31
   0  -1   1   18.38    1.29
   0  -1   1   18.71    1.28
  -1   1  -1   29.25    1.92
   1  -1   1   28.84    1.96
   1  -1   1   27.12    1.89
   1  -1   1   28.26    1.88
   1  -1   1   27.01    1.93
   1  -1   1   28.54    1.90
   2  -1   1   57.89    4.04
   2  -1   1   59.19    3.95
   2  -1   1   59.80    3.96
   3  -1   1   39.42    2.89
   3  -1   1   41.41    2.78
   3  -1   1   40.08    2.77
   4  -1   1    1.27    0.36
   4  -1   1    1.14    0.25
   4  -1   1    1.65    0.29
   5  -1   1   31.31    2.31
   5  -1   1   31.58    2.31
   5  -1   1   34.03    2.52
   6  -1   1    0.41    0.23
   6  -1   1    0.47    0.21
   6  -1   1    0.96    0.40
   7  -1   1   25.31    1.96
   7  -1   1   24.50    2.15
   8  -1   1    6.07    0.84
   9  -1   1    0.50    0.31
  10  -1   1    0.06    0.25
   9   0  -1    2.56    0.58
   8   0  -1    0.48    0.29
   7   0  -1    0.58    0.29
   6   0  -1    0.57    0.27
   6   0  -1    0.95    0.32
   6   0  -1    0.76    0.28
  -6   0   1    0.76    0.32
   5   0  -1    0.08    0.16
   5   0  -1    0.04    0.16
   5   0  -1    0.23    0.18
   4   0  -1    4.60    0.55
   4   0  -1    3.98    0.52
   4   0  -1    3.42    0.51
   3   0  -1    9.38    0.83
   3   0  -1   10.59    0.84
   3   0  -1   11.14    0.87
   2   0  -1  553.56   37.34
   2   0  -1  581.76   37.33
   2   0  -1  582.03   37.37
   2   0  -1  576.96   37.40
   2   0  -1  560.81   37.39
   1   0  -1    5.89    0.49
   1   0  -1    6.33    0.51
  -1   0   1    6.15    0.51
   1   0   1    1.15    0.21
   2   0   1   30.43    2.17
   3   0   1    0.52    0.12
   3   0   1    0.36    0.12
   3   0   1    0.31    0.21
   4   0   1    3.40    0.41
   4   0   1    4.30    0.62
   4   0   1    3.77    0.42
   5   0   1    0.43    0.26
   5   0   1    0.11    0.13
   5   0   1    0.40    0.16
   6   0   1    1.06    0.28
   6   0   1    0.68    0.34
   6   0   1    1.46    0.31
   7   0   1    0.48    0.33
   7   0   1    0.34    0.21
   7   0   1    0.22    0.20
   8   0   1    1.39    0.37
   9   0   1    0.05    0.20
  10   0   1    1.08    0.38
   9  -1  -1    0.60    0.33
   8  -1  -1    0.80    0.35
   7  -1  -1    5.17    0.75
   6  -1  -1   14.59    1.29
   6  -1  -1   14.86    1.30
   6  -1  -1   14.91    1.32
   5  -1  -1   23.64    1.81
   5  -1  -1   23.71    1.82
   5  -1  -1   22.07    1.79
   4  -1  -1   -0.06    0.16
   4  -1  -1   -0.10    0.12
   4  -1  -1    0.14    0.14
   3  -1  -1   12.37    0.97
   3  -1  -1   12.26    0.98
   3  -1  -1   11.70    0.97
   2  -1  -1   23.94    1.75
   2  -1  -1   25.00    1.68
   2  -1  -1   25.38    1.76
   2  -1  -1   24.51    1.72
   2  -1  -1   24.44    1.68
  -2   1   1   24.93    1.74
   1  -1  -1   36.27    2.46
   1  -1  -1   37.25    2.44
   1  -1  -1   35.93    2.41
  -1   1   1   35.95    2.46
  -1   1   1   34.89    2.45
  -1   1   1   36.51    2.40
   0  -1  -1   18.79    1.21
   0  -1  -1   18.56    1.17
   0  -1  -1   15.81    1.19
   0  -1  -1   18.67    1.20
   0   1   1   18.26    1.16
   0   1   1   15.43    1.19
  -1  -1  -1  161.09   10.73
   1   1   1  164.43   10.73
   2   1   1    5.46    0.60
   3   1   1   14.85    1.06
   3   1   1   15.98    1.25
   3   1   1   15.46    1.06
   4   1   1    1.51    0.24
   4   1   1    1.12    0.34
   4   1   1    1.40    0.23
   5   1   1    0.92    0.36
   5   1   1    1.27    0.26
   5   1   1    0.96    0.22
  -6  -1  -1    0.21    0.27
   6   1   1    0.08    0.14
   6   1   1    0.24    0.28
   6   1   1    0.19    0.16
   7   1   1    9.17    0.88
   7   1   1    9.39    0.87
   8   1   1    0.26    0.20
   9   1   1    4.28    0.66
  10   1   1    0.81    0.34
   9  -2  -1    2.92    0.63
   8  -2  -1    0.06    0.21
   7  -2  -1    5.11    0.78
   6  -2  -1    7.41    0.93
   6  -2  -1    6.18    0.86
   5  -2  -1    3.91    0.62
   5  -2  -1    4.69    0.65
   5  -2  -1    4.76    0.68
   4  -2  -1    2.03    0.40
   4  -2  -1    1.81    0.38
   4  -2  -1    2.54    0.44
   3  -2  -1   24.33    1.61
   3  -2  -1   23.97    1.76
   3  -2  -1   24.47    1.79
   3  -2  -1   23.06    1.60
   3  -2  -1   24.41    1.78
   2  -2  -1   58.86    3.92
   2  -2  -1   55.21    3.84
   2  -2  -1   56.41    3.84
   2  -2  -1   56.85    3.80
   2  -2  -1   58.34    3.80
   2  -2  -1   58.56    3.86
  -2   2   1   56.30    3.89
   1  -2  -1   43.76    2.97
   1  -2  -1   44.35    3.02
   1  -2  -1   44.64    3.04
   1  -2  -1   42.09    3.00
   1  -2  -1   43.24    3.04
  -1   2   1   45.81    3.04
  -1   2   1   45.61    2.93
  -1   2   1   45.77    3.03
   0  -2  -1  458.76   29.97
   0  -2  -1  459.06   29.95
   0  -2  -1  445.96   29.99
   0  -2  -1  458.38   29.98
   0  -2  -1  460.77   29.99
   0   2   1  465.44   29.98
   0   2   1  468.18   29.98
   0   2   1  449.08   29.96
   0   2   1  452.70   29.95
  -1  -2  -1   41.34    2.92
  -1  -2  -1   42.73    2.86
   1   2   1   43.71    2.85
   1   2   1   43.74    2.89
  -2  -2  -1   -0.06    0.12
   2   2   1    0.09    0.08
   2   2   1    0.12    0.09
   2   2   1   -0.04    0.15
  -3  -2  -1    1.20    0.31
   3   2   1    1.35    0.20
   3   2   1    1.79    0.35
   3   2   1    1.35    0.21
  -4  -2  -1    3.74    0.57
   4   2   1    4.22    0.59
   4   2   1    2.90    0.36
   4   2   1    3.33    0.40
  -5  -2  -1   10.09    1.15
   5   2   1   11.53    0.90
   5   2   1   10.80    0.91
   5   2   1   11.59    1.21
  -6  -2  -1    5.71    0.80
   6   2   1    4.91    0.76
   6   2   1    4.94    0.61
   6   2   1    4.34    0.56
   7   2   1   13.43    1.15
   7   2   1   13.90    1.17
   8   2   1    0.15    0.19
   9   2   1    0.32    0.23
  10   2   1   -0.07    0.21
   9  -3  -1    0.13    0.28
   8  -3  -1    2.03    0.56
   7  -3  -1    0.01    0.20
   6  -3  -1    0.23    0.24
   6  -3  -1    0.40    0.28
   5  -3  -1   10.98    1.07
   5  -3  -1   12.26    1.27
   5  -3  -1   11.97    1.10
   4  -3  -1    8.66    0.98
   4  -3  -1    9.31    0.88
   4  -3  -1    8.95    0.97
   3  -3  -1    8.52    0.79
   3  -3  -1    9.31    0.84
   3  -3  -1    9.08    0.70
   3  -3  -1    9.65    0.83
   3  -3  -1    8.73    0.63
   3  -3  -1    8.90    0.63
   3  -3  -1    7.72    0.70
  -3   3   1    9.32    0.81
   2  -3  -1  141.79    9.65
   2  -3  -1  149.95    9.65
   2  -3  -1  146.59    9.64
   2  -3  -1  141.53    9.71
   2  -3  -1  146.40    9.60
  -2   3   1  143.39    9.69
  -2   3   1  146.75    9.51
   1  -3  -1  119.52    7.68
   1  -3  -1  114.31    7.57
   1  -3  -1  114.45    7.64
   1  -3  -1  113.72    7.73
   1  -3  -1  115.27    7.71
  -1   3   1  117.18    7.71
  -1   3   1  115.04    7.57
  -1   3   1  114.09    7.71
   0  -3  -1    9.85    0.76
   0  -3  -1    8.01    0.61
   0  -3  -1    9.17    0.71
   0  -3  -1    8.60    0.68
   0   3   1    8.72    0.73
   0   3   1    8.25    0.60
   0   3   1    9.28    0.74
  -1  -3  -1    0.05    0.09
  -1  -3  -1   -0.05    0.11
  -1  -3  -1    0.03    0.11
  -1  -3  -1    0.03    0.02
   1   3   1   -0.11    0.08
   1   3   1    0.02    0.03
   1   3   1   -0.01    0.10
   1   3   1   -0.04    0.07
  -2  -3  -1   14.22    1.09
   2   3   1   13.57    1.03
   2   3   1   13.82    1.06
  -3  -3  -1   26.16    1.85
   3   3   1   24.28    1.76
   3   3   1   25.18    1.76
   3   3   1   23.22    1.74
  -4  -3  -1    9.33    0.95
   4   3   1    7.75    0.88
   4   3   1    7.96    0.68
   4   3   1    7.54    0.69
  -5  -3  -1   16.84    1.38
   5   3   1   15.87    1.23
   5   3   1   14.89    1.34
   5   3   1   15.37    1.24
  -6  -3  -1    5.51    0.81
   6   3   1    6.20    0.70
   6   3   1    6.11    0.72
   6   3   1    5.14    0.79
   7   3   1   14.69    1.24
   8   3   1    0.47    0.27
   9   3   1    0.52    0.27
  10   3   1    0.35    0.27
   9  -4  -1    0.49    0.40
   8  -4  -1    3.44    0.74
   7  -4  -1    1.79    0.51
   6  -4  -1    6.47    0.92
   6  -4  -1    4.73    0.77
   5  -4  -1    5.89    0.83
   5  -4  -1    8.33    0.97
   5  -4  -1    4.91    0.77
   4  -4  -1   10.41    1.02
   4  -4  -1   10.82    0.81
   4  -4  -1   11.23    1.06
   4  -4  -1   11.08    1.03
   4  -4  -1   11.00    0.81
  -4   4   1   10.87    1.02
   3  -4  -1    0.77    0.19
   3  -4  -1    0.60    0.15
   3  -4  -1    0.07    0.11
   3  -4  -1    0.15    0.20
   3  -4  -1    0.88    0.24
   3  -4  -1    0.68    0.24
   3  -4  -1    1.14    0.18
  -3   4   1    1.16    0.32
  -3   4   1    0.80    0.10
   2  -4  -1   15.77    1.12
   2  -4  -1   13.60    1.13
   2  -4  -1   14.96    1.24
   2  -4  -1   14.23    1.14
   2  -4  -1   13.09    1.19
  -2   4   1   14.81    1.21
  -2   4   1   15.11    1.20
  -2   4   1   15.15    1.01
   1  -4  -1    2.13    0.42
   1  -4  -1    1.87    0.22
   1  -4  -1    2.41    0.33
   1  -4  -1    2.53    0.40
   1  -4  -1    2.68    0.39
   1  -4  -1    2.46    0.36
  -1   4   1    2.30    0.23
  -1   4   1    1.80    0.35
  -1   4   1    3.03    0.46
   0  -4  -1   -0.17    0.10
   0  -4  -1   -0.11    0.14
   0  -4  -1   -0.11    0.11
   0  -4  -1   -0.18    0.05
   0   4   1   -0.09    0.08
   0   4   1   -0.10    0.15
   0   4   1   -0.15    0.14
  -1  -4  -1   42.32    2.96
  -1  -4  -1   42.58    2.92
  -1  -4  -1   43.37    2.80
  -1  -4  -1   41.86    2.92
   1   4   1   40.16    2.90
   1   4   1   42.49    2.98
   1   4   1   43.52    2.94
   1   4   1   40.81    2.94
  -2  -4  -1   31.98    2.20
  -2  -4  -1   32.43    2.25
   2   4   1   32.01    2.18
   2   4   1   32.18    2.26
   2   4   1   28.42    2.22
  -3  -4  -1    5.82    0.69
   3   4   1    7.07    0.65
   3   4   1    6.65    0.62
   3   4   1    6.53    0.71
  -4  -4  -1    4.50    0.64
   4   4   1    5.35    0.64
   4   4   1    5.30    0.60
  -5  -4  -1    0.57    0.29
   5   4   1    0.74    0.26
   5   4   1    0.90    0.25
  -6  -4  -1    3.64    0.63
   6   4   1    4.26    0.59
   6   4   1    3.56    0.57
   7   4   1    0.71    0.28
   8   4   1    1.71    0.42
   9   4   1    2.22    0.48
   9  -5  -1    0.91    0.47
   8  -5  -1    0.19    0.30
   7  -5  -1    0.55    0.35
   6  -5  -1    6.80    1.05
   6  -5  -1    9.16    1.16
   5  -5  -1    0.66    0.33
   5  -5  -1    0.20    0.24
  -5   5   1    0.13    0.06
   4  -5  -1   21.63    1.44
   4  -5  -1   19.93    1.71
   4  -5  -1   21.66    1.55
   4  -5  -1   20.16    1.55
   4  -5  -1   19.84    1.76
   4  -5  -1   19.98    1.73
   4  -5  -1   21.51    1.43
  -4   5   1   20.94    1.43
  -4   5   1   21.64    1.74
   3  -5  -1   19.31    1.52
   3  -5  -1   21.27    1.59
   3  -5  -1   20.12    1.51
   3  -5  -1   20.59    1.70
   3  -5  -1   21.54    1.65
   3  -5  -1   21.46    1.62
   3  -5  -1   20.60    1.73
  -3   5   1   21.33    1.43
  -3   5   1   22.46    1.71
   2  -5  -1    9.22    0.80
   2  -5  -1    8.62    1.02
   2  -5  -1    8.37    0.75
   2  -5  -1    8.58    0.92
   2  -5  -1    6.72    0.78
  -2   5   1    8.47    0.62
  -2   5   1    9.51    0.99
  -2   5   1    9.28    1.00
   1  -5  -1   29.98    2.27
   1  -5  -1   33.97    2.42
   1  -5  -1   31.11    2.25
   1  -5  -1   31.57    2.30
   1  -5  -1   31.79    2.14
  -1   5   1   31.80    2.14
  -1   5   1   32.25    2.36
   0  -5  -1    0.38    0.20
   0  -5  -1    0.28    0.17
   0  -5  -1    0.47    0.12
   0  -5  -1    0.19    0.24
   0   5   1    0.70    0.28
   0   5   1    0.28    0.22
   0   5   1    0.51    0.11
  -1  -5  -1  154.72   10.09
  -1  -5  -1  148.21   10.00
  -1  -5  -1  150.98   10.03
  -1  -5  -1  151.42    9.89
   1   5   1  148.06   10.06
   1   5   1  149.07   10.01
   1   5   1  149.81   10.06
  -2  -5  -1    4.90    0.37
  -2  -5  -1    5.26    0.60
  -2  -5  -1    7.37    0.69
   2   5   1    5.54    0.66
   2   5   1    5.15    0.59
  -3  -5  -1    1.33    0.31
   3   5   1    0.55    0.24
   3   5   1    1.01    0.28
   3   5   1    1.53    0.34
  -4  -5  -1    0.85    0.28
   4   5   1    1.12    0.30
   4   5   1    1.18    0.29
  -5  -5  -1   -0.01    0.16
   5   5   1    0.12    0.18
   5   5   1   -0.12    0.13
  -6  -5  -1    2.58    0.51
   6   5   1    2.28    0.45
   6   5   1    1.53    0.39
   7   5   1    0.59    0.29
   8   5   1    1.75    0.44
   9   5   1   -0.13    0.21
   9  -6  -1    0.61    0.45
   8  -6  -1    5.19    0.98
   7  -6  -1    0.71    0.38
   6  -6  -1    0.05    0.30
   6  -6  -1    0.04    0.26
   5  -6  -1   -0.05    0.25
   5  -6  -1    0.20    0.26
  -5   6   1    0.12    0.10
   4  -6  -1    4.07    0.43
   4  -6  -1    3.92    0.66
   4  -6  -1    3.37    0.51
   4  -6  -1    2.99    0.65
   4  -6  -1    3.89    0.53
   4  -6  -1    3.80    0.43
  -4   6   1    3.55    0.36
   3  -6  -1    7.05    0.95
   3  -6  -1    7.09    0.83
   3  -6  -1    7.89    0.76
   3  -6  -1    5.73    0.72
   3  -6  -1    5.41    0.75
   3  -6  -1    7.38    0.63
  -3   6   1    6.17    0.52
  -3   6   1    8.22    0.96
   2  -6  -1    7.27    0.83
   2  -6  -1    6.31    0.87
   2  -6  -1    8.12    0.82
   2  -6  -1    7.31    0.78
   2  -6  -1    6.63    0.48
   2  -6  -1    8.03    0.91
  -2   6   1    8.23    0.96
  -2   6   1    6.99    0.55
  -2   6   1    8.32    0.95
   1  -6  -1   23.91    1.87
   1  -6  -1   24.54    1.70
   1  -6  -1   23.88    1.84
   1  -6  -1   24.67    1.83
   1  -6  -1   23.07    1.97
  -1   6   1   25.70    1.96
  -1   6   1   25.22    1.94
  -1   6   1   25.44    1.69
   0  -6  -1   10.87    0.83
   0  -6  -1   12.54    1.11
   0  -6  -1   11.31    0.94
   0  -6  -1   10.48    0.96
   0  -6  -1   11.24    1.00
   0   6   1    9.69    1.10
   0   6   1   10.98    1.04
   0   6   1   11.58    0.80
  -1  -6  -1   10.42    0.93
  -1  -6  -1   10.40    0.77
  -1  -6  -1   10.97    0.90
  -1  -6  -1    9.20    1.05
  -1  -6  -1   10.25    0.91
   1   6   1   10.59    0.97
   1   6   1   10.45    0.92
  -2  -6  -1    0.17    0.16
  -2  -6  -1    0.18    0.08
  -2  -6  -1    0.12    0.15
  -2  -6  -1   -0.05    0.18
   2   6   1    0.16    0.19
   2   6   1    0.11    0.17
   2   6   1    0.24    0.21
   2   6   1    0.24    0.15
  -3  -6  -1   27.71    2.12
  -3  -6  -1   29.65    2.12
   3   6   1   28.29    2.19
   3   6   1   27.73    2.18
   3   6   1   27.73    2.03
   3   6   1   30.29    2.18
  -4  -6  -1    2.40    0.45
   4   6   1    2.01    0.43
   4   6   1    3.25    0.53
  -5  -6  -1    2.76    0.52
   5   6   1    2.61    0.54
   5   6   1    3.57    0.60
  -6  -6  -1    7.69    0.98
   6   6   1    9.23    1.03
   7   6   1    1.46    0.43
   8   6   1    1.34    0.43
   9   6   1    0.07    0.23
   9  -7  -1    1.99    0.69
   8  -7  -1    4.85    0.97
   7  -7  -1    7.57    1.22
   6  -7  -1   10.66    1.37
   6  -7  -1    8.25    1.25
  -6   7   1    8.21    0.68
   5  -7  -1   20.12    1.51
   5  -7  -1   20.23    1.88
   5  -7  -1   21.89    1.85
   5  -7  -1   20.19    1.52
  -5   7   1   19.97    1.44
   4  -7  -1    3.15    0.53
   4  -7  -1    3.17    0.41
   4  -7  -1    3.02    0.68
   4  -7  -1    1.90    0.49
   4  -7  -1    2.40    0.45
   4  -7  -1    2.18    0.37
  -4   7   1    2.52    0.31
   3  -7  -1    4.57    0.59
   3  -7  -1    3.64    0.61
   3  -7  -1    3.45    0.72
   3  -7  -1    3.59    0.56
  -3   7   1    4.12    0.40
  -3   7   1    3.14    0.63
  -3   7   1    4.18    0.68
   2  -7  -1    0.63    0.26
   2  -7  -1    0.51    0.26
   2  -7  -1    0.49    0.23
   2  -7  -1    0.98    0.12
   2  -7  -1    0.26    0.22
   2  -7  -1    0.85    0.38
  -2   7   1    0.63    0.31
  -2   7   1    1.18    0.40
  -2   7   1    1.30    0.20
   1  -7  -1    5.87    0.70
   1  -7  -1    5.45    0.46
   1  -7  -1    6.25    0.74
   1  -7  -1    5.39    0.70
   1  -7  -1    5.07    0.79
  -1   7   1    4.63    0.71
  -1   7   1    5.99    0.83
  -1   7   1    5.23    0.45
   0  -7  -1    0.00    0.15
   0  -7  -1    0.14    0.10
   0  -7  -1   -0.36    0.16
   0  -7  -1    0.02    0.17
   0  -7  -1   -0.04    0.19
   0   7   1    0.06    0.18
   0   7   1    0.05    0.10
   0   7   1   -0.14    0.16
  -1  -7  -1    2.75    0.34
  -1  -7  -1    4.01    0.57
  -1  -7  -1    3.75    0.57
  -1  -7  -1    3.67    0.51
  -1  -7  -1    4.29    0.69
   1   7   1    2.41    0.49
   1   7   1    3.96    0.61
  -2  -7  -1    8.12    1.00
  -2  -7  -1    6.48    0.85
  -2  -7  -1    9.52    0.66
  -2  -7  -1    9.44    0.81
  -2  -7  -1    9.44    0.95
   2   7   1    8.05    0.93
   2   7   1    6.63    0.89
  -3  -7  -1   19.71    1.58
  -3  -7  -1   19.84    1.56
  -3  -7  -1   19.21    1.35
   3   7   1   20.33    1.53
   3   7   1   18.87    1.63
  -4  -7  -1   -0.08    0.13
  -4  -7  -1   -0.05    0.03
   4   7   1    0.05    0.20
   4   7   1   -0.03    0.15
  -5  -7  -1    6.35    0.85
   5   7   1    7.08    0.92
  -6  -7  -1   -0.09    0.18
   6   7   1    0.34    0.26
   7   7   1    7.82    1.04
   8   7   1   -0.05    0.22
   9   7   1    0.05    0.24
   8  -8  -1    0.20    0.39
   7  -8  -1    1.47    0.60
  -7   8   1    1.11    0.24
   6  -8  -1   12.43    1.62
   6  -8  -1   14.89    1.79
  -6   8   1   13.48    1.03
   5  -8  -1    2.38    0.64
   5  -8  -1    1.05    0.50
   5  -8  -1    1.50    0.21
   5  -8  -1    1.65    0.22
   5  -8  -1    1.46    0.34
  -5   8   1    1.24    0.24
   4  -8  -1    5.19    0.83
   4  -8  -1    5.33    0.95
   4  -8  -1    6.56    0.72
   4  -8  -1    5.26    0.73
  -4   8   1    5.04    0.52
   3  -8  -1   21.27    1.56
   3  -8  -1   17.84    1.74
   3  -8  -1   18.61    1.58
   3  -8  -1   16.60    1.57
  -3   8   1   18.11    1.70
  -3   8   1   19.31    1.35
   2  -8  -1   11.42    1.02
   2  -8  -1    9.89    0.75
   2  -8  -1    9.99    1.07
   2  -8  -1   10.82    1.17
   2  -8  -1   11.22    1.39
  -2   8   1   11.80    1.33
  -2   8   1   11.04    1.27
  -2   8   1   10.16    0.79
   1  -8  -1    0.99    0.35
   1  -8  -1    1.42    0.36
   1  -8  -1    2.31    0.27
   1  -8  -1    0.98    0.31
   1  -8  -1    0.49    0.36
  -1   8   1    0.92    0.38
  -1   8   1    1.42    0.22
  -1   8   1    0.93    0.39
   0  -8  -1   13.12    0.98
   0  -8  -1   13.23    1.35
   0  -8  -1   12.20    1.10
   0  -8  -1   11.98    1.13
   0  -8  -1   17.09    1.66
   0   8   1   14.01    1.48
   0   8   1   12.29    1.35
   0   8   1   12.41    0.92
  -1  -8  -1    0.57    0.26
  -1  -8  -1    0.24    0.12
  -1  -8  -1    0.08    0.17
  -1  -8  -1    0.40    0.27
  -1  -8  -1    0.50    0.27
   1   8   1    0.14    0.25
   1   8   1    0.35    0.26
  -2  -8  -1    0.04    0.09
  -2  -8  -1   -0.08    0.17
  -2  -8  -1    0.02    0.19
  -2  -8  -1    0.10    0.23
  -2  -8  -1   -0.01    0.18
   2   8   1    0.01    0.13
   2   8   1   -0.17    0.14
   2   8   1    0.16    0.21
  -3  -8  -1    3.12    0.51
  -3  -8  -1    2.53    0.30
  -3  -8  -1    3.33    0.58
   3   8   1    1.97    0.42
   3   8   1    2.21    0.52
   3   8   1    2.32    0.56
   3   8   1    1.69    0.49
  -4  -8  -1    0.14    0.09
  -4  -8  -1    0.13    0.18
   4   8   1    0.01    0.21
  -5  -8  -1    2.36    0.48
   5   8   1    3.10    0.63
  -6  -8  -1    4.70    0.71
   6   8   1    3.54    0.71
   7   8   1   -0.13    0.19
   8   8   1    0.63    0.38
   9   8   1    0.78    0.39
   8  -9  -1    0.09    0.40
  -8   9   1    0.52    0.21
   7  -9  -1    4.38    1.01
  -7   9   1    4.47    0.52
   6  -9  -1   12.38    1.59
   6  -9  -1   10.79    1.65
  -6   9   1   11.83    0.94
   5  -9  -1   35.46    2.94
   5  -9  -1   35.56    2.53
   5  -9  -1   36.75    3.08
   5  -9  -1   37.31    2.69
  -5   9   1   35.82    2.51
   4  -9  -1   13.90    1.35
   4  -9  -1   14.52    1.77
   4  -9  -1   14.36    1.62
   4  -9  -1   16.34    1.31
  -4   9   1   16.30    1.16
   3  -9  -1    9.86    1.24
   3  -9  -1   12.35    1.56
   3  -9  -1   12.47    1.24
   3  -9  -1   10.37    1.19
  -3   9   1   12.39    1.48
  -3   9   1   10.57    0.86
   2  -9  -1    4.21    0.68
   2  -9  -1    4.74    0.86
   2  -9  -1    5.16    0.74
   2  -9  -1    3.90    0.37
   2  -9  -1    4.02    0.64
  -2   9   1    3.29    0.40
  -2   9   1    2.84    0.67
  -2   9   1    3.70    0.74
   1  -9  -1    0.90    0.42
   1  -9  -1    0.50    0.28
   1  -9  -1    0.48    0.29
   1  -9  -1    0.39    0.25
   1  -9  -1    0.70    0.17
  -1   9   1    0.46    0.31
  -1   9   1    0.50    0.17
  -1   9   1    0.58    0.33
   0  -9  -1    0.29    0.15
   0  -9  -1   -0.11    0.18
   0  -9  -1    0.21    0.33
   0  -9  -1    0.47    0.25
   0  -9  -1    0.37    0.26
   0   9   1    0.24    0.13
   0   9   1    0.27    0.28
   0   9   1    0.00    0.19
  -1  -9  -1   29.38    2.41
  -1  -9  -1   30.25    2.34
  -1  -9  -1   30.46    2.38
  -1  -9  -1   30.86    2.53
  -1  -9  -1   30.55    2.18
   1   9   1   32.36    2.51
   1   9   1   34.21    2.54
  -2  -9  -1    5.70    0.79
  -2  -9  -1    4.96    0.70
  -2  -9  -1    4.14    0.50
  -2  -9  -1    6.07    0.81
  -2  -9  -1    5.52    0.90
   2   9   1    5.43    0.86
   2   9   1    5.83    0.78
   2   9   1    4.91    0.76
  -3  -9  -1    1.65    0.26
  -3  -9  -1    2.17    0.44
   3   9   1    1.65    0.48
   3   9   1    1.76    0.42
  -4  -9  -1    0.25    0.24
  -4  -9  -1    0.13    0.11
   4   9   1    0.38    0.19
   4   9   1    0.28    0.28
  -5  -9  -1   10.18    1.17
  -5  -9  -1   11.25    0.83
   5   9   1   10.90    1.36
  -6  -9  -1    0.15    0.22
   6   9   1    0.13    0.25
   7   9   1    3.31    0.73
   8   9   1    2.86    0.68
   9   9   1   -0.06    0.27
   8 -10  -1    0.68    0.49
  -8  10   1    1.38    0.32
   7 -10  -1    3.97    1.01
  -7  10   1    3.19    0.46
   6 -10  -1    0.98    0.52
   6 -10  -1    0.48    0.49
   6 -10  -1    0.68    0.20
  -6  10   1    0.36    0.17
   5 -10  -1    0.33    0.42
   5 -10  -1    0.22    0.25
   5 -10  -1    0.08    0.17
   5 -10  -1   -0.12    0.30
  -5  10   1    0.31    0.16
   4 -10  -1   29.14    2.36
   4 -10  -1   29.59    2.48
   4 -10  -1   31.55    2.70
   4 -10  -1   29.89    2.27
  -4  10   1   28.72    2.08
   3 -10  -1    3.41    0.66
   3 -10  -1    4.24    0.75
   3 -10  -1    3.37    0.64
   3 -10  -1    3.88    0.90
  -3  10   1    4.22    0.47
   2 -10  -1    0.53    0.41
   2 -10  -1   -0.06    0.19
   2 -10  -1   -0.05    0.08
   2 -10  -1    0.02    0.22
   2 -10  -1    0.38    0.27
  -2  10   1    0.25    0.34
  -2  10   1    0.18    0.18
   1 -10  -1    0.19    0.19
   1 -10  -1    0.33    0.26
   1 -10  -1    0.01    0.11
   1 -10  -1    0.34    0.28
   1 -10  -1    0.45    0.37
  -1  10   1    0.09    0.16
  -1  10   1    0.26    0.32
  -1  10   1   -0.02    0.27
   0 -10  -1   14.51    1.57
   0 -10  -1   14.54    1.18
   0 -10  -1   15.63    1.81
   0 -10  -1   17.35    1.39
   0 -10  -1   14.73    1.60
   0  10   1   15.25    1.12
   0  10   1   18.51    1.87
   0  10   1   16.22    1.74
  -1 -10  -1    2.27    0.53
  -1 -10  -1    1.54    0.28
  -1 -10  -1    2.16    0.45
  -1 -10  -1    1.84    0.61
  -1 -10  -1    1.11    0.39
   1  10   1    0.84    0.40
   1  10   1    2.65    0.58
  -2 -10  -1    5.52    0.59
  -2 -10  -1    5.24    0.81
  -2 -10  -1    5.33    0.75
  -2 -10  -1    5.24    0.84
   2  10   1    4.54    0.80
   2  10   1    7.17    1.06
  -3 -10  -1   20.34    1.55
  -3 -10  -1   17.93    1.33
   3  10   1   15.21    1.80
   3  10   1   16.56    1.56
  -4 -10  -1    0.98    0.23
  -4 -10  -1    0.78    0.34
   4  10   1    1.27    0.47
   4  10   1    0.74    0.28
  -5 -10  -1    2.44    0.33
  -5 -10  -1    2.51    0.53
   5  10   1    1.62    0.56
  -6 -10  -1    0.36    0.27
   6  10   1    0.55    0.39
   7  10   1    3.34    0.79
   8  10   1    0.61    0.43
   7 -11  -1    0.51    0.56
  -7  11   1    0.35    0.20
   6 -11  -1    0.39    0.54
   6 -11  -1    0.47    0.51
   6 -11  -1    0.15    0.20
  -6  11   1    0.78    0.22
   5 -11  -1    5.59    0.69
   5 -11  -1    4.65    1.04
   5 -11  -1    4.67    0.93
   5 -11  -1    5.57    0.82
  -5  11   1    4.22    0.53
   4 -11  -1    2.16    0.56
   4 -11  -1    2.24    0.78
   4 -11  -1    1.97    0.58
   4 -11  -1    1.78    0.44
  -4  11   1    1.96    0.32
   3 -11  -1   85.20    6.03
   3 -11  -1   84.59    6.36
   3 -11  -1   86.68    6.11
   3 -11  -1   86.30    6.14
  -3  11   1   84.36    5.73
   2 -11  -1    5.89    0.99
   2 -11  -1    6.25    1.17
   2 -11  -1    6.98    0.99
   2 -11  -1    8.34    1.08
  -2  11   1    9.83    1.37
  -2  11   1    8.34    0.74
   1 -11  -1    0.06    0.24
   1 -11  -1   -0.03    0.23
   1 -11  -1    0.18    0.28
   1 -11  -1   -0.36    0.29
   1 -11  -1    0.01    0.11
  -1  11   1    0.03    0.17
  -1  11   1   -0.11    0.30
  -1  11   1    0.13    0.28
   0 -11  -1    3.94    0.79
   0 -11  -1    2.38    0.40
   0 -11  -1    3.42    0.63
   0 -11  -1    3.87    0.69
   0 -11  -1    4.05    0.93
   0  11   1    6.45    1.01
   0  11   1    4.64    0.91
   0  11   1    4.15    0.42
  -1 -11  -1   14.92    1.63
  -1 -11  -1   14.56    1.34
  -1 -11  -1   13.86    1.15
  -1 -11  -1   12.32    1.46
   1  11   1   16.19    1.80
   1  11   1   17.34    1.80
  -2 -11  -1   -0.19    0.23
  -2 -11  -1    0.16    0.26
  -2 -11  -1    0.10    0.13
  -2 -11  -1    0.82    0.38
   2  11   1    0.01    0.26
   2  11   1   -0.20    0.18
  -3 -11  -1    5.82    0.85
  -3 -11  -1    6.53    0.69
   3  11   1    5.24    0.87
   3  11   1    8.17    1.20
  -4 -11  -1    0.82    0.34
  -4 -11  -1    0.58    0.20
   4  11   1   -0.01    0.33
   4  11   1    0.38    0.26
  -5 -11  -1    4.09    0.74
  -5 -11  -1    6.77    0.66
   5  11   1    5.76    1.04
  -6 -11  -1    0.63    0.20
  -6 -11  -1    0.50    0.32
   6  11   1    0.23    0.37
   7  11   1    0.47    0.42
   8  11   1    0.24    0.34
   7 -12  -1    1.58    0.72
  -7  12   1    1.67    0.33
   6 -12  -1    0.22    0.42
   6 -12  -1    0.23    0.51
   6 -12  -1    0.31    0.25
  -6  12   1    0.11    0.19
   5 -12  -1    0.21    0.48
   5 -12  -1    0.25    0.26
   5 -12  -1    1.18    0.52
   5 -12  -1    0.84    0.31
  -5  12   1    0.48    0.21
   4 -12  -1    1.22    0.49
   4 -12  -1    1.00    0.65
   4 -12  -1    0.62    0.37
   4 -12  -1    0.45    0.31
  -4  12   1    0.58    0.24
   3 -12  -1    1.32    0.43
   3 -12  -1    2.10    0.60
   3 -12  -1    2.35    0.61
   3 -12  -1    1.70    0.65
  -3  12   1    2.15    0.33
   2 -12  -1   27.41    2.50
   2 -12  -1   26.57    2.24
   2 -12  -1   25.63    2.19
   2 -12  -1   22.92    2.12
  -2  12   1   23.54    2.57
  -2  12   1   25.72    1.82
   1 -12  -1    1.62    0.55
   1 -12  -1    1.17    0.26
   1 -12  -1    2.35    0.73
   1 -12  -1    0.74    0.38
   1 -12  -1    0.96    0.42
  -1  12   1    1.90    0.62
  -1  12   1    1.56    0.29
   0 -12  -1    1.06    0.27
   0 -12  -1    0.78    0.41
   0 -12  -1    0.42    0.36
   0 -12  -1    0.50    0.36
   0  12   1    0.80    0.48
   0  12   1    0.78    0.20
   0  12   1    0.26    0.35
  -1 -12  -1    0.00    0.22
  -1 -12  -1    0.21    0.30
  -1 -12  -1    0.20    0.18
  -1 -12  -1    0.49    0.36
   1  12   1    0.01    0.31
   1  12   1    0.03    0.30
  -2 -12  -1   24.55    2.00
  -2 -12  -1   23.66    1.80
   2  12   1   23.45    2.16
   2  12   1   24.52    2.58
  -3 -12  -1    3.37    0.65
  -3 -12  -1    2.69    0.43
   3  12   1    3.28    0.82
   3  12   1    3.57    0.73
  -4 -12  -1    0.80    0.39
  -4 -12  -1    1.23    0.29
   4  12   1    1.11    0.38
   4  12   1    1.35    0.56
  -5 -12  -1    1.13    0.42
  -5 -12  -1    1.13    0.28
   5  12   1    1.27    0.56
  -6 -12  -1    0.46    0.21
  -6 -12  -1   -0.06    0.29
   6  12   1    0.46    0.37
   7  12   1    1.08    0.56
   8  12   1    0.03    0.36
   6 -13  -1   -0.39    0.43
   6 -13  -1    0.47    0.52
   6 -13  -1   -0.10    0.20
  -6  13   1    0.20    0.19
   5 -13  -1    0.09    0.33
   5 -13  -1    0.25    0.28
   5 -13  -1    0.26    0.29
   5 -13  -1   -0.10    0.49
  -5  13   1    0.22    0.20
   4 -13  -1    0.15    0.32
   4 -13  -1   -0.21    0.22
   4 -13  -1   -0.55    0.34
   4 -13  -1    0.12    0.36
  -4  13   1    0.03    0.19
   3 -13  -1    2.49    0.60
   3 -13  -1    4.87    1.12
   3 -13  -1    1.59    0.58
   3 -13  -1    1.94    0.64
  -3  13   1    2.32    0.37
   2 -13  -1    0.82    0.41
   2 -13  -1    0.23    0.38
   2 -13  -1    1.37    0.66
   2 -13  -1    0.76    0.41
  -2  13   1    1.22    0.28
  -2  13   1    0.56    0.51
   1 -13  -1   23.35    1.78
   1 -13  -1   25.63    2.23
   1 -13  -1   24.38    2.87
   1 -13  -1   20.61    2.06
   1 -13  -1   25.66    2.16
  -1  13   1   26.55    2.71
  -1  13   1   25.50    1.75
   0 -13  -1    0.83    0.43
   0 -13  -1    0.92    0.27
   0 -13  -1    0.60    0.43
   0 -13  -1    0.99    0.40
   0  13   1    0.81    0.47
   0  13   1    1.20    0.24
   0  13   1    1.25    0.55
  -1 -13  -1    1.46    0.55
  -1 -13  -1    1.58    0.52
  -1 -13  -1    1.06    0.28
  -1 -13  -1    2.01    0.55
   1  13   1    1.44    0.60
   1  13   1    2.11    0.68
  -2 -13  -1    3.88    0.72
  -2 -13  -1    4.11    0.56
   2  13   1    4.73    0.96
   2  13   1    4.85    1.00
  -3 -13  -1    2.97    0.60
  -3 -13  -1    2.15    0.41
   3  13   1    2.90    0.68
   3  13   1    2.10    0.71
  -4 -13  -1    2.81    0.44
  -4 -13  -1    2.58    0.59
   4  13   1    1.30    0.58
   4  13   1    2.21    0.55
  -5 -13  -1    2.44    0.42
  -5 -13  -1    2.23    0.56
   5  13   1    3.21    0.88
  -6 -13  -1    5.22    0.62
   6  13   1    2.14    0.74
  -7 -13  -1    0.91    0.27
   7  13   1    1.39    0.60
   6 -14  -1    0.53    0.32
   6 -14  -1    1.20    0.62
   6 -14  -1    1.05    0.73
  -6  14   1    0.91    0.30
   5 -14  -1    0.86    0.41
   5 -14  -1    0.57    0.64
   5 -14  -1   -0.06    0.34
   5 -14  -1   -0.08    0.25
  -5  14   1    0.71    0.27
   4 -14  -1    8.23    1.56
   4 -14  -1    7.38    1.09
   4 -14  -1    4.67    1.04
   4 -14  -1    6.08    0.95
  -4  14   1    5.41    0.64
   3 -14  -1    0.65    0.41
   3 -14  -1   -0.38    0.28
   3 -14  -1    0.08    0.57
   3 -14  -1    0.01    0.34
  -3  14   1    0.28    0.21
   2 -14  -1    5.74    1.28
   2 -14  -1    7.06    1.14
   2 -14  -1    6.75    1.07
   2 -14  -1    7.70    1.22
  -2  14   1    6.75    0.68
   1 -14  -1    0.53    0.21
   1 -14  -1    0.70    0.47
   1 -14  -1    0.50    0.41
   1 -14  -1    0.83    0.49
  -1  14   1    2.17    0.76
  -1  14   1    1.19    0.25
   0 -14  -1   13.73    1.68
   0 -14  -1   12.91    1.61
   0 -14  -1   15.31    1.70
   0 -14  -1   13.88    1.17
   0  14   1   14.88    1.86
   0  14   1   14.17    1.07
  -1 -14  -1    3.52    0.74
  -1 -14  -1    2.12    0.42
  -1 -14  -1    3.01    0.76
  -1 -14  -1    5.63    1.17
   1  14   1    2.28    0.76
   1  14   1    4.74    0.99
  -2 -14  -1    3.04    0.48
  -2 -14  -1    1.74    0.52
   2  14   1    1.92    0.66
   2  14   1    2.18    0.73
  -3 -14  -1    8.89    1.17
  -3 -14  -1    7.41    0.84
   3  14   1    6.45    1.15
   3  14   1    6.49    1.22
  -4 -14  -1    8.34    0.93
  -4 -14  -1    6.80    1.08
   4  14   1    9.11    1.20
   4  14   1    9.27    1.48
  -5 -14  -1    6.24    0.76
  -5 -14  -1    6.21    0.99
   5  14   1    4.69    1.08
  -6 -14  -1    0.96    0.32
   6  14   1    1.40    0.65
  -7 -14  -1    0.44    0.27
   7  14   1    0.12    0.45
   5 -15  -1   -0.16    0.61
   5 -15  -1    0.97    0.40
   5 -15  -1    0.57    0.54
   5 -15  -1    0.04    0.33
  -5  15   1    0.83    0.29
   4 -15  -1    0.43    0.42
   4 -15  -1    0.09    0.51
   4 -15  -1   -0.35    0.21
   4 -15  -1   -0.32    0.28
  -4  15   1    0.17    0.21
   3 -15  -1    0.40    0.36
   3 -15  -1    0.69    0.46
   3 -15  -1    0.15    0.35
  -3  15   1    0.52    0.27
   2 -15  -1    1.60    0.58
   2 -15  -1    0.75    0.45
   2 -15  -1    0.57    0.42
  -2  15   1    1.32    0.30
   1 -15  -1   -0.14    0.30
   1 -15  -1    0.06    0.33
   1 -15  -1   -0.16    0.31
  -1  15   1    0.02    0.18
  -1  15   1   -0.22    0.39
   0 -15  -1    3.81    0.86
   0 -15  -1    4.34    0.94
   0 -15  -1    4.63    0.60
   0 -15  -1    4.85    0.88
   0  15   1    2.87    0.88
  -1 -15  -1    1.21    0.56
  -1 -15  -1    0.98    0.31
  -1 -15  -1    1.99    0.60
   1  15   1    1.95    0.74
  -2 -15  -1    7.98    1.16
  -2 -15  -1    8.75    0.94
   2  15   1    7.34    1.26
   2  15   1    7.32    1.41
  -3 -15  -1    4.82    0.89
  -3 -15  -1    3.62    0.59
   3  15   1    4.52    0.97
   3  15   1    6.45    1.30
  -4 -15  -1    6.08    1.02
  -4 -15  -1    6.75    0.82
   4  15   1    9.02    1.55
   4  15   1    5.16    0.97
  -5 -15  -1    0.20    0.39
  -5 -15  -1   -0.28    0.17
   5  15   1    0.98    0.61
  -6 -15  -1    0.18    0.24
   6  15   1    0.59    0.51
   4 -16  -1    0.72    0.44
   4 -16  -1    0.00    0.32
   4 -16  -1   -0.14    0.32
  -4  16   1    0.22    0.24
   3 -16  -1    0.07    0.37
   3 -16  -1   -0.23    0.38
   3 -16  -1    0.18    0.33
  -3  16   1    0.10    0.21
   2 -16  -1    1.35    0.59
   2 -16  -1    1.05    0.53
   2 -16  -1    1.80    0.67
  -2  16   1    0.67    0.28
   1 -16  -1    0.35    0.45
   1 -16  -1   -0.15    0.33
   1 -16  -1    0.36    0.47
  -1  16   1   -0.07    0.18
  -1  16   1    0.10    0.47
   0 -16  -1    0.37    0.43
   0 -16  -1   -0.25    0.35
   0 -16  -1   -0.02    0.16
   0 -16  -1    0.11    0.40
   0  16   1   -0.45    0.42
  -1 -16  -1    1.55    0.61
  -1 -16  -1    2.11    0.43
   1  16   1    1.28    0.63
  -2 -16  -1    1.53    0.39
  -2 -16  -1    1.58    0.57
   2  16   1    1.53    0.72
   2  16   1    1.02    0.56
  -3 -16  -1    0.15    0.35
  -3 -16  -1    0.76    0.28
   3  16   1    0.24    0.50
   3  16   1   -0.27    0.28
  -4 -16  -1    1.03    0.49
  -4 -16  -1    0.66    0.29
   4  16   1    0.42    0.41
   4  16   1    1.30    0.69
  -5 -16  -1    1.12    0.52
  -5 -16  -1    2.59    0.51
   5  16   1    0.46    0.55
   3 -17  -1    0.01    0.41
   3 -17  -1   -0.13    0.31
   3 -17  -1    0.19    0.46
  -3  17   1   -0.20    0.22
   2 -17  -1   -0.36    0.34
   2 -17  -1    0.15    0.42
   2 -17  -1   -0.23    0.31
  -2  17   1   -0.09    0.20
   1 -17  -1    1.53    0.73
   1 -17  -1    0.75    0.49
   1 -17  -1    0.98    0.56
  -1  17   1    1.12    0.72
   0 -17  -1   -0.34    0.27
   0 -17  -1    0.11    0.25
   0 -17  -1   -0.46    0.41
   0 -17  -1   -0.21    0.38
   0  17   1    0.50    0.50
  -1 -17  -1   -0.04    0.20
  -1 -17  -1    0.13    0.38
   1  17   1    0.18    0.46
  -2 -17  -1    2.91    0.53
  -2 -17  -1    2.29    0.65
   2  17   1    2.32    0.80
  -3 -17  -1   -0.28    0.19
  -3 -17  -1    0.65    0.40
   3  17   1   -0.03    0.35
   3  17   1    0.52    0.60
  -4 -17  -1    0.19    0.26
  -4 -17  -1    0.43    0.46
   4  17   1    0.33    0.40
   4  17   1    0.46    0.66
   2 -18  -1    0.14    0.45
   2 -18  -1    0.53    0.61
   2 -18  -1    0.09    0.51
  -2  18   1   -0.02    0.33
   1 -18  -1   -0.65    0.27
   1 -18  -1    0.32    0.49
   1 -18  -1    0.03    0.42
   0 -18  -1    1.37    0.67
   0 -18  -1    1.90    0.71
   0  18   1   -0.04    0.55
  -1 -18  -1   -0.39    0.35
  -1 -18  -1   -0.11    0.18
   1  18   1    0.45    0.66
  -2 -18  -1    0.94    0.55
  -2 -18  -1    0.17    0.27
   2  18   1    0.53    0.56
  -3 -18  -1   -0.14    0.26
  -3 -18  -1    0.20    0.44
   3  18   1    0.64    0.54
   3  17  -2    2.10    0.77
  -3 -17   2    2.60    0.56
  -3 -17   2    3.56    0.89
   2  17  -2   -0.23    0.44
  -2 -17   2   -0.12    0.23
  -2 -17   2   -0.10    0.33
   1  17  -2    1.19    0.72
  -1 -17   2    0.18    0.44
  -1 -17   2    0.56    0.28
   0  17  -2   -0.01    0.57
   0 -17   2    0.11    0.46
   0 -17   2   -0.41    0.43
   0 -17   2   -0.27    0.39
   1 -17   2    3.51    0.88
   1 -17   2    2.58    0.90
   1 -17   2    2.17    0.79
  -2  17  -2    0.61    0.28
   2 -17   2    0.78    0.56
   2 -17   2    0.53    0.55
   2 -17   2   -0.07    0.41
   4  16  -2    3.41    1.09
   4  16  -2    3.56    0.89
  -4 -16   2    2.60    0.55
  -4 -16   2    3.46    0.81
   3  16  -2    1.02    0.59
  -3 -16   2    2.28    0.48
  -3 -16   2    2.22    0.65
   2  16  -2    0.29    0.49
  -2 -16   2   -0.12    0.20
  -2 -16   2    0.27    0.42
   1  16  -2    0.15    0.42
  -1 -16   2   -0.09    0.19
  -1 -16   2    0.20    0.36
  -1 -16   2   -0.18    0.53
   0  16  -2    1.28    0.75
   0 -16   2    1.62    0.72
   0 -16   2    0.85    0.56
   0 -16   2    1.03    0.57
  -1  16  -2    0.92    0.27
   1 -16   2    0.07    0.42
   1 -16   2    0.40    0.41
   1 -16   2    0.64    0.47
  -2  16  -2   -0.25    0.20
   2 -16   2   -0.11    0.29
   2 -16   2    0.38    0.49
   2 -16   2   -0.04    0.41
  -3  16  -2   -0.02    0.23
   3 -16   2   -0.18    0.40
   3 -16   2    0.05    0.39
   3 -16   2    0.80    0.43
  -4  16  -2    0.13    0.26
   4 -16   2    0.01    0.51
   4 -16   2    0.12    0.41
   4 -16   2    0.21    0.36
   5  15  -2    2.31    0.61
   5  15  -2    0.65    0.63
  -5 -15   2    1.11    0.38
   4  15  -2    9.25    1.39
   4  15  -2    9.45    1.61
  -4 -15   2    6.58    0.90
  -4 -15   2    8.05    1.22
   3  15  -2    0.05    0.42
   3  15  -2   -0.04    0.37
  -3 -15   2   -0.07    0.33
  -3 -15   2   -0.16    0.19
   2  15  -2    2.76    0.85
  -2 -15   2    1.72    0.42
  -2 -15   2    1.20    0.53
   1  15  -2    3.18    1.05
  -1 -15   2    3.97    0.95
  -1 -15   2    2.78    0.52
  -1 -15   2    3.88    0.84
   0  15  -2    3.42    1.03
   0 -15   2    0.82    0.49
   0 -15   2    2.11    0.69
   0 -15   2    1.81    0.63
   0 -15   2    1.63    0.36
  -1  15  -2    1.81    0.33
  -1  15  -2    2.21    0.79
   1 -15   2    0.77    0.48
   1 -15   2    0.51    0.50
   1 -15   2    1.63    0.62
  -2  15  -2    0.41    0.23
   2 -15   2    0.02    0.36
   2 -15   2   -0.09    0.29
   2 -15   2    0.31    0.49
  -3  15  -2    4.83    0.63
   3 -15   2    7.12    1.34
   3 -15   2    5.89    0.98
   3 -15   2    3.83    0.92
  -4  15  -2   -0.30    0.22
   4 -15   2    0.42    0.41
   4 -15   2    0.56    0.58
   4 -15   2    0.74    0.41
   4 -15   2    0.89    0.78
  -5  15  -2    0.57    0.30
   5 -15   2    0.47    0.33
   5 -15   2    1.30    0.51
   5 -15   2    0.94    0.67
   5 -15   2    1.49    0.88
   6  14  -2    1.93    0.82
  -6 -14   2    2.13    0.46
   5  14  -2    0.74    0.41
   5  14  -2    0.71    0.58
  -5 -14   2    1.34    0.37
   4  14  -2    4.54    1.15
   4  14  -2    2.54    0.72
  -4 -14   2    3.36    0.75
  -4 -14   2    3.01    0.54
   3  14  -2    0.52    0.54
   3  14  -2    0.13    0.38
  -3 -14   2    0.13    0.32
  -3 -14   2   -0.06    0.18
   2  14  -2   10.48    1.64
   2  14  -2    6.18    1.20
  -2 -14   2    6.40    0.81
  -2 -14   2    6.62    1.09
   1  14  -2    0.04    0.40
  -1 -14   2   -0.09    0.36
  -1 -14   2    0.25    0.21
  -1 -14   2   -0.02    0.29
   0  14  -2    0.46    0.49
   0 -14   2    0.25    0.35
   0 -14   2    0.53    0.42
   0 -14   2    0.20    0.33
   0 -14   2   -0.11    0.15
  -1  14  -2    1.71    0.72
  -1  14  -2    2.84    0.42
   1 -14   2    4.03    0.84
   1 -14   2    2.34    0.76
   1 -14   2    3.33    0.78
  -2  14  -2    5.27    0.63
   2 -14   2    6.94    1.18
   2 -14   2    6.67    1.15
   2 -14   2    7.31    1.12
  -3  14  -2    0.43    0.24
   3 -14   2    0.52    0.42
   3 -14   2   -0.10    0.34
   3 -14   2   -0.06    0.58
   3 -14   2    0.36    0.38
  -4  14  -2    0.44    0.24
   4 -14   2    0.21    0.31
   4 -14   2    0.07    0.33
   4 -14   2    0.26    0.47
   4 -14   2    0.17    0.59
  -5  14  -2    0.37    0.22
   5 -14   2    0.03    0.29
   5 -14   2   -0.04    0.25
   5 -14   2   -0.25    0.41
   5 -14   2    0.14    0.60
   6  13  -2    0.53    0.57
  -6 -13   2    0.77    0.32
   5  13  -2    0.62    0.38
   5  13  -2    1.39    0.61
  -5 -13   2    1.01    0.34
   4  13  -2    0.13    0.47
   4  13  -2    0.16    0.34
  -4 -13   2    0.15    0.33
  -4 -13   2    0.14    0.20
   3  13  -2    3.34    0.98
   3  13  -2    3.12    0.79
  -3 -13   2    1.99    0.43
  -3 -13   2    1.70    0.54
   2  13  -2    2.36    0.74
   2  13  -2    1.62    0.70
  -2 -13   2    2.23    0.58
  -2 -13   2    1.70    0.39
   1  13  -2    0.13    0.36
   1  13  -2   -0.16    0.32
  -1 -13   2    0.16    0.16
  -1 -13   2   -0.12    0.30
  -1 -13   2    0.34    0.32
  -1 -13   2    0.19    0.37
   0  13  -2    0.15    0.40
   0 -13   2   -0.02    0.28
   0 -13   2    0.18    0.18
   0 -13   2    0.06    0.36
   0 -13   2   -0.22    0.29
  -1  13  -2    1.23    0.28
  -1  13  -2    0.66    0.55
   1 -13   2    0.63    0.46
   1 -13   2    1.60    0.56
   1 -13   2    0.79    0.41
  -2  13  -2    2.30    0.38
   2 -13   2    1.68    0.58
   2 -13   2    1.89    0.79
   2 -13   2    1.53    0.59
   2 -13   2    2.54    0.69
  -3  13  -2   -0.04    0.20
   3 -13   2    0.43    0.35
   3 -13   2    0.42    0.65
   3 -13   2    0.60    0.41
   3 -13   2    0.49    0.47
  -4  13  -2   -0.02    0.19
   4 -13   2    0.43    0.33
   4 -13   2    0.78    0.54
   4 -13   2   -0.04    0.29
   4 -13   2    0.97    0.69
  -5  13  -2    2.79    0.44
   5 -13   2    1.30    0.70
   5 -13   2    2.91    1.04
   5 -13   2    3.96    0.62
   5 -13   2    2.79    0.63
  -6  13  -2    0.41    0.25
   6 -13   2    0.69    0.63
   6 -13   2    0.14    0.54
   6 -13   2    0.12    0.23
   7  12  -2    0.11    0.42
  -7 -12   2    0.64    0.26
   6  12  -2    0.59    0.48
  -6 -12   2    0.06    0.18
   5  12  -2    3.20    0.91
   5  12  -2    2.12    0.52
  -5 -12   2    2.27    0.42
   4  12  -2    7.17    1.27
   4  12  -2    4.96    0.94
  -4 -12   2    7.69    1.01
  -4 -12   2    5.79    0.73
   3  12  -2    8.10    1.36
   3  12  -2    7.20    1.20
  -3 -12   2    6.39    0.95
  -3 -12   2    6.35    0.76
   2  12  -2    6.60    1.19
   2  12  -2    4.16    0.94
  -2 -12   2    4.57    0.79
  -2 -12   2    4.85    0.65
   1  12  -2   19.66    2.14
   1  12  -2   10.16    1.59
  -1 -12   2   17.19    1.79
  -1 -12   2   12.92    1.70
  -1 -12   2   14.68    1.59
   0  12  -2   -0.34    0.31
   0  12  -2    0.33    0.17
   0 -12   2    0.41    0.18
   0 -12   2   -0.47    0.24
   0 -12   2    0.05    0.28
   0 -12   2   -0.15    0.28
  -1  12  -2    4.27    0.48
  -1  12  -2    3.13    0.91
   1 -12   2    5.24    0.55
   1 -12   2    3.28    0.81
   1 -12   2    3.40    0.90
   1 -12   2    3.83    0.80
   1 -12   2    3.96    0.80
  -2  12  -2    0.23    0.20
   2 -12   2    0.43    0.51
   2 -12   2   -0.07    0.29
   2 -12   2    0.24    0.30
   2 -12   2    0.60    0.40
  -3  12  -2    0.92    0.25
   3 -12   2    0.77    0.37
   3 -12   2    0.28    0.31
   3 -12   2    0.30    0.52
   3 -12   2    0.15    0.30
  -4  12  -2    2.25    0.37
   4 -12   2    1.59    0.48
   4 -12   2    2.33    0.73
   4 -12   2    2.14    0.59
   4 -12   2    1.08    0.72
  -5  12  -2    0.17    0.19
   5 -12   2    0.10    0.45
   5 -12   2    0.10    0.54
   5 -12   2    0.35    0.27
   5 -12   2    0.30    0.23
  -6  12  -2    1.17    0.30
   6 -12   2    0.13    0.50
   6 -12   2    0.89    0.27
   6 -12   2    0.85    0.63
  -7  12  -2    0.74    0.27
   7 -12   2    0.92    0.71
   7 -12   2    0.78    0.69
   7  11  -2    0.13    0.36
  -7 -11   2   -0.17    0.18
   6  11  -2    0.61    0.50
  -6 -11   2    1.56    0.35
   5  11  -2    3.97    0.67
   5  11  -2    4.37    0.99
  -5 -11   2    3.88    0.55
   4  11  -2    3.58    0.86
   4  11  -2    1.99    0.58
  -4 -11   2    2.81    0.57
  -4 -11   2    3.20    0.47
   3  11  -2    3.45    0.84
   3  11  -2    4.10    0.83
  -3 -11   2    4.26    0.71
  -3 -11   2    4.78    0.59
   2  11  -2    4.34    0.88
   2  11  -2    4.09    0.91
  -2 -11   2    5.00    0.60
  -2 -11   2    5.77    0.85
  -2 -11   2    5.79    0.94
   1  11  -2    0.02    0.31
   1  11  -2    0.03    0.30
  -1 -11   2    0.31    0.35
  -1 -11   2    0.36    0.20
  -1 -11   2    0.08    0.26
  -1 -11   2    0.32    0.33
   0  11  -2   -0.41    0.26
   0  11  -2   -0.11    0.30
   0  11  -2    0.03    0.17
   0 -11   2    0.17    0.32
   0 -11   2    0.18    0.29
   0 -11   2    0.55    0.38
   0 -11   2    0.47    0.21
   0 -11   2    0.97    0.58
  -1  11  -2   15.92    1.87
  -1  11  -2   14.85    1.11
   1 -11   2   15.89    1.66
   1 -11   2   14.23    1.85
   1 -11   2   13.54    1.61
   1 -11   2   14.10    1.11
   1 -11   2   13.11    1.54
  -2  11  -2    0.92    0.24
  -2  11  -2    1.94    0.67
   2 -11   2    1.68    0.63
   2 -11   2    1.42    0.45
   2 -11   2    0.58    0.35
   2 -11   2    0.73    0.35
  -3  11  -2    1.00    0.25
   3 -11   2    1.75    0.46
   3 -11   2    1.35    0.49
   3 -11   2    2.21    0.73
   3 -11   2    1.19    0.53
  -4  11  -2    0.11    0.18
   4 -11   2    0.01    0.49
   4 -11   2    0.12    0.27
   4 -11   2    0.01    0.21
   4 -11   2   -0.14    0.31
  -5  11  -2    1.35    0.30
   5 -11   2    1.60    0.43
   5 -11   2    0.98    0.56
   5 -11   2    1.27    0.32
   5 -11   2    0.51    0.56
  -6  11  -2    0.79    0.24
   6 -11   2    0.55    0.49
   6 -11   2    0.61    0.61
   6 -11   2    0.51    0.17
  -7  11  -2    4.19    0.53
   7 -11   2    3.04    0.97
   7 -11   2    2.77    0.97
   8  10  -2    0.69    0.44
   7  10  -2    1.13    0.52
  -7 -10   2    1.17    0.30
   6  10  -2    0.59    0.48
  -6 -10   2    1.53    0.33
   5  10  -2    0.06    0.34
   5  10  -2    0.13    0.21
  -5 -10   2   -0.15    0.14
  -5 -10   2   -0.18    0.20
   4  10  -2    0.16    0.26
   4  10  -2    0.07    0.30
  -4 -10   2    0.01    0.14
  -4 -10   2    0.03    0.21
   3  10  -2    0.68    0.37
   3  10  -2    0.59    0.42
  -3 -10   2    0.61    0.31
  -3 -10   2    1.33    0.29
   2  10  -2    3.72    0.85
   2  10  -2    3.35    0.72
  -2 -10   2    3.32    0.72
  -2 -10   2    3.08    0.45
  -2 -10   2    3.29    0.69
  -2 -10   2    2.31    0.51
   1  10  -2    0.01    0.30
   1  10  -2   -0.15    0.26
  -1 -10   2   -0.20    0.20
  -1 -10   2    0.40    0.28
  -1 -10   2    0.25    0.28
  -1 -10   2    0.20    0.17
   0  10  -2   33.57    2.90
   0  10  -2   34.20    2.88
   0  10  -2   35.33    2.41
   0 -10   2   35.30    2.72
   0 -10   2   33.61    2.74
   0 -10   2   36.30    2.48
   0 -10   2   35.15    2.81
  -1  10  -2    7.98    1.22
  -1  10  -2    6.51    1.11
  -1  10  -2    6.80    0.62
   1 -10   2    6.39    0.63
   1 -10   2    5.12    0.88
   1 -10   2    6.75    0.96
   1 -10   2    5.73    1.02
   1 -10   2    6.61    0.93
  -2  10  -2    0.80    0.48
  -2  10  -2    1.78    0.29
   2 -10   2    0.89    0.36
   2 -10   2    0.81    0.51
   2 -10   2    0.84    0.42
   2 -10   2    1.22    0.48
  -3  10  -2    8.16    0.72
   3 -10   2    6.48    1.15
   3 -10   2    6.91    0.95
   3 -10   2    8.27    1.07
   3 -10   2    7.21    1.15
  -4  10  -2    1.92    0.32
   4 -10   2    1.69    0.42
   4 -10   2    1.24    0.54
   4 -10   2    1.75    0.73
   4 -10   2    2.00    0.49
  -5  10  -2    0.21    0.17
   5 -10   2    0.18    0.17
   5 -10   2    0.12    0.22
   5 -10   2    0.25    0.42
   5 -10   2    0.08    0.41
  -6  10  -2    0.83    0.22
   6 -10   2   -0.01    0.40
   6 -10   2    0.70    0.54
  -7  10  -2    2.08    0.34
   7 -10   2    1.85    0.77
   7 -10   2    1.16    0.62
  -8  10  -2    0.94    0.26
   8 -10   2    0.75    0.58
   8   9  -2    2.60    0.76
   7   9  -2   -0.23    0.31
  -7  -9   2    0.53    0.29
   6   9  -2    0.91    0.50
  -6  -9   2    1.98    0.33
   5   9  -2    0.22    0.19
   5   9  -2    0.05    0.28
  -5  -9   2    0.27    0.24
  -5  -9   2    0.20    0.15
   4   9  -2    0.11    0.23
   4   9  -2    1.10    0.47
  -4  -9   2    0.83    0.31
  -4  -9   2    0.65    0.21
   3   9  -2   10.12    1.39
   3   9  -2    9.67    1.22
  -3  -9   2    9.93    1.08
  -3  -9   2    8.23    0.84
   2   9  -2   -0.25    0.21
   2   9  -2    0.18    0.29
  -2  -9   2   -0.13    0.21
  -2  -9   2   -0.09    0.21
  -2  -9   2   -0.05    0.11
  -2  -9   2    0.15    0.22
   1   9  -2   16.28    1.80
   1   9  -2   19.98    1.72
  -1  -9   2   17.61    1.49
  -1  -9   2   17.19    1.78
  -1  -9   2   15.68    1.31
  -1  -9   2   19.60    1.77
  -1  -9   2   18.03    1.56
   0   9  -2    0.27    0.18
   0   9  -2    0.37    0.30
   0   9  -2    0.93    0.43
   0  -9   2    0.86    0.20
   0  -9   2    0.80    0.35
   0  -9   2    0.57    0.28
   0  -9   2    1.08    0.38
   0  -9   2   -0.09    0.32
  -1   9  -2    6.87    0.56
  -1   9  -2    3.94    0.83
  -1   9  -2    3.89    0.81
   1  -9   2    4.59    0.97
   1  -9   2    5.05    0.76
   1  -9   2    4.06    0.74
   1  -9   2    5.93    0.84
   1  -9   2    5.43    0.54
  -2   9  -2    4.16    0.45
  -2   9  -2    4.16    0.88
   2  -9   2    3.69    0.68
   2  -9   2    3.80    0.67
   2  -9   2    3.91    0.89
   2  -9   2    4.22    0.74
  -3   9  -2    5.17    0.50
   3  -9   2    3.66    0.60
   3  -9   2    6.18    0.95
   3  -9   2    4.13    0.70
   3  -9   2    2.43    0.79
  -4   9  -2    2.93    0.36
   4  -9   2    2.79    0.76
   4  -9   2    3.07    0.73
   4  -9   2    2.05    0.42
   4  -9   2    2.15    0.48
  -5   9  -2    0.05    0.13
   5  -9   2   -0.07    0.12
   5  -9   2    0.27    0.20
   5  -9   2   -0.04    0.09
   5  -9   2   -0.11    0.35
   5  -9   2    0.01    0.32
  -6   9  -2    0.93    0.21
   6  -9   2   -0.04    0.31
   6  -9   2    0.42    0.45
  -7   9  -2    0.17    0.16
   7  -9   2    1.06    0.58
   7  -9   2   -0.03    0.38
   8  -9   2    0.13    0.41
   8   8  -2    4.15    0.93
   7   8  -2    0.37    0.36
   6   8  -2    2.85    0.70
  -6  -8   2    3.15    0.40
   5   8  -2    0.74    0.42
   5   8  -2    0.41    0.18
  -5  -8   2    0.62    0.26
  -5  -8   2    0.33    0.14
   4   8  -2    7.88    0.98
   4   8  -2    7.96    1.17
  -4  -8   2    7.32    0.87
  -4  -8   2    9.65    0.73
   3   8  -2   12.45    1.38
   3   8  -2   10.89    1.37
  -3  -8   2   12.71    0.97
  -3  -8   2   12.10    1.08
   2   8  -2   11.96    1.32
   2   8  -2    8.80    1.18
  -2  -8   2   11.45    1.27
  -2  -8   2    8.01    0.96
  -2  -8   2   13.32    1.26
  -2  -8   2   10.49    1.31
  -2  -8   2    9.57    0.81
   1   8  -2    1.51    0.47
   1   8  -2    1.48    0.49
  -1  -8   2    2.44    0.63
  -1  -8   2    1.53    0.28
  -1  -8   2    2.13    0.47
  -1  -8   2    1.50    0.38
  -1  -8   2    1.68    0.47
   0   8  -2    0.08    0.23
   0   8  -2    0.14    0.20
   0   8  -2    0.54    0.16
   0  -8   2    0.18    0.14
   0  -8   2    0.14    0.23
   0  -8   2    0.30    0.24
   0  -8   2    0.26    0.21
   0  -8   2    0.45    0.36
  -1   8  -2   10.21    1.29
  -1   8  -2   10.12    1.22
  -1   8  -2    9.26    0.76
   1  -8   2    8.96    1.13
   1  -8   2   12.18    1.19
   1  -8   2   11.85    1.42
   1  -8   2    9.54    1.11
   1  -8   2    9.90    0.77
  -2   8  -2    8.46    0.67
  -2   8  -2    9.60    1.14
  -2   8  -2    7.61    1.10
   2  -8   2    7.24    1.00
   2  -8   2    9.86    1.11
   2  -8   2    7.59    1.11
   2  -8   2    7.55    0.93
   2  -8   2    8.02    0.58
  -3   8  -2    7.44    0.66
   3  -8   2    8.25    1.10
   3  -8   2    7.27    0.87
   3  -8   2    9.57    1.31
   3  -8   2    9.12    1.02
  -4   8  -2    7.87    0.58
   4  -8   2    6.19    0.72
   4  -8   2    7.85    1.13
   4  -8   2    4.53    0.73
   4  -8   2    5.29    1.03
  -5   8  -2    8.28    0.69
   5  -8   2    8.21    0.76
   5  -8   2    8.90    1.33
   5  -8   2    9.31    1.38
  -6   8  -2    0.06    0.12
   6  -8   2    0.25    0.38
   6  -8   2   -0.27    0.29
   7  -8   2    0.03    0.37
   7  -8   2    0.26    0.38
   8  -8   2    0.38    0.42
   9   7  -2    0.23    0.36
   8   7  -2    6.42    1.10
   7   7  -2   -0.17    0.23
   6   7  -2   20.99    1.89
  -6  -7   2   19.87    1.48
   5   7  -2    5.30    0.88
  -5  -7   2    4.89    0.50
  -5  -7   2    5.28    0.65
   4   7  -2    0.74    0.37
   4   7  -2    0.83    0.29
  -4  -7   2    0.46    0.15
  -4  -7   2    0.70    0.25
   3   7  -2   13.59    1.47
   3   7  -2   11.54    1.29
  -3  -7   2   13.03    1.20
  -3  -7   2   13.28    1.16
  -3  -7   2   11.73    0.94
  -3  -7   2   11.83    1.05
   2   7  -2    5.03    0.81
   2   7  -2    4.77    0.78
  -2  -7   2    5.89    0.69
  -2  -7   2    6.24    0.83
  -2  -7   2    5.37    0.73
  -2  -7   2    5.23    0.55
  -2  -7   2    6.83    0.98
   1   7  -2   70.72    4.87
   1   7  -2   64.74    4.86
  -1  -7   2   69.25    4.81
  -1  -7   2   67.24    4.91
  -1  -7   2   67.36    4.69
  -1  -7   2   68.73    4.57
  -1  -7   2   65.03    4.74
   0   7  -2    9.08    1.11
   0   7  -2    8.93    0.66
   0   7  -2    9.52    1.17
   0  -7   2    8.55    0.96
   0  -7   2    7.15    0.94
   0  -7   2    8.99    0.71
   0  -7   2    7.26    0.92
   0  -7   2    9.57    1.20
  -1   7  -2    8.37    1.03
  -1   7  -2    6.72    0.57
  -1   7  -2    9.45    1.10
   1  -7   2    7.28    0.89
   1  -7   2    6.98    0.99
   1  -7   2    7.20    0.89
   1  -7   2    6.74    0.58
   1  -7   2    8.13    0.92
  -2   7  -2    6.05    0.89
  -2   7  -2    6.20    0.54
  -2   7  -2    6.33    0.89
   2  -7   2    5.94    0.83
   2  -7   2    6.28    0.99
   2  -7   2    7.39    0.83
   2  -7   2    7.55    0.93
   2  -7   2    7.02    0.91
  -3   7  -2    4.48    0.77
  -3   7  -2    4.13    0.42
   3  -7   2    4.50    0.70
   3  -7   2    4.62    0.66
   3  -7   2    3.64    0.75
   3  -7   2    3.79    0.72
   3  -7   2    5.77    0.68
  -4   7  -2    3.80    0.40
   4  -7   2    5.69    0.95
   4  -7   2    3.75    0.76
   4  -7   2    4.07    0.50
   4  -7   2    4.00    0.60
   4  -7   2    4.16    0.58
   4  -7   2    4.70    0.49
  -5   7  -2   21.39    1.51
   5  -7   2   20.68    1.50
   5  -7   2   25.07    2.09
   5  -7   2   18.48    2.16
   5  -7   2   22.01    1.50
  -6   7  -2    1.83    0.25
   6  -7   2    0.83    0.50
   6  -7   2    1.57    0.60
   7  -7   2    1.91    0.63
   7  -7   2    3.28    0.86
   8  -7   2    2.79    0.78
   9  -7   2    0.12    0.34
   9   6  -2    1.18    0.53
   8   6  -2    4.85    0.89
   7   6  -2    2.55    0.62
   6   6  -2    8.36    1.16
   5   6  -2    0.07    0.23
  -5  -6   2   -0.13    0.13
  -5  -6   2    0.10    0.09
   4   6  -2    0.40    0.30
   4   6  -2    0.46    0.20
  -4  -6   2    0.90    0.17
  -4  -6   2    0.97    0.25
   3   6  -2    3.46    0.57
   3   6  -2    2.14    0.52
  -3  -6   2    3.86    0.39
  -3  -6   2    4.14    0.65
  -3  -6   2    4.01    0.50
   2   6  -2    0.34    0.24
   2   6  -2    0.00    0.19
  -2  -6   2    0.35    0.18
  -2  -6   2    0.67    0.27
  -2  -6   2    0.06    0.18
  -2  -6   2    0.79    0.33
  -2  -6   2    0.48    0.14
   1   6  -2    0.05    0.21
   1   6  -2    0.00    0.19
  -1  -6   2   -0.12    0.16
  -1  -6   2   -0.17    0.12
  -1  -6   2    0.18    0.20
  -1  -6   2   -0.03    0.21
  -1  -6   2    0.11    0.10
   0   6  -2    4.26    0.68
   0   6  -2    4.00    0.39
   0   6  -2    4.42    0.69
   0  -6   2    5.40    0.68
   0  -6   2    4.49    0.65
   0  -6   2    4.64    0.61
   0  -6   2    4.24    0.71
   0  -6   2    3.98    0.43
  -1   6  -2    0.86    0.34
  -1   6  -2    1.71    0.40
  -1   6  -2    1.20    0.19
   1  -6   2    1.20    0.32
   1  -6   2    0.71    0.27
   1  -6   2    1.16    0.29
   1  -6   2    0.72    0.39
   1  -6   2    1.45    0.19
  -2   6  -2    9.82    1.14
  -2   6  -2    9.30    0.74
  -2   6  -2   10.85    1.20
   2  -6   2   10.08    0.90
   2  -6   2    9.28    1.21
   2  -6   2   11.47    1.17
   2  -6   2   10.85    1.16
   2  -6   2   10.65    1.07
  -3   6  -2   28.35    1.97
  -3   6  -2   29.57    2.29
   3  -6   2   28.41    2.19
   3  -6   2   30.13    2.18
   3  -6   2   28.90    2.06
   3  -6   2   29.22    2.31
   3  -6   2   28.55    2.42
   3  -6   2   29.45    2.36
   3  -6   2   28.38    2.11
  -4   6  -2    4.23    0.39
   4  -6   2    4.16    0.38
   4  -6   2    5.24    0.59
   4  -6   2    4.12    0.37
   4  -6   2    4.98    0.55
   4  -6   2    1.89    0.58
   4  -6   2    5.13    0.87
  -5   6  -2    2.41    0.26
   5  -6   2    2.12    0.64
   5  -6   2    1.89    0.56
   6  -6   2   15.77    1.79
   6  -6   2   16.35    1.99
   7  -6   2    7.65    1.30
   7  -6   2    7.30    1.14
   8  -6   2    1.91    0.60
   9  -6   2    2.14    0.66
   9   5  -2    0.19    0.31
   8   5  -2    1.75    0.52
   7   5  -2    0.09    0.26
   6   5  -2   12.16    1.39
   5   5  -2    0.55    0.28
  -5  -5   2    0.92    0.13
  -5  -5   2    0.73    0.23
   4   5  -2   14.06    1.38
   4   5  -2   10.46    0.91
   4   5  -2   10.72    1.27
  -4  -5   2   11.82    0.81
  -4  -5   2   10.44    0.91
   3   5  -2   10.59    1.01
   3   5  -2   13.54    1.36
   3   5  -2   13.26    1.13
  -3  -5   2   11.13    0.84
  -3  -5   2   11.86    1.06
  -3  -5   2   10.82    0.91
   2   5  -2   37.50    2.93
   2   5  -2   37.38    2.89
  -2  -5   2   39.18    2.78
  -2  -5   2   38.72    2.85
  -2  -5   2   41.92    2.91
  -2  -5   2   41.15    2.70
  -2  -5   2   42.07    2.97
   1   5  -2    1.05    0.34
   1   5  -2    1.16    0.35
  -1  -5   2    1.22    0.27
  -1  -5   2    0.71    0.33
  -1  -5   2    0.74    0.26
  -1  -5   2    1.02    0.31
  -1  -5   2    1.46    0.21
   0   5  -2    6.02    0.79
   0   5  -2    6.80    0.51
   0   5  -2    4.73    0.71
   0  -5   2    7.69    0.79
   0  -5   2    8.35    0.86
   0  -5   2    6.43    0.71
   0  -5   2    6.77    0.55
   0  -5   2    7.62    0.93
  -1   5  -2    2.47    0.27
  -1   5  -2    3.13    0.53
  -1   5  -2    2.54    0.49
   1  -5   2    2.45    0.27
   1  -5   2    2.95    0.48
   1  -5   2    2.51    0.52
   1  -5   2    3.19    0.44
   1  -5   2    2.28    0.42
  -2   5  -2    4.95    0.69
  -2   5  -2    4.54    0.38
  -2   5  -2    3.71    0.62
   2  -5   2    4.75    0.57
   2  -5   2    5.46    0.65
   2  -5   2    4.60    0.63
   2  -5   2    4.97    0.68
   2  -5   2    5.33    0.81
  -3   5  -2    2.98    0.27
  -3   5  -2    2.14    0.46
   3  -5   2    3.25    0.37
   3  -5   2    2.38    0.53
   3  -5   2    2.50    0.41
   3  -5   2    1.48    0.40
   3  -5   2    2.73    0.36
   3  -5   2    2.47    0.53
   3  -5   2    2.51    0.40
  -4   5  -2   12.13    0.82
   4  -5   2   10.92    0.89
   4  -5   2   12.00    0.90
   4  -5   2   13.59    1.16
   4  -5   2   12.22    1.35
   4  -5   2    9.14    1.25
   5  -5   2    3.95    0.80
   5  -5   2    5.01    0.82
   6  -5   2    1.05    0.51
   6  -5   2    0.94    0.40
   7  -5   2    6.49    0.99
   7  -5   2    5.88    1.14
   8  -5   2    2.33    0.62
   9  -5   2    0.00    0.30
   9   4  -2    0.39    0.33
   8   4  -2    0.45    0.33
   7   4  -2    5.72    0.89
   6   4  -2   40.47    3.08
   5   4  -2    0.96    0.34
  -5  -4   2    0.76    0.22
   4   4  -2   50.99    3.64
   4   4  -2   50.48    3.38
   4   4  -2   48.72    3.65
  -4  -4   2   50.05    3.44
   3   4  -2   29.70    2.13
   3   4  -2   28.27    2.21
  -3  -4   2   28.41    2.04
  -3  -4   2   29.41    1.96
   2   4  -2    0.45    0.21
   2   4  -2    0.44    0.22
  -2  -4   2    0.34    0.14
  -2  -4   2    0.76    0.29
  -2  -4   2    0.28    0.09
  -2  -4   2    0.44    0.24
  -2  -4   2    0.71    0.26
   1   4  -2    0.91    0.29
   1   4  -2    1.15    0.31
  -1  -4   2    1.30    0.25
  -1  -4   2    1.61    0.40
  -1  -4   2    1.62    0.21
  -1  -4   2    1.04    0.26
  -1  -4   2    1.55    0.39
  -1  -4   2    1.49    0.33
   0   4  -2   13.25    1.18
   0   4  -2   14.22    1.19
   0   4  -2   14.33    0.97
   0  -4   2   13.00    1.21
   0  -4   2   13.97    1.12
   0  -4   2   13.68    1.22
   0  -4   2   14.33    1.11
   0  -4   2   12.51    1.12
   0  -4   2   15.07    1.01
  -1   4  -2   27.51    2.10
  -1   4  -2   28.67    1.88
  -1   4  -2   28.79    2.09
   1  -4   2   28.23    1.88
   1  -4   2   27.38    2.04
   1  -4   2   27.94    2.06
   1  -4   2   26.56    2.01
   1  -4   2   27.31    2.13
   1  -4   2   27.86    2.13
   1  -4   2   27.65    2.08
  -2   4  -2    1.94    0.40
  -2   4  -2    1.95    0.39
  -2   4  -2    2.18    0.21
   2  -4   2    1.92    0.33
   2  -4   2    1.80    0.38
   2  -4   2    1.90    0.43
   2  -4   2    1.76    0.30
   2  -4   2    2.04    0.41
  -3   4  -2   84.54    5.96
  -3   4  -2   87.35    5.71
   3  -4   2   86.52    5.76
   3  -4   2   85.61    6.06
   3  -4   2   87.64    5.77
   3  -4   2   87.91    6.03
   3  -4   2   85.01    5.83
   3  -4   2   91.72    5.87
   3  -4   2   85.89    5.98
   4  -4   2    1.26    0.39
   4  -4   2    1.21    0.41
   4  -4   2    1.38    0.34
   5  -4   2    0.10    0.26
   5  -4   2    0.56    0.29
   5  -4   2    0.68    0.28
   6  -4   2    1.34    0.51
   6  -4   2    1.15    0.41
   7  -4   2    1.83    0.51
   7  -4   2    1.81    0.63
   8  -4   2    6.55    0.97
   9  -4   2    2.07    0.57
   9   3  -2    0.50    0.30
   8   3  -2    3.57    0.71
   7   3  -2    1.23    0.44
   6   3  -2   16.48    1.48
   5   3  -2   35.70    2.73
   5   3  -2   34.23    2.74
  -5  -3   2   37.97    2.55
   4   3  -2   21.67    1.62
   4   3  -2   18.71    1.60
  -4  -3   2   18.69    1.41
   3   3  -2    3.12    0.40
   3   3  -2    3.12    0.49
   3   3  -2    1.95    0.42
  -3  -3   2    3.07    0.35
   2   3  -2   -0.06    0.13
   2   3  -2    0.22    0.18
   2   3  -2   -0.12    0.14
  -2  -3   2    0.05    0.05
  -2  -3   2   -0.10    0.13
  -2  -3   2    0.11    0.08
   1   3  -2  134.88    9.09
   1   3  -2  132.75    9.08
  -1  -3   2  136.34    9.06
  -1  -3   2  131.32    9.02
  -1  -3   2  141.35    9.12
  -1  -3   2  136.98    8.98
  -1  -3   2  136.27    8.93
   0   3  -2  195.96   13.35
   0   3  -2  198.54   13.18
   0   3  -2  206.59   13.37
   0  -3   2  203.56   13.20
   0  -3   2  202.52   13.38
   0  -3   2  205.24   13.30
   0  -3   2  199.94   13.32
   0  -3   2  198.00   13.28
  -1   3  -2  150.89    9.82
  -1   3  -2  148.73   10.00
  -1   3  -2  151.63    9.99
   1  -3   2  149.61   10.03
   1  -3   2  148.21    9.92
   1  -3   2  151.18    9.98
   1  -3   2  149.44    9.81
   1  -3   2  148.78    9.98
   1  -3   2  149.35   10.04
   1  -3   2  149.46    9.95
  -2   3  -2   17.33    1.17
  -2   3  -2   17.75    1.37
   2  -3   2   16.64    1.39
   2  -3   2   17.61    1.29
   2  -3   2   18.56    1.42
   2  -3   2   17.52    1.26
   2  -3   2   17.47    1.32
   2  -3   2   17.91    1.25
   3  -3   2   22.24    1.56
   3  -3   2   22.77    1.83
   3  -3   2   21.77    1.75
   3  -3   2   24.16    1.74
   3  -3   2   23.20    1.56
   4  -3   2   18.24    1.47
   4  -3   2   19.02    1.51
   4  -3   2   18.03    1.60
   5  -3   2   11.64    1.04
   5  -3   2   12.18    1.43
   5  -3   2   10.95    1.06
   6  -3   2    0.23    0.23
   6  -3   2    0.29    0.36
   7  -3   2    0.21    0.38
   7  -3   2    0.59    0.30
   8  -3   2    5.11    0.79
   9  -3   2    0.56    0.35
   9   2  -2    0.57    0.35
   8   2  -2    0.06    0.22
   7   2  -2   10.54    1.25
   6   2  -2   15.04    1.35
   5   2  -2    0.12    0.19
   5   2  -2    0.23    0.21
  -5  -2   2   -0.05    0.12
   4   2  -2  243.57   16.34
   4   2  -2  244.34   16.36
  -4  -2   2  248.94   16.18
   3   2  -2   10.78    0.83
   3   2  -2    9.47    0.93
   3   2  -2   11.00    0.97
  -3  -2   2   11.17    0.80
   2   2  -2   81.63    5.49
   2   2  -2   81.39    5.53
  -2  -2   2   83.08    5.35
  -2  -2   2   79.44    5.39
   1   2  -2    1.81    0.31
   1   2  -2    1.28    0.27
  -1  -2   2    1.45    0.27
  -1  -2   2    1.02    0.19
  -1  -2   2    1.49    0.17
  -1  -2   2    1.65    0.34
   0   2  -2  117.11    7.69
   0   2  -2  119.97    7.83
   0   2  -2  116.72    7.83
   0  -2   2  118.01    7.80
   0  -2   2  117.03    7.70
   0  -2   2  114.02    7.77
   0  -2   2  119.89    7.78
   0  -2   2  114.70    7.85
  -1   2  -2  185.02   12.17
  -1   2  -2  188.60   12.32
  -1   2  -2  188.69   12.31
   1  -2   2  184.99   12.31
   1  -2   2  189.02   12.26
   1  -2   2  189.95   12.33
   1  -2   2  186.70   12.34
   1  -2   2  180.16   12.27
   1  -2   2  181.91   12.29
  -2   2  -2   35.43    2.61
   2  -2   2   36.63    2.63
   2  -2   2   38.73    2.67
   2  -2   2   36.77    2.55
   2  -2   2   38.47    2.72
   2  -2   2   37.63    2.56
   2  -2   2   39.08    2.51
   2  -2   2   38.17    2.66
   2  -2   2   38.67    2.51
   3  -2   2    1.66    0.31
   3  -2   2    2.18    0.47
   3  -2   2    2.67    0.40
   4  -2   2    3.62    0.61
   4  -2   2    2.21    0.36
   4  -2   2    1.60    0.34
   5  -2   2   24.44    1.88
   5  -2   2   21.94    2.03
   5  -2   2   26.61    1.88
   6  -2   2   10.31    0.98
   6  -2   2   10.76    0.97
   6  -2   2   10.47    1.38
   7  -2   2    8.41    1.26
   7  -2   2   10.09    1.09
   8  -2   2    0.16    0.23
   9  -2   2   -0.03    0.23
   9   1  -2    0.36    0.31
   8   1  -2    0.31    0.27
   7   1  -2    0.63    0.29
   6   1  -2   20.74    1.71
   5   1  -2    9.59    0.98
   5   1  -2    6.52    0.89
  -5  -1   2    8.05    0.70
   4   1  -2   23.30    1.84
   4   1  -2   24.72    1.84
  -4  -1   2   23.75    1.70
   3   1  -2   47.84    3.42
   3   1  -2   48.31    3.26
   3   1  -2   49.08    3.26
   3   1  -2   48.89    3.40
  -3  -1   2   48.43    3.26
   2   1  -2   37.06    2.44
   2   1  -2   36.47    2.50
   2   1  -2   34.91    2.54
  -2  -1   2   35.51    2.40
   1   1  -2   54.31    3.57
   1   1  -2   50.90    3.72
   1   1  -2   54.92    3.69
   1   1  -2   56.67    3.71
  -1  -1   2   54.83    3.60
  -1  -1   2   54.72    3.59
  -1  -1   2   52.91    3.71
   0   1  -2   10.13    0.88
   0   1  -2   11.78    0.80
   0   1  -2   12.53    0.91
   0  -1   2   11.47    0.86
   0  -1   2   12.42    0.90
   0  -1   2   12.77    0.89
   0  -1   2   12.48    0.93
   0  -1   2   11.13    0.86
   0  -1   2   11.76    0.81
  -1   1  -2   80.92    5.39
  -1   1  -2   81.95    5.40
   1  -1   2   80.32    5.35
   1  -1   2   82.61    5.45
   1  -1   2   79.56    5.37
   1  -1   2   80.52    5.42
   2  -1   2   12.98    0.97
   2  -1   2   13.09    0.95
   2  -1   2   11.86    1.05
   3  -1   2    8.78    0.93
   3  -1   2    7.64    0.64
   3  -1   2    7.54    0.63
   4  -1   2    3.35    0.60
   4  -1   2    4.18    0.50
   4  -1   2    4.61    0.50
   5  -1   2    1.52    0.43
   5  -1   2    0.71    0.23
   5  -1   2    0.75    0.22
   6  -1   2   27.88    2.15
   6  -1   2   29.45    2.15
   6  -1   2   31.37    2.45
   7  -1   2    0.13    0.34
   7  -1   2    0.31    0.22
   8  -1   2   -0.01    0.20
   9  -1   2    0.28    0.22
  10  -1   2    2.75    0.55
   9   0  -2    0.06    0.26
   8   0  -2    1.06    0.41
   7   0  -2    0.74    0.31
   6   0  -2    1.01    0.33
   5   0  -2    8.56    0.95
   5   0  -2    8.57    0.96
   5   0  -2    8.08    0.74
  -5   0   2    8.07    0.75
   4   0  -2    0.64    0.25
   4   0  -2    0.84    0.26
   4   0  -2    0.65    0.18
  -4   0   2    0.41    0.17
   3   0  -2    6.65    0.55
   3   0  -2    6.67    0.52
   3   0  -2    6.86    0.75
   3   0  -2    7.08    0.53
   3   0  -2    6.71    0.74
  -3   0   2    6.89    0.56
   2   0  -2  220.63   14.56
   2   0  -2  224.91   14.52
   2   0  -2  218.87   14.61
  -2   0   2  220.33   14.48
  -2   0   2  220.89   14.48
   1   0  -2    0.93    0.20
   1   0  -2    0.95    0.20
   1   0  -2    1.12    0.21
   1   0  -2    1.04    0.09
  -1   0   2    1.22    0.12
  -1   0   2    1.45    0.25
   0   0  -2   11.84    0.92
   0   0  -2   13.43    0.93
   0   0   2   13.20    0.91
   0   0   2   12.69    0.94
   0   0   2   12.51    0.92
   0   0   2   12.58    0.85
   0   0   2   12.19    0.91
  -1   0  -2    1.62    0.18
   1   0   2    2.09    0.23
   1   0   2    1.53    0.14
   1   0   2    2.11    0.22
   1   0   2    2.06    0.31
   2   0   2  117.30    7.62
   2   0   2  114.45    7.78
   2   0   2  115.65    7.61
   3   0   2    0.08    0.19
   3   0   2    0.03    0.07
   3   0   2    0.08    0.07
   4   0   2   10.74    0.82
   4   0   2   10.52    1.14
   4   0   2   11.00    0.82
   5   0   2    3.92    0.71
   5   0   2    5.78    0.49
   5   0   2    4.27    0.52
   6   0   2    0.57    0.21
   6   0   2    0.99    0.24
   6   0   2    0.58    0.35
   7   0   2    9.78    1.34
   7   0   2   10.98    0.97
   7   0   2   11.46    0.97
   8   0   2    4.24    0.60
   9   0   2    0.93    0.33
  10   0   2   -0.03    0.22
   9  -1  -2    0.81    0.39
   8  -1  -2    0.91    0.40
   7  -1  -2    0.41    0.29
   6  -1  -2    1.33    0.39
   5  -1  -2    5.18    0.72
   5  -1  -2    5.74    0.66
   5  -1  -2    4.02    0.66
   4  -1  -2    0.55    0.23
   4  -1  -2    0.54    0.24
   4  -1  -2    0.54    0.19
   3  -1  -2    0.60    0.16
   3  -1  -2    0.24    0.17
   3  -1  -2    0.17    0.15
   3  -1  -2    0.26    0.11
   3  -1  -2    0.29    0.11
   2  -1  -2   85.15    5.77
   2  -1  -2   85.54    5.82
   2  -1  -2   87.23    5.72
   2  -1  -2   86.25    5.76
   2  -1  -2   87.47    5.71
   1  -1  -2   15.88    1.14
   1  -1  -2   15.67    1.04
   1  -1  -2   14.89    1.17
   1  -1  -2   15.50    1.17
   1  -1  -2   15.96    1.06
  -1   1   2   14.68    1.17
  -1   1   2   15.83    1.06
  -1   1   2   16.07    1.06
   0  -1  -2   19.48    1.38
   0  -1  -2   20.01    1.38
   0  -1  -2   21.02    1.38
   0   1   2   19.58    1.39
   0   1   2   19.53    1.37
   0   1   2   19.05    1.31
   0   1   2   19.30    1.37
   1   1   2   29.33    1.95
   1   1   2   29.05    1.95
   1   1   2   28.77    2.05
   2   1   2    1.66    0.35
   3   1   2    9.40    1.00
   4   1   2   27.81    2.16
   5   1   2   23.55    1.64
   5   1   2   23.35    1.94
   5   1   2   23.01    1.65
   6   1   2    2.30    0.35
   6   1   2    1.29    0.44
   6   1   2    2.53    0.37
  -7  -1  -2    1.22    0.47
   7   1   2    1.42    0.31
   7   1   2    1.29    0.29
   7   1   2    1.03    0.46
   8   1   2    1.29    0.32
   9   1   2    0.80    0.27
  10   1   2    1.19    0.34
   9  -2  -2   -0.11    0.21
   8  -2  -2    3.69    0.71
   7  -2  -2    3.52    0.67
   6  -2  -2    0.25    0.23
   5  -2  -2    1.64    0.41
   5  -2  -2    2.82    0.51
   5  -2  -2    2.76    0.48
   4  -2  -2    8.37    0.99
   4  -2  -2   10.80    0.88
   4  -2  -2   10.22    0.94
   3  -2  -2   34.32    2.44
   3  -2  -2   32.93    2.52
   3  -2  -2   34.58    2.33
   3  -2  -2   34.47    2.53
   3  -2  -2   33.88    2.41
   3  -2  -2   35.82    2.41
   3  -2  -2   36.81    2.33
  -3   2   2   35.54    2.50
   2  -2  -2   30.18    2.24
   2  -2  -2   31.14    2.14
   2  -2  -2   29.84    2.19
   2  -2  -2   30.68    2.18
  -2   2   2   32.47    2.24
  -2   2   2   32.30    2.06
   1  -2  -2  175.91   11.50
   1  -2  -2  174.67   11.51
   1  -2  -2  171.32   11.48
   1  -2  -2  174.52   11.38
   1  -2  -2  174.11   11.41
  -1   2   2  172.11   11.39
  -1   2   2  173.74   11.51
  -1   2   2  173.92   11.50
   0  -2  -2    0.06    0.10
   0  -2  -2    0.13    0.10
   0  -2  -2    0.08    0.05
   0  -2  -2   -0.06    0.09
   0   2   2    0.02    0.04
   0   2   2    0.01    0.07
   0   2   2    0.13    0.10
   0   2   2   -0.06    0.09
  -1  -2  -2   14.68    1.02
  -1  -2  -2   15.45    1.13
   1   2   2   14.57    1.00
   1   2   2   15.18    1.05
   1   2   2   13.70    1.04
   1   2   2   14.96    1.13
  -2  -2  -2   -0.06    0.17
   2   2   2    0.05    0.06
   2   2   2   -0.17    0.16
   2   2   2    0.15    0.06
  -3  -2  -2    0.08    0.18
   3   2   2   -0.21    0.14
  -4  -2  -2   16.49    1.40
   4   2   2   15.87    1.38
  -5  -2  -2   20.69    1.77
   5   2   2   20.82    1.49
   5   2   2   21.87    1.51
   5   2   2   20.20    1.76
  -6  -2  -2    0.12    0.26
   6   2   2    0.63    0.18
   6   2   2    0.38    0.16
   6   2   2    0.67    0.34
  -7  -2  -2    0.78    0.39
   7   2   2    0.88    0.24
   7   2   2    0.75    0.24
   7   2   2    0.96    0.43
   8   2   2   -0.05    0.16
   9   2   2    0.61    0.27
  10   2   2    0.06    0.23
   9  -3  -2   -0.13    0.26
   8  -3  -2    2.35    0.61
   7  -3  -2    0.58    0.32
   6  -3  -2   27.25    2.29
   6  -3  -2   30.06    2.28
   5  -3  -2    4.84    0.74
   5  -3  -2    5.67    0.74
   5  -3  -2    5.48    0.78
   4  -3  -2    4.58    0.36
   4  -3  -2    4.31    0.36
   4  -3  -2    6.54    0.69
   4  -3  -2    5.20    0.71
   4  -3  -2    3.81    0.62
   3  -3  -2    6.65    0.56
   3  -3  -2    5.49    0.59
   3  -3  -2    6.32    0.49
   3  -3  -2    5.75    0.48
   3  -3  -2    4.67    0.67
   3  -3  -2    5.42    0.70
   3  -3  -2    6.57    0.66
  -3   3   2    5.82    0.70
   2  -3  -2    1.11    0.24
   2  -3  -2    1.27    0.22
   2  -3  -2    0.39    0.22
   2  -3  -2    1.06    0.28
  -2   3   2    0.52    0.23
  -2   3   2    1.25    0.28
  -2   3   2    1.05    0.12
   1  -3  -2   30.90    2.07
   1  -3  -2   30.45    2.21
   1  -3  -2   30.32    2.19
   1  -3  -2   31.73    2.24
   1  -3  -2   31.37    2.13
  -1   3   2   31.68    2.08
  -1   3   2   29.59    2.22
  -1   3   2   32.72    2.24
   0  -3  -2   33.13    2.33
   0  -3  -2   32.38    2.28
   0  -3  -2   33.56    2.20
   0  -3  -2   31.65    2.28
   0   3   2   32.05    2.31
   0   3   2   32.64    2.29
   0   3   2   34.07    2.19
   0   3   2   34.52    2.33
  -1  -3  -2   55.47    3.88
  -1  -3  -2   58.75    3.89
  -1  -3  -2   57.38    3.83
   1   3   2   56.64    3.86
  -2  -3  -2   28.66    2.09
   2   3   2   29.80    2.09
   2   3   2   29.06    1.99
   2   3   2   27.32    1.97
  -3  -3  -2    0.19    0.19
   3   3   2    0.23    0.21
   3   3   2   -0.05    0.09
   3   3   2    0.16    0.10
  -4  -3  -2    2.01    0.46
   4   3   2    2.14    0.29
   4   3   2    2.29    0.29
   4   3   2    2.37    0.48
  -5  -3  -2    0.13    0.21
   5   3   2    0.40    0.16
   5   3   2   -0.06    0.20
   5   3   2    0.19    0.15
  -6  -3  -2    4.01    0.72
   6   3   2    4.75    0.54
   6   3   2    4.60    0.55
   6   3   2    3.65    0.71
  -7  -3  -2    0.10    0.25
   7   3   2    0.07    0.15
   7   3   2   -0.08    0.25
   7   3   2    0.07    0.17
   8   3   2    1.76    0.37
   9   3   2   -0.22    0.17
  10   3   2   -0.03    0.23
   9  -4  -2    0.51    0.39
   8  -4  -2    2.82    0.70
   7  -4  -2    0.29    0.31
   6  -4  -2    0.57    0.36
   6  -4  -2    0.83    0.35
   5  -4  -2    0.39    0.28
   5  -4  -2    0.48    0.27
   4  -4  -2    0.92    0.29
   4  -4  -2    0.87    0.20
   4  -4  -2    0.64    0.29
   4  -4  -2    1.06    0.34
   4  -4  -2    0.64    0.19
  -4   4   2    0.98    0.31
  -4   4   2    0.98    0.11
   3  -4  -2    7.97    0.94
   3  -4  -2    8.81    0.71
   3  -4  -2    8.84    0.78
   3  -4  -2    9.09    0.79
   3  -4  -2    7.82    0.75
   3  -4  -2    8.39    0.70
  -3   4   2    8.86    0.62
  -3   4   2   10.24    1.02
   2  -4  -2    7.00    0.71
   2  -4  -2    5.70    0.68
   2  -4  -2    5.70    0.55
   2  -4  -2    4.59    0.66
  -2   4   2    7.64    0.82
  -2   4   2    6.61    0.47
  -2   4   2    6.76    0.76
   1  -4  -2    1.00    0.21
   1  -4  -2    0.89    0.23
   1  -4  -2    1.28    0.32
   1  -4  -2    1.52    0.36
   1  -4  -2    1.24    0.15
  -1   4   2    0.84    0.13
  -1   4   2    0.78    0.26
  -1   4   2    0.79    0.25
   0  -4  -2  105.29    6.98
   0  -4  -2  105.93    7.00
   0  -4  -2  104.80    6.89
   0  -4  -2  109.27    7.06
   0   4   2  103.20    6.87
   0   4   2  106.86    7.04
   0   4   2   97.55    7.03
  -1  -4  -2    5.70    0.40
  -1  -4  -2    6.88    0.65
  -1  -4  -2    5.69    0.63
  -1  -4  -2    5.52    0.57
   1   4   2    5.38    0.63
   1   4   2    4.09    0.54
   1   4   2    6.17    0.61
  -2  -4  -2    1.50    0.26
  -2  -4  -2    1.19    0.29
   2   4   2    1.31    0.28
   2   4   2    0.91    0.22
  -3  -4  -2    6.88    0.77
   3   4   2    5.52    0.61
   3   4   2    5.72    0.54
  -4  -4  -2   -0.08    0.15
   4   4   2    0.08    0.11
   4   4   2    0.00    0.12
   4   4   2    0.10    0.12
  -5  -4  -2   18.73    1.52
   5   4   2   16.53    1.31
   5   4   2   17.43    1.34
  -6  -4  -2   23.03    1.83
   6   4   2   21.18    1.61
   6   4   2   20.48    1.62
  -7  -4  -2   10.66    1.26
   7   4   2    9.12    0.91
   7   4   2   10.95    0.92
   8   4   2    1.76    0.37
   9   4   2    0.59    0.24
  10   4   2   -0.08    0.20
   9  -5  -2    4.07    0.91
   8  -5  -2    0.48    0.41
   7  -5  -2    0.04    0.28
   6  -5  -2    3.38    0.69
   6  -5  -2    3.17    0.65
   5  -5  -2    0.73    0.35
   5  -5  -2    1.44    0.42
  -5   5   2    1.36    0.18
   4  -5  -2    7.78    0.62
   4  -5  -2    9.01    0.95
   4  -5  -2    8.04    0.62
   4  -5  -2    7.84    0.81
   4  -5  -2    7.12    0.95
   4  -5  -2    6.98    0.70
  -4   5   2    7.94    0.59
  -4   5   2    9.95    1.08
   3  -5  -2   19.82    1.56
   3  -5  -2   19.44    1.48
   3  -5  -2   20.70    1.51
   3  -5  -2   19.92    1.57
   3  -5  -2   18.20    1.66
   3  -5  -2   21.29    1.68
   3  -5  -2   21.94    1.60
  -3   5   2   20.09    1.66
  -3   5   2   20.51    1.40
   2  -5  -2    0.05    0.16
   2  -5  -2    0.33    0.22
   2  -5  -2    0.32    0.18
   2  -5  -2    0.20    0.25
   2  -5  -2    0.32    0.20
  -2   5   2   -0.04    0.13
  -2   5   2    0.52    0.25
  -2   5   2    0.45    0.27
  -2   5   2    0.26    0.10
   1  -5  -2    2.68    0.45
   1  -5  -2    2.44    0.41
   1  -5  -2    2.61    0.25
   1  -5  -2    1.90    0.31
  -1   5   2    2.78    0.48
  -1   5   2    1.61    0.41
  -1   5   2    1.68    0.20
   0  -5  -2   -0.02    0.17
   0  -5  -2    0.12    0.18
   0  -5  -2    0.02    0.15
   0  -5  -2    0.06    0.07
   0   5   2    0.22    0.21
   0   5   2    0.20    0.18
   0   5   2    0.07    0.07
  -1  -5  -2    0.12    0.14
  -1  -5  -2    0.02    0.06
  -1  -5  -2   -0.10    0.14
  -1  -5  -2    0.00    0.12
   1   5   2   -0.02    0.12
   1   5   2   -0.01    0.15
   1   5   2   -0.11    0.13
  -2  -5  -2   25.89    1.82
  -2  -5  -2   23.56    1.86
   2   5   2   23.69    1.79
   2   5   2   26.21    1.87
   2   5   2   25.92    1.78
  -3  -5  -2    2.37    0.43
   3   5   2    3.05    0.46
  -4  -5  -2    1.45    0.36
   4   5   2    0.68    0.23
   4   5   2    0.94    0.27
   4   5   2    0.87    0.25
  -5  -5  -2   10.02    1.12
   5   5   2   10.39    0.91
   5   5   2    9.07    0.86
  -6  -5  -2    1.99    0.50
   6   5   2    2.09    0.39
   6   5   2    1.77    0.39
  -7  -5  -2    0.73    0.39
   7   5   2   -0.09    0.16
   8   5   2    0.71    0.29
   9   5   2    0.25    0.23
   9  -6  -2    0.06    0.31
   8  -6  -2    8.00    1.28
   7  -6  -2    2.08    0.60
   6  -6  -2    0.06    0.28
   6  -6  -2    0.43    0.35
  -6   6   2    0.47    0.14
   5  -6  -2    0.30    0.28
   5  -6  -2    0.48    0.16
   5  -6  -2    0.76    0.34
   5  -6  -2    0.29    0.14
  -5   6   2    0.56    0.14
   4  -6  -2    1.72    0.43
   4  -6  -2    1.60    0.37
   4  -6  -2    1.88    0.30
   4  -6  -2    1.54    0.34
   4  -6  -2    1.46    0.49
   4  -6  -2    1.89    0.29
  -4   6   2    1.54    0.23
   3  -6  -2    8.93    0.89
   3  -6  -2    8.02    0.84
   3  -6  -2    6.11    0.78
   3  -6  -2    7.84    0.77
   3  -6  -2    7.47    0.99
  -3   6   2    6.12    0.52
  -3   6   2    7.91    0.98
  -3   6   2    5.81    0.82
  -3   6   2    5.26    0.71
   2  -6  -2    8.58    0.78
   2  -6  -2    9.02    0.97
   2  -6  -2    7.76    0.89
   2  -6  -2    8.38    0.60
   2  -6  -2   11.10    1.17
   2  -6  -2    9.46    0.90
  -2   6   2   10.52    1.06
  -2   6   2    7.59    0.96
  -2   6   2    8.10    0.64
   1  -6  -2    3.35    0.59
   1  -6  -2    3.13    0.44
   1  -6  -2    2.03    0.41
   1  -6  -2    2.96    0.31
  -1   6   2    2.85    0.28
  -1   6   2    2.63    0.49
  -1   6   2    1.95    0.44
   0  -6  -2   33.30    2.56
   0  -6  -2   34.35    2.44
   0  -6  -2   32.04    2.32
   0  -6  -2   36.07    2.50
   0   6   2   34.12    2.29
   0   6   2   35.81    2.56
   0   6   2   35.07    2.56
  -1  -6  -2    2.41    0.47
  -1  -6  -2    2.48    0.40
  -1  -6  -2    2.25    0.25
  -1  -6  -2    2.02    0.36
   1   6   2    1.52    0.32
   1   6   2    1.61    0.37
   1   6   2    1.44    0.36
  -2  -6  -2    1.03    0.27
  -2  -6  -2    1.36    0.15
  -2  -6  -2    1.04    0.30
   2   6   2    1.22    0.25
   2   6   2    1.84    0.40
   2   6   2    1.25    0.29
   2   6   2    1.23    0.33
  -3  -6  -2    4.17    0.57
  -3  -6  -2    2.99    0.53
   3   6   2    2.96    0.53
   3   6   2    3.02    0.50
  -4  -6  -2    2.51    0.47
   4   6   2    3.14    0.52
   4   6   2    2.60    0.45
   4   6   2    1.63    0.37
  -5  -6  -2    0.09    0.19
   5   6   2   -0.02    0.16
   5   6   2    0.09    0.18
  -6  -6  -2    0.22    0.25
   6   6   2    0.22    0.22
   7   6   2    0.21    0.25
   8   6   2    0.76    0.30
   9   6   2    2.60    0.54
   9  -7  -2    0.51    0.46
   8  -7  -2    8.61    1.34
   7  -7  -2    8.90    1.34
   6  -7  -2    0.27    0.35
   6  -7  -2    0.12    0.28
  -6   7   2    0.09    0.11
   5  -7  -2    4.99    0.90
   5  -7  -2    3.38    0.49
   5  -7  -2    3.18    0.66
   5  -7  -2    3.41    0.48
  -5   7   2    3.43    0.38
   4  -7  -2    0.58    0.27
   4  -7  -2    0.27    0.21
   4  -7  -2    0.65    0.37
   4  -7  -2    0.70    0.20
   4  -7  -2    0.92    0.33
   4  -7  -2    0.29    0.18
  -4   7   2    0.45    0.15
   3  -7  -2    1.52    0.37
   3  -7  -2    1.59    0.38
   3  -7  -2    2.51    0.44
   3  -7  -2    0.94    0.40
  -3   7   2    1.97    0.51
  -3   7   2    1.72    0.24
  -3   7   2    1.89    0.48
   2  -7  -2    4.35    0.64
   2  -7  -2    4.43    0.76
   2  -7  -2    5.21    1.10
   2  -7  -2    4.04    0.57
   2  -7  -2    3.47    0.31
   2  -7  -2    4.38    0.59
  -2   7   2    4.75    0.76
  -2   7   2    4.62    0.75
  -2   7   2    3.14    0.35
   1  -7  -2   30.74    2.26
   1  -7  -2   30.98    2.37
   1  -7  -2   29.72    2.05
   1  -7  -2   28.67    2.18
   1  -7  -2   29.73    2.22
  -1   7   2   29.32    2.03
  -1   7   2   29.58    2.32
  -1   7   2   29.60    2.32
   0  -7  -2   28.79    2.08
   0  -7  -2   26.64    1.98
   0  -7  -2   25.75    2.12
   0  -7  -2   26.85    1.86
   0   7   2   26.36    1.81
   0   7   2   24.94    2.09
   0   7   2   28.22    2.13
  -1  -7  -2    2.04    0.42
  -1  -7  -2    2.27    0.26
  -1  -7  -2    1.97    0.37
   1   7   2    2.36    0.43
   1   7   2    1.44    0.37
   1   7   2    1.05    0.36
  -2  -7  -2   23.68    2.02
  -2  -7  -2   27.29    2.01
  -2  -7  -2   27.91    1.81
  -2  -7  -2   26.77    1.99
   2   7   2   24.30    1.93
   2   7   2   26.36    2.05
   2   7   2   26.48    2.01
   2   7   2   26.90    2.21
  -3  -7  -2    7.41    0.81
  -3  -7  -2    7.01    0.49
  -3  -7  -2    6.06    0.78
   3   7   2    7.65    0.92
   3   7   2    4.97    0.77
  -4  -7  -2    5.90    0.78
   4   7   2    4.75    0.73
   4   7   2    6.71    0.86
   4   7   2    4.31    0.69
  -5  -7  -2    0.47    0.27
   5   7   2    0.45    0.30
   5   7   2    0.93    0.32
  -6  -7  -2   -0.11    0.19
   6   7   2    0.12    0.20
   7   7   2    0.03    0.20
   8   7   2    4.46    0.74
   9   7   2    0.52    0.29
   8  -8  -2    5.41    1.11
   7  -8  -2   -0.36    0.30
  -7   8   2   -0.11    0.12
   6  -8  -2    1.33    0.51
   6  -8  -2    0.72    0.44
  -6   8   2    0.92    0.23
   5  -8  -2   10.79    1.48
   5  -8  -2   12.51    0.92
   5  -8  -2   12.99    0.93
   5  -8  -2    8.49    1.26
   5  -8  -2   11.86    1.06
  -5   8   2   11.76    0.92
   4  -8  -2    0.22    0.32
   4  -8  -2   -0.18    0.13
   4  -8  -2   -0.03    0.17
   4  -8  -2    0.37    0.26
  -4   8   2    0.14    0.14
   3  -8  -2   11.56    1.28
   3  -8  -2   11.86    1.09
   3  -8  -2   11.72    1.05
   3  -8  -2    9.71    1.15
   3  -8  -2   11.41    1.47
  -3   8   2   12.00    1.40
  -3   8   2   11.90    0.88
   2  -8  -2   42.24    3.38
   2  -8  -2   43.67    3.26
   2  -8  -2   44.86    3.20
   2  -8  -2   41.60    3.18
   2  -8  -2   44.92    2.96
  -2   8   2   44.01    2.99
  -2   8   2   43.67    3.35
  -2   8   2   47.69    3.37
   1  -8  -2    3.02    0.51
   1  -8  -2    2.60    0.50
   1  -8  -2    3.23    0.67
   1  -8  -2    3.21    0.35
   1  -8  -2    2.68    0.47
  -1   8   2    1.85    0.50
  -1   8   2    3.61    0.35
  -1   8   2    1.54    0.47
   0  -8  -2    1.63    0.48
   0  -8  -2    1.49    0.35
   0  -8  -2    1.34    0.22
   0  -8  -2    1.60    0.41
   0  -8  -2    1.53    0.40
   0   8   2    1.08    0.34
   0   8   2    1.82    0.22
   0   8   2    1.79    0.48
  -1  -8  -2   19.82    1.64
  -1  -8  -2   22.96    1.81
  -1  -8  -2   21.09    1.71
  -1  -8  -2   20.35    1.50
   1   8   2   19.54    1.74
   1   8   2   23.76    1.80
  -2  -8  -2   24.61    1.73
  -2  -8  -2   23.54    1.90
  -2  -8  -2   25.01    1.95
  -2  -8  -2   25.22    2.01
   2   8   2   24.87    1.97
   2   8   2   25.77    2.03
  -3  -8  -2   28.19    2.16
  -3  -8  -2   28.11    1.92
  -3  -8  -2   27.55    2.15
   3   8   2   29.15    2.11
   3   8   2   27.08    2.22
  -4  -8  -2    0.23    0.08
  -4  -8  -2    0.02    0.18
   4   8   2    0.36    0.24
  -5  -8  -2    1.43    0.43
   5   8   2    1.88    0.47
  -6  -8  -2    2.04    0.50
   6   8   2    1.21    0.43
   7   8   2    1.31    0.43
   8   8   2    0.23    0.27
   9   8   2    0.39    0.32
   8  -9  -2    3.66    0.98
  -8   9   2    4.63    0.55
   7  -9  -2   12.16    1.68
  -7   9   2   10.55    0.90
   6  -9  -2   12.44    1.61
   6  -9  -2   11.22    1.43
   6  -9  -2   10.23    0.78
  -6   9   2    9.21    0.83
   5  -9  -2    9.47    1.27
   5  -9  -2   11.85    1.17
   5  -9  -2   11.15    1.57
   5  -9  -2   10.20    0.87
  -5   9   2    9.69    0.83
   4  -9  -2    0.70    0.42
   4  -9  -2    0.69    0.30
   4  -9  -2    0.34    0.29
   4  -9  -2    0.91    0.29
  -4   9   2    0.52    0.19
   3  -9  -2   13.86    1.33
   3  -9  -2   17.59    1.84
   3  -9  -2   13.95    1.50
   3  -9  -2   14.43    1.30
  -3   9   2   20.02    1.90
  -3   9   2   14.27    1.10
   2  -9  -2    8.06    0.97
   2  -9  -2    9.20    1.02
   2  -9  -2    9.16    1.25
   2  -9  -2    8.59    0.65
   2  -9  -2    8.68    1.05
  -2   9   2    7.14    1.06
  -2   9   2    8.94    1.21
  -2   9   2    8.12    0.69
   1  -9  -2   -0.01    0.21
   1  -9  -2    0.36    0.27
   1  -9  -2    0.31    0.12
   1  -9  -2    0.69    0.35
   1  -9  -2    0.19    0.23
  -1   9   2    0.19    0.14
  -1   9   2    0.35    0.29
  -1   9   2    0.18    0.28
   0  -9  -2    0.01    0.09
   0  -9  -2    0.18    0.19
   0  -9  -2    0.15    0.21
   0  -9  -2    0.10    0.23
   0  -9  -2    0.14    0.27
   0   9   2   -0.13    0.20
   0   9   2   -0.07    0.18
   0   9   2    0.01    0.11
  -1  -9  -2    0.78    0.39
  -1  -9  -2    0.38    0.14
  -1  -9  -2    0.58    0.29
  -1  -9  -2    1.10    0.32
  -1  -9  -2    0.89    0.32
   1   9   2    0.73    0.38
   1   9   2    0.53    0.33
  -2  -9  -2    9.90    1.06
  -2  -9  -2    9.52    0.74
  -2  -9  -2   10.69    1.14
  -2  -9  -2    8.68    1.00
  -2  -9  -2    8.31    1.09
   2   9   2    8.07    1.07
   2   9   2    9.74    1.05
   2   9   2    7.39    0.98
  -3  -9  -2   -0.05    0.15
  -3  -9  -2    0.11    0.10
   3   9   2   -0.05    0.16
   3   9   2    0.18    0.23
  -4  -9  -2   12.85    1.34
  -4  -9  -2   11.77    0.89
   4   9   2   12.04    1.39
  -5  -9  -2   14.37    1.30
   5   9   2   12.79    1.47
  -6  -9  -2    1.34    0.41
   6   9   2    0.10    0.28
   7   9   2    1.46    0.51
   8   9   2    0.15    0.29
   9   9   2    0.97    0.45
   8 -10  -2   -0.01    0.35
  -8  10   2    0.38    0.21
   7 -10  -2    0.29    0.46
  -7  10   2    0.29    0.20
   6 -10  -2    7.11    1.36
   6 -10  -2    8.98    0.81
   6 -10  -2    8.46    1.32
  -6  10   2    9.30    0.78
   5 -10  -2    8.35    1.00
   5 -10  -2    6.38    1.22
   5 -10  -2    5.80    1.03
   5 -10  -2    8.52    0.85
  -5  10   2    8.36    0.76
   4 -10  -2    7.18    0.95
   4 -10  -2    7.79    1.10
   4 -10  -2    9.25    1.10
   4 -10  -2    8.53    1.31
  -4  10   2    9.26    0.74
   3 -10  -2   -0.01    0.21
   3 -10  -2    0.31    0.27
   3 -10  -2    0.26    0.23
   3 -10  -2   -0.22    0.29
  -3  10   2    0.32    0.19
   2 -10  -2   21.71    1.96
   2 -10  -2   23.76    1.70
   2 -10  -2   24.68    2.06
   2 -10  -2   27.70    2.27
   2 -10  -2   25.21    2.00
  -2  10   2   23.28    2.14
  -2  10   2   25.30    1.74
   1 -10  -2    1.36    0.41
   1 -10  -2    2.91    0.60
   1 -10  -2    1.81    0.28
   1 -10  -2    1.49    0.58
   1 -10  -2    0.98    0.36
  -1  10   2    1.02    0.44
  -1  10   2    1.64    0.26
  -1  10   2    1.15    0.43
   0 -10  -2   11.24    1.19
   0 -10  -2   11.83    1.49
   0 -10  -2   10.64    1.26
   0 -10  -2   15.00    1.40
   0 -10  -2   10.79    0.90
   0  10   2   13.86    1.53
   0  10   2   11.03    0.84
   0  10   2    9.43    1.29
  -1 -10  -2    9.84    1.23
  -1 -10  -2   12.55    1.10
  -1 -10  -2    9.78    1.33
  -1 -10  -2   11.83    1.28
  -1 -10  -2   11.38    0.92
   1  10   2   11.02    1.38
   1  10   2   13.66    1.51
  -2 -10  -2   37.72    2.59
  -2 -10  -2   36.13    2.77
  -2 -10  -2   38.33    2.87
  -2 -10  -2   36.13    2.80
   2  10   2   35.38    2.92
   2  10   2   37.85    2.90
  -3 -10  -2    0.03    0.12
  -3 -10  -2    0.45    0.30
   3  10   2    0.09    0.26
   3  10   2   -0.15    0.17
  -4 -10  -2    8.51    1.01
  -4 -10  -2    7.87    0.65
   4  10   2    6.69    1.04
  -5 -10  -2   24.84    2.15
  -5 -10  -2   28.22    1.88
   5  10   2   25.51    2.27
  -6 -10  -2    0.10    0.24
   6  10   2   -0.02    0.26
   7  10   2    0.35    0.29
   8  10   2    1.08    0.45
   9  10   2    1.16    0.48
   7 -11  -2    4.63    1.11
  -7  11   2    4.23    0.56
   6 -11  -2   -0.11    0.36
   6 -11  -2    0.03    0.47
   6 -11  -2    0.29    0.22
  -6  11   2    0.47    0.20
   5 -11  -2   20.08    2.15
   5 -11  -2   20.46    1.77
   5 -11  -2   17.58    2.28
   5 -11  -2   21.01    1.63
  -5  11   2   20.05    1.50
   4 -11  -2    0.98    0.35
   4 -11  -2    0.92    0.42
   4 -11  -2    0.33    0.31
   4 -11  -2    0.60    0.49
  -4  11   2    0.48    0.20
   3 -11  -2    0.24    0.27
   3 -11  -2    0.62    0.42
   3 -11  -2   -0.12    0.19
   3 -11  -2    0.18    0.24
  -3  11   2    0.05    0.17
   2 -11  -2    0.89    0.52
   2 -11  -2    0.09    0.22
   2 -11  -2    0.38    0.29
   2 -11  -2    0.14    0.10
   2 -11  -2    0.02    0.22
  -2  11   2    0.44    0.22
  -2  11   2    0.44    0.42
   1 -11  -2   19.65    1.82
   1 -11  -2   21.57    2.07
   1 -11  -2   23.67    1.60
   1 -11  -2   21.94    1.83
   1 -11  -2   20.42    1.89
  -1  11   2   22.22    1.55
  -1  11   2   18.55    2.13
  -1  11   2   21.50    2.01
   0 -11  -2    0.58    0.35
   0 -11  -2    0.09    0.14
   0 -11  -2    0.29    0.25
   0 -11  -2    0.28    0.26
   0 -11  -2    1.34    0.53
   0  11   2    0.04    0.31
   0  11   2    0.37    0.16
   0  11   2    0.06    0.28
  -1 -11  -2    2.02    0.55
  -1 -11  -2    1.87    0.32
  -1 -11  -2    1.35    0.43
  -1 -11  -2    4.56    0.76
   1  11   2    2.35    0.61
   1  11   2    2.86    0.68
  -2 -11  -2    2.32    0.50
  -2 -11  -2    3.68    0.68
  -2 -11  -2    2.99    0.62
  -2 -11  -2    2.75    0.40
   2  11   2    1.59    0.49
   2  11   2    3.44    0.76
  -3 -11  -2    4.27    0.73
  -3 -11  -2    5.22    0.55
   3  11   2    5.88    0.95
   3  11   2    3.26    0.68
  -4 -11  -2    5.98    0.87
  -4 -11  -2    6.23    0.65
   4  11   2    7.37    1.15
  -5 -11  -2   11.15    0.89
  -5 -11  -2   11.81    1.31
   5  11   2    9.90    1.40
  -6 -11  -2    3.46    0.67
   6  11   2    4.00    0.83
   7  11   2    0.46    0.37
   8  11   2    1.40    0.55
   7 -12  -2    0.01    0.45
  -7  12   2   -0.25    0.15
   6 -12  -2    0.86    0.64
   6 -12  -2    0.72    0.30
   6 -12  -2    0.11    0.38
  -6  12   2    0.59    0.23
   5 -12  -2    0.85    0.65
   5 -12  -2    0.82    0.33
   5 -12  -2    0.57    0.43
   5 -12  -2    0.59    0.35
  -5  12   2    1.36    0.31
   4 -12  -2    8.51    1.26
   4 -12  -2    9.42    1.12
   4 -12  -2   10.47    1.55
   4 -12  -2    9.13    1.26
  -4  12   2    9.63    0.83
   3 -12  -2    1.94    0.51
   3 -12  -2    1.65    0.49
   3 -12  -2    0.57    0.38
   3 -12  -2    1.40    0.68
  -3  12   2    1.75    0.30
   2 -12  -2    0.19    0.27
   2 -12  -2   -0.10    0.40
   2 -12  -2    0.34    0.29
   2 -12  -2   -0.07    0.22
  -2  12   2    0.04    0.17
  -2  12   2    0.01    0.34
   1 -12  -2   23.60    2.41
   1 -12  -2   19.28    1.48
   1 -12  -2   21.07    1.81
   1 -12  -2   18.31    1.72
   1 -12  -2   19.61    1.83
  -1  12   2   19.45    1.45
  -1  12   2   22.57    2.32
   0 -12  -2   49.66    3.62
   0 -12  -2   49.10    3.89
   0 -12  -2   64.28    4.48
   0 -12  -2   48.66    3.96
   0 -12  -2   54.77    3.88
   0  12   2   55.14    4.13
   0  12   2   51.80    3.53
   0  12   2   52.03    4.08
  -1 -12  -2    9.74    1.22
  -1 -12  -2    9.79    0.95
  -1 -12  -2   11.25    1.25
  -1 -12  -2    9.96    1.29
   1  12   2   10.15    1.36
   1  12   2    7.69    1.24
  -2 -12  -2    3.23    0.61
  -2 -12  -2    3.22    0.47
   2  12   2    3.44    0.74
   2  12   2    3.71    0.81
  -3 -12  -2   13.69    1.41
  -3 -12  -2   13.56    1.05
   3  12   2   10.14    1.46
   3  12   2   11.35    1.41
  -4 -12  -2   10.56    0.90
  -4 -12  -2   10.28    1.22
   4  12   2   10.67    1.20
   4  12   2   10.85    1.51
  -5 -12  -2   -0.04    0.14
  -5 -12  -2   -0.09    0.22
   5  12   2    0.10    0.33
  -6 -12  -2    0.56    0.22
  -6 -12  -2    0.84    0.41
   6  12   2    0.14    0.35
   7  12   2    4.40    0.93
   8  12   2    0.24    0.39
   7 -13  -2    0.02    0.52
  -7  13   2   -0.22    0.18
   6 -13  -2    0.61    0.50
   6 -13  -2    0.36    0.27
   6 -13  -2   -0.34    0.49
  -6  13   2    0.64    0.25
   5 -13  -2    1.88    0.63
   5 -13  -2    2.20    0.85
   5 -13  -2    1.96    0.48
   5 -13  -2    2.39    0.59
  -5  13   2    2.72    0.41
   4 -13  -2    1.45    0.52
   4 -13  -2    2.32    0.58
   4 -13  -2    3.41    0.80
   4 -13  -2    4.33    1.04
  -4  13   2    3.95    0.47
   3 -13  -2   23.33    2.58
   3 -13  -2   19.45    2.02
   3 -13  -2   17.34    1.81
   3 -13  -2   15.84    1.90
  -3  13   2   17.10    1.35
   2 -13  -2    1.00    0.43
   2 -13  -2    0.50    0.52
   2 -13  -2    1.11    0.45
   2 -13  -2    0.25    0.32
  -2  13   2    0.51    0.46
  -2  13   2    0.65    0.23
   1 -13  -2    1.37    0.49
   1 -13  -2    1.88    0.33
   1 -13  -2    3.45    0.94
   1 -13  -2    2.65    0.61
   1 -13  -2    0.79    0.46
  -1  13   2    2.12    0.32
  -1  13   2    3.43    0.81
   0 -13  -2    0.29    0.36
   0 -13  -2    0.01    0.15
   0 -13  -2    0.40    0.38
   0 -13  -2    0.18    0.28
   0  13   2    0.28    0.37
   0  13   2    0.03    0.35
   0  13   2    0.19    0.16
  -1 -13  -2    3.80    0.53
  -1 -13  -2    4.32    0.76
  -1 -13  -2    3.74    0.77
  -1 -13  -2    3.20    0.74
   1  13   2    3.95    0.94
   1  13   2    4.28    0.97
  -2 -13  -2    0.26    0.31
  -2 -13  -2    0.14    0.17
   2  13   2    0.48    0.43
   2  13   2   -0.21    0.24
  -3 -13  -2    0.04    0.27
  -3 -13  -2    0.55    0.20
   3  13   2    0.06    0.40
   3  13   2    0.72    0.40
  -4 -13  -2    6.88    1.02
  -4 -13  -2    6.84    0.76
   4  13   2    8.33    1.32
   4  13   2    7.37    0.99
  -5 -13  -2   -0.11    0.27
  -5 -13  -2   -0.15    0.14
   5  13   2   -0.16    0.28
  -6 -13  -2    0.17    0.31
  -6 -13  -2    0.14    0.18
   6  13   2    0.11    0.40
  -7 -13  -2    0.31    0.22
   7  13   2    0.23    0.41
   6 -14  -2    1.59    0.72
   6 -14  -2    3.06    0.63
   6 -14  -2    1.86    0.33
   6 -14  -2    2.12    0.94
  -6  14   2    2.15    0.42
   5 -14  -2   -0.54    0.45
   5 -14  -2    0.03    0.24
   5 -14  -2   -0.19    0.33
   5 -14  -2    0.33    0.31
  -5  14   2    0.13    0.21
   4 -14  -2   -0.11    0.25
   4 -14  -2   -0.03    0.27
   4 -14  -2   -0.01    0.35
   4 -14  -2   -0.29    0.52
  -4  14   2    0.09    0.17
   3 -14  -2    0.73    0.46
   3 -14  -2    1.25    0.52
   3 -14  -2    1.72    0.70
   3 -14  -2    1.45    0.53
  -3  14   2    0.62    0.24
   2 -14  -2    3.40    0.77
   2 -14  -2    2.22    0.74
   2 -14  -2    3.62    1.03
   2 -14  -2    3.94    0.82
  -2  14   2    2.41    0.38
   1 -14  -2    2.91    0.71
   1 -14  -2    2.11    0.60
   1 -14  -2    3.73    0.46
   1 -14  -2    2.37    0.72
  -1  14   2    2.21    0.36
  -1  14   2    2.03    0.74
   0 -14  -2    0.06    0.37
   0 -14  -2    0.04    0.15
   0 -14  -2    0.18    0.31
   0 -14  -2    0.13    0.33
   0  14   2    0.07    0.15
   0  14   2    0.89    0.50
  -1 -14  -2    3.00    0.87
  -1 -14  -2    3.10    0.72
  -1 -14  -2    2.82    0.64
  -1 -14  -2    2.92    0.47
   1  14   2    2.89    0.89
   1  14   2    1.87    0.66
  -2 -14  -2   13.25    1.11
  -2 -14  -2   10.46    1.38
   2  14   2   11.90    1.60
   2  14   2   17.10    2.01
  -3 -14  -2    0.03    0.25
  -3 -14  -2   -0.05    0.16
   3  14   2    1.04    0.54
   3  14   2    0.35    0.34
  -4 -14  -2    1.38    0.33
  -4 -14  -2    2.21    0.58
   4  14   2    1.83    0.53
   4  14   2    1.38    0.62
  -5 -14  -2    0.74    0.41
  -5 -14  -2    0.84    0.28
   5  14   2    0.16    0.42
  -6 -14  -2    0.22    0.37
  -6 -14  -2    0.35    0.23
   6  14   2    0.64    0.50
  -7 -14  -2   -0.26    0.16
   7  14   2    0.13    0.38
   5 -15  -2    0.00    0.38
   5 -15  -2    1.09    0.83
   5 -15  -2    0.38    0.31
   5 -15  -2   -0.17    0.28
  -5  15   2    0.09    0.21
   4 -15  -2   -0.03    0.27
   4 -15  -2    0.97    0.51
   4 -15  -2    0.23    0.57
   4 -15  -2    0.15    0.36
  -4  15   2    0.32    0.23
   3 -15  -2    1.20    0.50
   3 -15  -2    2.11    0.68
   3 -15  -2    1.38    0.58
   3 -15  -2    1.40    0.85
  -3  15   2    1.43    0.33
   2 -15  -2    5.42    1.11
   2 -15  -2    5.47    1.02
   2 -15  -2    5.10    0.98
  -2  15   2    7.20    0.69
   1 -15  -2    8.18    1.10
   1 -15  -2    6.16    1.08
   1 -15  -2   11.21    1.53
   1 -15  -2    9.39    1.30
  -1  15   2    7.06    1.33
  -1  15   2    8.83    0.74
   0 -15  -2    0.55    0.40
   0 -15  -2    0.87    0.42
   0 -15  -2    0.27    0.39
   0 -15  -2    0.17    0.20
   0  15   2    0.09    0.46
  -1 -15  -2    0.15    0.33
  -1 -15  -2   -0.26    0.27
  -1 -15  -2    0.19    0.20
   1  15   2   -0.24    0.29
   1  15   2   -0.31    0.30
  -2 -15  -2    8.99    0.94
  -2 -15  -2    8.50    1.18
   2  15   2    9.06    1.52
   2  15   2    6.05    1.17
  -3 -15  -2    1.04    0.47
  -3 -15  -2    1.58    0.37
   3  15   2    3.03    0.91
   3  15   2    2.03    0.66
  -4 -15  -2    0.86    0.45
  -4 -15  -2    0.97    0.32
   4  15   2    0.53    0.39
   4  15   2    0.75    0.56
  -5 -15  -2    2.01    0.60
  -5 -15  -2    1.89    0.40
   5  15   2    0.69    0.59
  -6 -15  -2    2.76    0.49
   6  15   2    1.04    0.66
   5 -16  -2    0.04    0.32
   5 -16  -2    0.65    0.60
   5 -16  -2    0.58    0.37
   5 -16  -2   -0.01    0.69
  -5  16   2    0.49    0.27
   4 -16  -2    2.09    0.74
   4 -16  -2    2.49    0.71
   4 -16  -2    1.10    0.47
  -4  16   2    1.18    0.33
   3 -16  -2    1.10    0.60
   3 -16  -2    0.39    0.41
   3 -16  -2    0.25    0.44
  -3  16   2    0.55    0.26
   2 -16  -2    3.33    0.85
   2 -16  -2    2.93    0.77
   2 -16  -2    4.37    1.00
  -2  16   2    3.01    0.46
   1 -16  -2   -0.07    0.35
   1 -16  -2    0.20    0.36
   1 -16  -2    0.18    0.45
  -1  16   2    0.54    0.59
  -1  16   2    0.95    0.26
   0 -16  -2    0.31    0.23
   0 -16  -2    0.58    0.39
   0 -16  -2    0.17    0.38
   0 -16  -2    0.45    0.43
   0  16   2    0.66    0.54
  -1 -16  -2    0.39    0.39
  -1 -16  -2    0.81    0.28
   1  16   2    0.50    0.53
  -2 -16  -2    0.20    0.23
  -2 -16  -2    0.37    0.38
   2  16   2    0.24    0.43
   2  16   2    0.44    0.50
  -3 -16  -2    4.94    0.68
  -3 -16  -2    4.81    0.90
   3  16   2    6.14    1.30
   3  16   2    3.42    0.85
  -4 -16  -2    1.29    0.48
  -4 -16  -2    1.65    0.41
   4  16   2    1.15    0.65
   4  16   2    3.23    0.72
  -5 -16  -2    4.86    0.67
  -5 -16  -2    2.73    0.74
   5  16   2    6.79    1.37
  -6 -16  -2   -0.12    0.22
   6  16   2    0.07    0.47
   4 -17  -2    0.52    0.52
   4 -17  -2    0.44    0.40
   4 -17  -2    0.69    0.55
  -4  17   2    0.42    0.26
   3 -17  -2    0.42    0.44
   3 -17  -2    0.10    0.40
   3 -17  -2    0.06    0.41
  -3  17   2   -0.15    0.21
   2 -17  -2    5.17    1.11
   2 -17  -2    4.72    0.96
   2 -17  -2    2.44    0.78
  -2  17   2    5.20    0.60
   1 -17  -2    1.90    0.69
   1 -17  -2    1.99    0.69
   1 -17  -2    2.54    0.76
  -1  17   2    2.12    0.92
   0 -17  -2    2.06    0.76
   0 -17  -2    4.88    0.61
   0 -17  -2    3.49    0.84
   0 -17  -2    2.77    0.81
   0  17   2    3.12    0.92
  -1 -17  -2    1.96    0.62
  -1 -17  -2    1.70    0.43
   1  17   2    1.78    0.77
  -2 -17  -2    3.33    0.59
  -2 -17  -2    2.64    0.73
   2  17   2    3.86    0.94
  -3 -17  -2    1.08    0.56
  -3 -17  -2    1.08    0.34
   3  17   2    1.80    0.81
   3  17   2    1.44    0.64
  -4 -17  -2    3.97    0.87
  -4 -17  -2    5.26    0.78
   4  17   2    7.95    1.49
  -5 -17  -2    1.08    0.39
  -5 -17  -2    1.46    0.56
   5  17   2    0.97    0.62
   2 -18  -2   -0.19    0.42
   2 -18  -2    0.70    0.45
   2 -18  -2    0.05    0.46
  -2  18   2   -0.07    0.22
   1 -18  -2    0.24    0.46
   1 -18  -2    0.84    0.52
   1 -18  -2    0.32    0.44
  -1  18   2    1.05    0.73
   0 -18  -2    0.84    0.56
   0 -18  -2    0.47    0.53
   0  18   2    0.86    0.64
  -1 -18  -2    0.16    0.36
  -1 -18  -2    0.22    0.25
   1  18   2    0.13    0.49
  -2 -18  -2    0.79    0.48
  -2 -18  -2    1.05    0.36
   2  18   2    1.47    0.67
  -3 -18  -2   -0.07    0.23
  -3 -18  -2    0.19    0.41
   3  18   2    0.37    0.44
  -4 -18  -2    1.50    0.42
  -4 -18  -2    0.63    0.49
   4  18   2    0.42    0.65
   0 -19  -2    2.31    0.72
   0 -19  -2    2.24    0.77
   0  19   2    2.78    1.06
  -1 -19  -2    0.81    0.50
  -1 -19  -2    1.19    0.37
   1  19   2    0.25    0.55
  -2 -19  -2   -0.06    0.33
   2  19   2    0.02    0.50
   2  17  -3   -0.29    0.43
  -2 -17   3    0.03    0.26
  -2 -17   3   -0.17    0.45
   1  17  -3    0.21    0.57
  -1 -17   3    0.18    0.53
   0  17  -3    0.68    0.70
   0 -17   3    0.26    0.45
   0 -17   3   -0.28    0.36
   0 -17   3   -0.02    0.54
   1 -17   3   -0.04    0.44
   1 -17   3    1.12    0.60
   1 -17   3   -0.68    0.34
   3  16  -3    1.69    0.78
  -3 -16   3    2.16    0.48
  -3 -16   3    0.37    0.49
   2  16  -3    2.54    0.90
  -2 -16   3    2.30    0.71
  -2 -16   3    1.88    0.44
   1  16  -3   -0.06    0.55
  -1 -16   3    0.81    0.32
  -1 -16   3    0.39    0.56
  -1 -16   3    0.24    0.48
   0  16  -3    0.30    0.54
   0 -16   3   -0.32    0.37
   0 -16   3   -0.25    0.39
   0 -16   3    0.94    0.55
   1 -16   3    0.38    0.53
   1 -16   3   -0.19    0.35
   1 -16   3    0.37    0.52
  -2  16  -3    0.80    0.30
   2 -16   3    0.16    0.40
   2 -16   3    0.70    0.59
   2 -16   3    0.84    0.59
  -3  16  -3    0.08    0.24
   3 -16   3    0.66    0.49
   3 -16   3    0.58    0.55
   3 -16   3    0.69    0.47
   5  15  -3    1.27    0.54
   5  15  -3    2.09    0.84
  -5 -15   3    1.62    0.43
   4  15  -3    0.15    0.56
   4  15  -3    0.12    0.41
  -4 -15   3   -0.15    0.42
  -4 -15   3    0.08    0.23
   3  15  -3    2.40    0.80
  -3 -15   3    3.19    0.53
  -3 -15   3    0.85    0.54
   2  15  -3    0.53    0.55
  -2 -15   3    0.10    0.22
  -2 -15   3    0.60    0.42
   1  15  -3    0.04    0.47
  -1 -15   3    0.12    0.20
  -1 -15   3    0.15    0.43
  -1 -15   3   -0.17    0.36
   0  15  -3   -0.23    0.45
   0 -15   3   -0.50    0.29
   0 -15   3    0.26    0.43
   0 -15   3   -0.25    0.28
  -1  15  -3    5.43    0.60
   1 -15   3    5.55    1.19
   1 -15   3    4.77    1.06
   1 -15   3    5.36    1.01
  -2  15  -3    0.10    0.22
   2 -15   3   -0.39    0.29
   2 -15   3    0.03    0.33
   2 -15   3   -0.38    0.31
  -3  15  -3    0.24    0.24
   3 -15   3    0.09    0.47
   3 -15   3    0.86    0.51
   3 -15   3    0.93    0.51
  -4  15  -3    0.36    0.26
   4 -15   3    0.01    0.34
   4 -15   3    0.14    0.78
   4 -15   3    0.34    0.53
   4 -15   3   -0.01    0.30
   5  14  -3    0.80    0.44
   5  14  -3    1.39    0.75
  -5 -14   3    0.47    0.31
   4  14  -3    5.08    1.01
   4  14  -3    6.62    1.43
  -4 -14   3    4.64    0.71
  -4 -14   3    7.34    1.07
   3  14  -3    5.26    1.16
   3  14  -3    4.04    0.94
  -3 -14   3    6.13    1.02
  -3 -14   3    3.55    0.61
   2  14  -3    0.01    0.37
  -2 -14   3    0.20    0.22
  -2 -14   3    0.16    0.28
   1  14  -3    6.60    1.27
  -1 -14   3    5.76    1.08
  -1 -14   3    7.20    1.13
  -1 -14   3    6.80    0.80
   0  14  -3    8.23    1.50
   0 -14   3   11.76    1.60
   0 -14   3    7.26    1.23
   0 -14   3    9.93    1.41
   0 -14   3    9.34    0.94
  -1  14  -3    3.98    0.50
  -1  14  -3    5.43    1.15
   1 -14   3    5.00    0.98
   1 -14   3    2.64    0.78
   1 -14   3    3.66    0.88
  -2  14  -3    0.00    0.20
   2 -14   3    0.23    0.36
   2 -14   3    0.21    0.45
   2 -14   3    0.35    0.42
  -3  14  -3   -0.03    0.22
   3 -14   3    0.08    0.35
   3 -14   3    0.50    0.38
   3 -14   3   -0.29    0.58
   3 -14   3   -0.08    0.34
  -4  14  -3   -0.20    0.22
   4 -14   3    0.14    0.65
   4 -14   3    0.75    0.53
   4 -14   3    0.22    0.32
   4 -14   3    0.74    0.46
  -5  14  -3    2.06    0.41
   5 -14   3    1.84    0.81
   5 -14   3    0.42    0.67
   5 -14   3    1.88    0.47
   5 -14   3    2.14    0.59
   6  13  -3    2.02    0.83
  -6 -13   3    2.15    0.47
   5  13  -3    1.81    0.77
   5  13  -3    1.44    0.49
  -5 -13   3    1.21    0.38
   4  13  -3    9.54    1.62
   4  13  -3    7.84    1.26
  -4 -13   3    8.25    1.13
  -4 -13   3    6.34    0.84
   3  13  -3    6.52    1.27
   3  13  -3    6.72    1.23
  -3 -13   3    6.13    0.98
  -3 -13   3    7.28    0.86
   2  13  -3    0.44    0.43
   2  13  -3    0.00    0.40
  -2 -13   3    0.13    0.18
  -2 -13   3    0.54    0.36
   1  13  -3    0.87    0.52
  -1 -13   3    0.81    0.28
  -1 -13   3    0.61    0.48
  -1 -13   3    1.26    0.58
  -1 -13   3    1.97    0.59
   0  13  -3    1.22    0.59
   0 -13   3    0.60    0.43
   0 -13   3    0.22    0.34
   0 -13   3    0.60    0.43
   0 -13   3    0.38    0.19
  -1  13  -3   -0.17    0.17
  -1  13  -3    0.37    0.50
   1 -13   3   -0.27    0.25
   1 -13   3   -0.07    0.30
   1 -13   3   -0.17    0.33
  -2  13  -3    0.48    0.24
   2 -13   3    0.10    0.53
   2 -13   3    0.82    0.41
   2 -13   3    1.18    0.55
   2 -13   3    0.98    0.47
  -3  13  -3    2.75    0.43
   3 -13   3    4.41    0.96
   3 -13   3    3.91    0.82
   3 -13   3    2.88    1.01
   3 -13   3    2.33    0.63
  -4  13  -3    0.92    0.27
   4 -13   3    0.61    0.77
   4 -13   3    1.47    0.76
   4 -13   3    0.99    0.42
   4 -13   3    0.90    0.46
  -5  13  -3    0.67    0.27
   5 -13   3    1.13    0.43
   5 -13   3    1.23    0.67
   5 -13   3    0.71    0.30
   5 -13   3    0.97    0.72
  -6  13  -3    3.19    0.50
   6 -13   3    2.92    1.00
   6 -13   3    3.49    1.09
   7  12  -3    0.53    0.59
  -7 -12   3    0.81    0.34
   6  12  -3    2.15    0.81
  -6 -12   3    1.65    0.39
   5  12  -3   -0.38    0.39
   5  12  -3    0.63    0.36
  -5 -12   3    0.48    0.24
   4  12  -3   -0.14    0.26
   4  12  -3   -0.23    0.33
  -4 -12   3    0.21    0.29
  -4 -12   3    0.00    0.20
   3  12  -3    0.83    0.44
   3  12  -3    0.77    0.50
  -3 -12   3    0.78    0.40
  -3 -12   3    0.42    0.22
   2  12  -3   12.41    1.64
   2  12  -3    9.96    1.58
  -2 -12   3   12.32    1.41
  -2 -12   3   11.67    1.14
   1  12  -3    3.37    0.86
   1  12  -3    4.11    0.94
  -1 -12   3    5.56    0.88
  -1 -12   3    3.68    0.82
  -1 -12   3    4.73    0.94
  -1 -12   3    4.70    0.60
   0  12  -3    1.30    0.57
   0 -12   3    1.35    0.48
   0 -12   3    0.39    0.38
   0 -12   3    1.72    0.53
   0 -12   3    2.06    0.36
  -1  12  -3    0.16    0.41
  -1  12  -3   -0.21    0.15
   1 -12   3    0.56    0.57
   1 -12   3    0.25    0.34
   1 -12   3    0.20    0.31
   1 -12   3   -0.11    0.26
  -2  12  -3   22.56    1.67
   2 -12   3   20.97    2.34
   2 -12   3   25.03    2.06
   2 -12   3   22.26    2.10
  -3  12  -3    0.97    0.28
   3 -12   3    1.13    0.47
   3 -12   3    0.65    0.38
   3 -12   3    1.50    0.72
   3 -12   3    1.16    0.54
  -4  12  -3    2.43    0.39
   4 -12   3    2.51    0.88
   4 -12   3    2.42    0.83
   4 -12   3    1.87    0.51
   4 -12   3    2.58    0.63
  -5  12  -3    0.91    0.28
   5 -12   3    0.05    0.48
   5 -12   3    0.24    0.29
   5 -12   3    0.48    0.26
   5 -12   3    0.82    0.57
  -6  12  -3   -0.01    0.19
   6 -12   3   -0.19    0.15
   6 -12   3   -0.23    0.34
   6 -12   3   -0.09    0.51
   7  11  -3    2.72    0.85
  -7 -11   3    1.57    0.39
   6  11  -3    0.62    0.52
  -6 -11   3    0.26    0.23
   5  11  -3    0.28    0.28
   5  11  -3    0.37    0.47
  -5 -11   3    0.06    0.21
   4  11  -3    3.42    0.77
   4  11  -3    3.08    0.82
  -4 -11   3    2.67    0.45
  -4 -11   3    2.52    0.55
   3  11  -3    1.81    0.68
   3  11  -3    1.78    0.59
  -3 -11   3    2.38    0.40
  -3 -11   3    2.04    0.53
   2  11  -3    2.53    0.69
   2  11  -3    3.37    0.87
  -2 -11   3    2.22    0.40
  -2 -11   3    2.29    0.55
  -2 -11   3    2.90    0.80
   1  11  -3   11.02    1.55
   1  11  -3   11.73    1.53
  -1 -11   3    7.65    1.23
  -1 -11   3   10.13    1.25
  -1 -11   3   10.35    0.88
  -1 -11   3    8.48    1.20
   0  11  -3   11.18    1.55
   0  11  -3   11.97    1.64
   0 -11   3   10.59    0.88
   0 -11   3    9.07    1.24
   0 -11   3    9.24    1.29
   0 -11   3    9.17    1.21
  -1  11  -3    5.63    0.60
  -1  11  -3    7.57    1.26
   1 -11   3    7.18    1.01
   1 -11   3    6.99    1.23
   1 -11   3    6.18    0.99
   1 -11   3    6.98    0.66
   1 -11   3    5.49    0.98
  -2  11  -3    4.18    0.49
   2 -11   3    4.96    0.89
   2 -11   3    3.35    0.76
   2 -11   3    4.17    0.98
   2 -11   3    4.77    0.83
  -3  11  -3    0.30    0.20
   3 -11   3   -0.07    0.24
   3 -11   3    0.01    0.49
   3 -11   3    0.09    0.30
   3 -11   3    0.64    0.33
  -4  11  -3    1.76    0.32
   4 -11   3    1.13    0.57
   4 -11   3    2.52    0.60
   4 -11   3    4.24    1.01
   4 -11   3    2.21    0.49
  -5  11  -3    0.90    0.25
   5 -11   3    0.79    0.26
   5 -11   3    0.74    0.63
   5 -11   3    0.76    0.34
   5 -11   3    0.13    0.43
  -6  11  -3    0.99    0.27
   6 -11   3    1.03    0.71
   6 -11   3    1.20    0.69
  -7  11  -3    6.43    0.70
   7 -11   3    5.01    1.24
   7 -11   3    7.75    1.48
   7  10  -3    0.09    0.38
  -7 -10   3   -0.09    0.20
   6  10  -3    0.08    0.35
  -6 -10   3   -0.07    0.14
   5  10  -3    7.03    0.97
   5  10  -3   10.98    1.53
  -5 -10   3    9.31    0.89
   4  10  -3    0.88    0.47
   4  10  -3   -0.11    0.21
  -4 -10   3    0.55    0.22
  -4 -10   3    0.18    0.26
   3  10  -3   -0.22    0.24
   3  10  -3    0.10    0.30
  -3 -10   3   -0.07    0.13
  -3 -10   3   -0.20    0.17
   2  10  -3    4.39    0.83
   2  10  -3    2.29    0.64
  -2 -10   3    2.56    0.61
  -2 -10   3    2.70    0.67
  -2 -10   3    4.32    0.54
  -2 -10   3    3.03    0.60
   1  10  -3    0.92    0.42
   1  10  -3    0.37    0.35
  -1 -10   3    0.20    0.15
  -1 -10   3    0.14    0.30
  -1 -10   3    0.77    0.33
  -1 -10   3   -0.22    0.24
   0  10  -3    1.59    0.56
   0  10  -3    3.35    0.76
   0  10  -3    0.88    0.24
   0 -10   3    1.58    0.29
   0 -10   3    1.80    0.49
   0 -10   3    1.05    0.57
   0 -10   3    1.29    0.48
   0 -10   3    1.10    0.41
  -1  10  -3    0.49    0.40
  -1  10  -3    1.39    0.27
   1 -10   3    1.45    0.63
   1 -10   3    0.95    0.40
   1 -10   3    1.75    0.50
   1 -10   3    0.98    0.43
   1 -10   3    1.23    0.25
  -2  10  -3    5.13    0.56
  -2  10  -3    6.35    1.08
   2 -10   3    5.35    0.81
   2 -10   3    5.45    0.93
   2 -10   3    5.32    0.90
  -3  10  -3   22.26    1.58
   3 -10   3   22.05    2.05
   3 -10   3   19.99    2.30
   3 -10   3   20.82    1.83
   3 -10   3   22.30    1.91
  -4  10  -3    0.58    0.21
   4 -10   3    0.25    0.26
   4 -10   3    0.85    0.31
   4 -10   3    1.15    0.61
   4 -10   3   -0.15    0.30
  -5  10  -3    9.14    0.78
   5 -10   3    7.44    0.66
   5 -10   3    7.63    1.40
   5 -10   3    6.50    0.86
   5 -10   3    4.75    1.15
  -6  10  -3    0.64    0.22
   6 -10   3    0.42    0.51
   6 -10   3   -0.07    0.44
  -7  10  -3    1.87    0.33
   7 -10   3    2.18    0.79
   7 -10   3    0.76    0.69
   8   9  -3    3.33    0.83
   7   9  -3    1.37    0.63
  -7  -9   3    2.58    0.42
   6   9  -3    3.89    0.91
  -6  -9   3    3.37    0.49
   5   9  -3    2.47    0.52
   5   9  -3    3.04    0.74
  -5  -9   3    3.88    0.51
   4   9  -3    0.11    0.34
   4   9  -3    0.11    0.24
  -4  -9   3    0.18    0.16
  -4  -9   3    0.05    0.21
   3   9  -3    1.88    0.62
   3   9  -3    1.68    0.53
  -3  -9   3    2.38    0.48
  -3  -9   3    2.38    0.37
   2   9  -3    0.81    0.39
   2   9  -3    1.18    0.47
  -2  -9   3    0.68    0.23
  -2  -9   3    0.95    0.41
  -2  -9   3    0.05    0.26
  -2  -9   3    0.44    0.25
   1   9  -3    1.66    0.54
   1   9  -3    0.31    0.32
  -1  -9   3    0.97    0.24
  -1  -9   3    0.63    0.32
  -1  -9   3    0.37    0.34
  -1  -9   3    1.16    0.46
  -1  -9   3    0.79    0.34
   0   9  -3    0.09    0.24
   0   9  -3    0.37    0.31
   0   9  -3    0.10    0.16
   0  -9   3   -0.05    0.20
   0  -9   3    0.04    0.24
   0  -9   3    0.36    0.36
   0  -9   3    0.24    0.14
   0  -9   3    0.35    0.30
  -1   9  -3   24.07    2.07
  -1   9  -3   22.42    1.61
  -1   9  -3   21.53    2.00
   1  -9   3   21.49    1.92
   1  -9   3   20.76    1.93
   1  -9   3   22.73    1.62
   1  -9   3   23.83    1.91
   1  -9   3   24.13    2.16
  -2   9  -3    3.71    0.77
  -2   9  -3    2.55    0.35
   2  -9   3    3.71    0.67
   2  -9   3    3.22    0.67
   2  -9   3    2.83    0.58
   2  -9   3    2.28    0.68
  -3   9  -3   12.67    0.97
   3  -9   3   13.36    1.69
   3  -9   3   11.66    1.26
   3  -9   3   12.11    1.53
   3  -9   3   11.93    1.32
  -4   9  -3   -0.24    0.12
   4  -9   3   -0.18    0.39
   4  -9   3    0.09    0.18
   4  -9   3   -0.04    0.18
   4  -9   3    0.23    0.35
  -5   9  -3    1.34    0.25
   5  -9   3    0.45    0.22
   5  -9   3    0.10    0.43
   5  -9   3    1.08    0.54
  -6   9  -3    0.15    0.16
   6  -9   3   -0.31    0.34
   6  -9   3    0.49    0.49
  -7   9  -3    0.16    0.17
   7  -9   3    0.06    0.44
   7  -9   3    0.12    0.36
   8  -9   3   -0.50    0.46
   8  -9   3    0.17    0.42
   8   8  -3    0.28    0.41
   7   8  -3    0.31    0.39
  -7  -8   3    0.17    0.17
   6   8  -3    2.11    0.65
  -6  -8   3    1.78    0.33
   5   8  -3    0.61    0.26
   5   8  -3    0.49    0.38
  -5  -8   3    1.33    0.28
   4   8  -3    2.02    0.57
   4   8  -3    1.12    0.40
  -4  -8   3    0.93    0.25
  -4  -8   3    1.97    0.40
   3   8  -3    1.41    0.49
   3   8  -3    0.62    0.39
  -3  -8   3    2.29    0.45
  -3  -8   3    1.64    0.29
   2   8  -3    0.99    0.41
   2   8  -3    0.98    0.42
  -2  -8   3    1.16    0.24
  -2  -8   3    0.68    0.35
  -2  -8   3    0.24    0.29
  -2  -8   3    1.09    0.33
   1   8  -3    5.06    0.84
   1   8  -3    6.15    0.99
  -1  -8   3    6.18    0.81
  -1  -8   3    5.35    0.82
  -1  -8   3    5.78    0.62
  -1  -8   3    6.52    1.09
  -1  -8   3    6.46    0.90
   0   8  -3   -0.10    0.19
   0   8  -3    0.30    0.15
   0   8  -3    0.26    0.31
   0  -8   3    0.12    0.35
   0  -8   3    0.27    0.23
   0  -8   3    0.48    0.25
   0  -8   3    0.21    0.13
   0  -8   3    0.28    0.28
  -1   8  -3   21.82    1.88
  -1   8  -3   22.15    1.86
  -1   8  -3   21.06    1.47
   1  -8   3   22.61    1.80
   1  -8   3   18.11    1.72
   1  -8   3   20.41    1.47
   1  -8   3   19.04    1.69
   1  -8   3   19.54    1.92
  -2   8  -3   15.31    1.20
  -2   8  -3   17.11    1.81
   2  -8   3   16.18    1.88
   2  -8   3   17.72    1.57
   2  -8   3   18.89    1.47
   2  -8   3   16.03    1.47
  -3   8  -3    0.04    0.17
   3  -8   3    0.30    0.37
   3  -8   3    0.22    0.23
   3  -8   3    0.10    0.20
   3  -8   3    0.29    0.32
  -4   8  -3    0.04    0.14
   4  -8   3    0.09    0.33
   4  -8   3   -0.01    0.32
   4  -8   3   -0.01    0.17
   4  -8   3   -0.02    0.15
  -5   8  -3   13.28    1.06
   5  -8   3   14.65    1.14
   5  -8   3   15.08    1.88
   5  -8   3   17.37    1.92
  -6   8  -3    0.27    0.14
   6  -8   3   -0.14    0.35
   6  -8   3   -0.09    0.32
   7  -8   3    6.65    1.20
   7  -8   3    6.37    1.29
   8  -8   3    2.31    0.75
   8  -8   3    3.98    1.07
   8   7  -3    1.40    0.55
   7   7  -3    0.47    0.38
   6   7  -3   -0.13    0.25
  -6  -7   3    0.29    0.16
   5   7  -3    0.05    0.15
   5   7  -3    0.43    0.36
  -5  -7   3   -0.11    0.10
   4   7  -3    3.88    0.62
   4   7  -3    2.91    0.67
  -4  -7   3    3.38    0.50
  -4  -7   3    2.78    0.39
   3   7  -3    5.36    0.84
   3   7  -3    6.73    1.00
  -3  -7   3    7.86    0.65
  -3  -7   3    8.26    0.83
  -3  -7   3    7.00    0.95
   2   7  -3    0.87    0.36
   2   7  -3    0.51    0.31
  -2  -7   3    1.00    0.43
  -2  -7   3    0.68    0.19
  -2  -7   3    1.10    0.38
  -2  -7   3    0.86    0.35
  -2  -7   3    0.85    0.28
   1   7  -3    0.35    0.31
   1   7  -3    0.10    0.23
  -1  -7   3    0.39    0.22
  -1  -7   3    0.38    0.26
  -1  -7   3    0.24    0.21
  -1  -7   3    0.22    0.13
  -1  -7   3    0.25    0.31
   0   7  -3   10.26    1.29
   0   7  -3   12.65    0.93
   0   7  -3   13.02    1.44
   0  -7   3   13.81    1.23
   0  -7   3   11.57    1.24
   0  -7   3   12.92    1.45
   0  -7   3   12.88    0.98
   0  -7   3   13.59    1.16
  -1   7  -3    7.49    1.12
  -1   7  -3    9.86    0.77
   1  -7   3    9.26    1.11
   1  -7   3   10.39    0.77
   1  -7   3   12.14    1.17
   1  -7   3   11.43    1.37
   1  -7   3    9.92    1.16
  -2   7  -3   14.34    1.50
  -2   7  -3   12.40    1.43
  -2   7  -3   12.38    0.94
   2  -7   3   12.09    1.11
   2  -7   3   11.66    1.27
   2  -7   3   15.23    1.30
   2  -7   3   12.07    1.34
   2  -7   3   11.54    1.43
  -3   7  -3    0.67    0.33
  -3   7  -3    0.05    0.13
   3  -7   3    0.08    0.16
   3  -7   3   -0.03    0.26
   3  -7   3   -0.10    0.20
   3  -7   3   -0.09    0.15
   3  -7   3    0.12    0.16
  -4   7  -3    0.75    0.18
   4  -7   3    1.07    0.45
   4  -7   3    0.87    0.22
   4  -7   3    0.95    0.21
   4  -7   3    1.10    0.48
   4  -7   3    1.45    0.35
   4  -7   3    0.82    0.26
  -5   7  -3    0.69    0.17
   5  -7   3    1.50    0.54
   5  -7   3    1.09    0.47
  -6   7  -3   10.37    0.78
   6  -7   3    9.28    1.50
   6  -7   3    8.65    1.34
   7  -7   3    4.33    1.02
   7  -7   3    4.10    0.89
   8  -7   3   -0.23    0.30
   8  -7   3    0.28    0.52
   9   6  -3    0.00    0.31
   8   6  -3   13.64    1.67
   7   6  -3    0.28    0.33
   6   6  -3    7.91    1.07
  -6  -6   3    5.42    0.55
   5   6  -3    3.63    0.72
   5   6  -3    3.41    0.40
  -5  -6   3    3.27    0.39
   4   6  -3    7.38    1.04
   4   6  -3    6.67    0.82
  -4  -6   3    6.77    0.59
  -4  -6   3    7.27    0.75
   3   6  -3    0.83    0.30
   3   6  -3    1.00    0.36
  -3  -6   3    0.89    0.32
  -3  -6   3    0.98    0.20
  -3  -6   3    0.93    0.35
  -3  -6   3    0.75    0.23
   2   6  -3    2.81    0.58
   2   6  -3    2.53    0.19
   2   6  -3    2.60    0.53
  -2  -6   3    2.13    0.31
  -2  -6   3    2.36    0.41
  -2  -6   3    3.75    0.61
  -2  -6   3    2.70    0.60
  -2  -6   3    3.00    0.54
   1   6  -3   10.32    1.12
   1   6  -3    9.42    1.10
  -1  -6   3    8.43    0.65
  -1  -6   3    5.80    0.80
  -1  -6   3    7.47    0.84
  -1  -6   3    8.51    1.08
  -1  -6   3    5.17    0.86
  -1  -6   3    8.25    1.00
   0   6  -3    0.20    0.24
   0   6  -3    0.37    0.13
   0   6  -3    0.16    0.21
   0  -6   3    0.27    0.23
   0  -6   3    0.40    0.31
   0  -6   3    1.01    0.31
   0  -6   3    0.46    0.21
   0  -6   3    0.23    0.11
  -1   6  -3   92.16    6.08
  -1   6  -3   90.57    6.39
  -1   6  -3   94.65    6.44
   1  -6   3   92.40    6.35
   1  -6   3   94.35    6.49
   1  -6   3   92.78    6.35
   1  -6   3   85.81    6.28
   1  -6   3   92.49    6.09
  -2   6  -3    0.12    0.18
  -2   6  -3    0.17    0.11
  -2   6  -3    0.29    0.28
   2  -6   3    0.12    0.24
   2  -6   3    0.27    0.24
   2  -6   3    0.04    0.17
   2  -6   3   -0.06    0.17
   2  -6   3    0.17    0.18
  -3   6  -3    8.04    0.61
  -3   6  -3    7.25    1.01
   3  -6   3    9.22    1.16
   3  -6   3    7.59    0.85
   3  -6   3    7.79    0.83
   3  -6   3    9.38    1.13
   3  -6   3    7.12    0.75
   3  -6   3    7.86    0.90
  -4   6  -3   39.28    2.65
   4  -6   3   39.46    3.12
   4  -6   3   40.64    3.10
   4  -6   3   40.74    2.79
   4  -6   3   38.82    2.79
   4  -6   3   37.30    2.66
   4  -6   3   40.05    2.66
  -5   6  -3    2.32    0.26
   5  -6   3    2.10    0.59
   5  -6   3    2.96    0.74
   6  -6   3    0.02    0.29
   6  -6   3    0.31    0.31
   7  -6   3    2.64    0.81
   7  -6   3    5.90    0.98
   8  -6   3    0.29    0.37
   8  -6   3    0.35    0.51
   9  -6   3    3.86    0.85
   9   5  -3    0.44    0.36
   8   5  -3    5.14    0.93
   7   5  -3    1.64    0.54
   6   5  -3    2.55    0.62
   5   5  -3   23.36    2.04
  -5  -5   3   24.55    1.68
   4   5  -3   16.77    1.52
   4   5  -3   15.76    1.34
  -4  -5   3   16.48    1.19
  -4  -5   3   17.41    1.28
   3   5  -3   20.16    1.59
   3   5  -3   19.92    1.66
  -3  -5   3   18.84    1.74
  -3  -5   3   17.76    1.37
  -3  -5   3   19.62    1.45
  -3  -5   3   20.92    1.64
   2   5  -3    0.61    0.32
   2   5  -3    0.87    0.32
  -2  -5   3    1.21    0.40
  -2  -5   3    1.49    0.29
  -2  -5   3    1.44    0.44
  -2  -5   3    1.36    0.37
  -2  -5   3    1.21    0.21
  -2  -5   3    1.60    0.37
   1   5  -3   24.85    2.07
   1   5  -3   26.54    2.08
  -1  -5   3   26.72    2.04
  -1  -5   3   27.29    2.13
  -1  -5   3   25.17    2.10
  -1  -5   3   26.99    1.84
  -1  -5   3   26.43    1.93
  -1  -5   3   25.28    1.98
   0   5  -3   13.26    1.20
   0   5  -3   12.40    0.91
   0   5  -3   12.30    1.32
   0  -5   3   12.82    0.95
   0  -5   3   13.06    1.41
   0  -5   3   13.10    1.13
   0  -5   3   15.47    1.29
   0  -5   3   11.58    1.07
   0  -5   3   12.63    1.08
  -1   5  -3    0.75    0.29
  -1   5  -3    0.32    0.24
  -1   5  -3    0.62    0.14
   1  -5   3    0.43    0.30
   1  -5   3    0.51    0.32
   1  -5   3    0.96    0.29
   1  -5   3    0.37    0.21
   1  -5   3    0.24    0.20
   1  -5   3    0.62    0.12
  -2   5  -3  109.82    7.39
  -2   5  -3  108.02    7.34
  -2   5  -3  104.18    7.07
   2  -5   3  107.88    7.28
   2  -5   3  104.65    7.31
   2  -5   3  113.72    7.40
   2  -5   3  107.55    7.24
   2  -5   3  104.58    7.42
  -3   5  -3    5.05    0.75
  -3   5  -3    5.70    0.45
   3  -5   3    6.06    0.70
   3  -5   3    6.26    0.68
   3  -5   3    5.89    0.86
   3  -5   3    5.60    0.51
   3  -5   3    6.19    0.90
   3  -5   3    6.03    0.61
   3  -5   3    4.87    0.72
  -4   5  -3    4.11    0.31
   4  -5   3    3.12    0.58
   4  -5   3    4.13    0.80
   4  -5   3    3.04    0.64
   4  -5   3    3.72    0.41
   4  -5   3    3.67    0.42
   5  -5   3    0.76    0.40
   5  -5   3    0.56    0.31
   6  -5   3    2.37    0.71
   6  -5   3    1.23    0.47
   7  -5   3    1.02    0.56
   7  -5   3    0.72    0.42
   8  -5   3    1.74    0.75
   8  -5   3    2.16    0.62
   9  -5   3    2.58    0.68
   9   4  -3    1.34    0.50
   8   4  -3    3.22    0.70
   7   4  -3    1.04    0.42
   6   4  -3   33.51    2.68
   5   4  -3    1.64    0.44
  -5  -4   3    1.66    0.20
   4   4  -3   26.11    2.36
   4   4  -3   30.91    2.38
   4   4  -3   29.76    2.19
  -4  -4   3   31.57    2.12
  -4  -4   3   30.77    2.05
   3   4  -3   16.95    1.49
   3   4  -3   18.89    1.54
   3   4  -3   18.00    1.42
  -3  -4   3   16.62    1.28
  -3  -4   3   17.39    1.23
   2   4  -3   23.46    1.86
   2   4  -3   23.22    1.87
  -2  -4   3   23.04    1.70
  -2  -4   3   23.71    1.65
  -2  -4   3   23.90    1.89
  -2  -4   3   24.17    1.85
  -2  -4   3   24.62    1.80
   1   4  -3    3.43    0.57
   1   4  -3    3.07    0.51
  -1  -4   3    4.41    0.55
  -1  -4   3    2.86    0.40
  -1  -4   3    2.73    0.45
  -1  -4   3    2.35    0.48
  -1  -4   3    2.39    0.30
   0   4  -3   46.78    3.12
   0   4  -3   49.17    3.38
   0   4  -3   45.70    3.36
   0  -4   3   50.25    3.30
   0  -4   3   46.16    3.15
   0  -4   3   44.86    3.27
   0  -4   3   45.36    3.32
   0  -4   3   46.64    3.40
  -1   4  -3   10.69    1.14
  -1   4  -3   11.01    1.01
  -1   4  -3   10.81    0.80
   1  -4   3   11.28    1.08
   1  -4   3   10.63    1.19
   1  -4   3   11.54    1.01
   1  -4   3   11.91    0.80
   1  -4   3   12.15    1.01
   1  -4   3   10.72    0.94
   1  -4   3   10.84    0.97
  -2   4  -3    0.60    0.11
  -2   4  -3    0.54    0.25
  -2   4  -3    1.08    0.31
   2  -4   3    0.66    0.29
   2  -4   3    1.32    0.27
   2  -4   3    0.81    0.29
   2  -4   3    0.78    0.31
   2  -4   3    0.96    0.32
   2  -4   3    0.08    0.12
   2  -4   3    0.74    0.21
  -3   4  -3   49.11    3.71
  -3   4  -3   53.25    3.45
   3  -4   3   51.89    3.82
   3  -4   3   58.86    3.82
   3  -4   3   52.42    3.50
   3  -4   3   51.95    3.60
   3  -4   3   49.65    3.58
   3  -4   3   52.02    3.52
   4  -4   3    0.80    0.29
   4  -4   3    0.44    0.26
   4  -4   3    0.64    0.36
   5  -4   3    0.09    0.20
   5  -4   3    0.21    0.23
   5  -4   3   -0.04    0.28
   6  -4   3   13.06    1.60
   6  -4   3   10.81    1.31
   7  -4   3    0.94    0.49
   7  -4   3    0.77    0.36
   8  -4   3    1.91    0.73
   8  -4   3    2.27    0.56
   9  -4   3    2.81    0.64
   9   3  -3   -0.07    0.29
   8   3  -3    0.29    0.32
   7   3  -3    1.40    0.47
   6   3  -3   10.70    1.31
   5   3  -3    5.21    0.80
   4   3  -3    0.67    0.20
   4   3  -3    0.61    0.28
   4   3  -3    0.62    0.26
  -4  -3   3    0.63    0.10
  -4  -3   3    0.48    0.14
   3   3  -3    3.25    0.68
   3   3  -3    7.12    0.59
   3   3  -3    7.84    0.77
   3   3  -3    6.45    0.82
  -3  -3   3    7.01    0.54
  -3  -3   3    6.75    0.50
   2   3  -3  149.78    9.93
   2   3  -3  146.85    9.89
  -2  -3   3  144.81    9.73
  -2  -3   3  146.69    9.70
  -2  -3   3  149.12    9.94
   1   3  -3    5.79    0.72
   1   3  -3    5.89    0.72
  -1  -3   3    4.67    0.68
  -1  -3   3    6.02    0.53
  -1  -3   3    5.54    0.65
  -1  -3   3    5.95    0.48
  -1  -3   3    6.25    0.66
   0   3  -3   29.03    2.26
   0   3  -3   32.21    2.29
   0   3  -3   31.11    2.07
   0  -3   3   29.86    2.20
   0  -3   3   32.35    2.32
   0  -3   3   29.77    2.23
   0  -3   3   31.07    2.09
   0  -3   3   31.10    2.20
  -1   3  -3   33.72    2.27
  -1   3  -3   35.38    2.47
  -1   3  -3   32.83    2.47
   1  -3   3   36.05    2.40
   1  -3   3   34.13    2.46
   1  -3   3   33.48    2.50
   1  -3   3   33.24    2.42
   1  -3   3   34.09    2.25
   1  -3   3   32.74    2.45
  -2   3  -3   13.07    0.87
  -2   3  -3   13.19    1.09
   2  -3   3   13.01    1.01
   2  -3   3   12.59    1.02
   2  -3   3   14.31    1.14
   2  -3   3   11.93    1.12
   2  -3   3   11.66    0.96
  -3   3  -3    1.66    0.37
   3  -3   3    1.59    0.35
   3  -3   3    1.84    0.38
   3  -3   3    1.46    0.22
   3  -3   3    1.69    0.46
   3  -3   3    1.78    0.22
   4  -3   3   13.55    1.22
   4  -3   3   13.93    1.18
   4  -3   3   15.67    1.59
   5  -3   3    4.79    0.69
   5  -3   3    4.09    0.60
   5  -3   3    4.23    0.81
   6  -3   3    5.46    0.99
   6  -3   3    6.03    0.81
   7  -3   3    0.89    0.53
   7  -3   3    0.46    0.29
   8  -3   3    1.87    0.72
   8  -3   3    1.19    0.41
   9  -3   3    1.06    0.40
   9   2  -3    1.85    0.56
   8   2  -3   -0.19    0.20
   7   2  -3   -0.11    0.20
   6   2  -3    6.29    0.90
   5   2  -3   10.24    1.17
   5   2  -3   10.71    1.19
  -5  -2   3   10.11    0.86
   4   2  -3   14.14    1.17
   4   2  -3   12.88    0.92
   4   2  -3   11.69    1.13
   4   2  -3   11.13    0.90
  -4  -2   3   12.04    0.88
   3   2  -3    0.50    0.26
   3   2  -3    0.58    0.16
   3   2  -3    0.44    0.20
  -3  -2   3    0.87    0.11
  -3  -2   3    0.72    0.13
   2   2  -3    1.31    0.35
   2   2  -3    1.29    0.31
   2   2  -3    1.62    0.36
  -2  -2   3    1.41    0.19
  -2  -2   3    1.31    0.17
  -2  -2   3    0.84    0.29
   1   2  -3    7.39    0.79
   1   2  -3    7.38    0.80
  -1  -2   3    7.19    0.79
  -1  -2   3    7.92    0.69
  -1  -2   3    6.80    0.58
  -1  -2   3    6.66    0.54
  -1  -2   3    7.66    0.74
   0   2  -3    9.39    0.79
   0   2  -3    8.71    0.63
   0   2  -3    7.86    0.77
   0  -2   3    8.52    0.73
   0  -2   3    9.36    0.65
   0  -2   3    8.95    0.76
   0  -2   3    9.58    0.84
   0  -2   3    7.53    0.72
  -1   2  -3   57.41    3.92
  -1   2  -3   58.62    3.93
  -1   2  -3   56.67    3.76
   1  -2   3   55.93    3.94
   1  -2   3   56.02    3.85
   1  -2   3   57.22    3.90
   1  -2   3   58.50    3.89
   1  -2   3   58.70    4.00
   1  -2   3   54.40    3.95
  -2   2  -3   23.17    1.82
   2  -2   3   26.21    1.78
   2  -2   3   25.09    1.88
   2  -2   3   25.37    1.72
   2  -2   3   25.10    1.71
   2  -2   3   25.67    1.84
   2  -2   3   24.24    1.92
   2  -2   3   25.93    1.76
   3  -2   3    8.30    0.81
   3  -2   3    9.53    0.80
   3  -2   3   10.39    0.85
   3  -2   3    7.87    0.99
   4  -2   3   37.93    2.82
   4  -2   3   36.10    2.63
   4  -2   3   35.72    2.59
   5  -2   3   15.00    1.71
   5  -2   3   17.37    1.36
   5  -2   3   16.26    1.32
   6  -2   3   -0.05    0.30
   6  -2   3    0.13    0.17
   6  -2   3    0.41    0.23
   7  -2   3    1.75    0.43
   7  -2   3    2.27    0.70
   8  -2   3    3.90    0.64
   9  -2   3    0.71    0.36
   9   1  -3    0.33    0.36
   8   1  -3    3.28    0.69
   7   1  -3    1.89    0.50
   6   1  -3    9.05    1.10
   5   1  -3   55.49    3.78
   5   1  -3   50.05    3.77
  -5  -1   3   50.77    3.49
   4   1  -3   49.73    3.74
   4   1  -3   50.99    3.72
   4   1  -3   52.74    3.48
   4   1  -3   52.15    3.47
  -4  -1   3   53.42    3.48
   3   1  -3    4.11    0.49
   3   1  -3    5.12    0.65
   3   1  -3    4.41    0.37
   3   1  -3    1.65    0.42
  -3  -1   3    3.96    0.30
  -3  -1   3    4.11    0.28
   2   1  -3    1.96    0.34
   2   1  -3    1.55    0.33
   2   1  -3    1.95    0.39
  -2  -1   3    1.77    0.18
  -2  -1   3    0.91    0.29
  -2  -1   3    1.63    0.18
   1   1  -3   77.76    5.48
   1   1  -3   82.36    5.48
  -1  -1   3   82.89    5.51
  -1  -1   3   80.59    5.36
  -1  -1   3   81.77    5.34
  -1  -1   3   79.53    5.48
   0   1  -3   52.15    3.51
   0   1  -3   52.15    3.51
   0  -1   3   49.02    3.53
   0  -1   3   49.27    3.38
   0  -1   3   51.68    3.48
   0  -1   3   51.24    3.49
   0  -1   3   51.86    3.46
  -1   1  -3   35.91    2.43
  -1   1  -3   35.10    2.31
  -1   1  -3   36.24    2.44
   1  -1   3   34.55    2.38
   1  -1   3   33.44    2.48
   1  -1   3   35.34    2.40
   1  -1   3   34.96    2.47
   1  -1   3   34.30    2.43
   2  -1   3    9.52    0.92
   2  -1   3    7.36    0.66
   2  -1   3    7.23    0.64
   3  -1   3   23.59    1.63
   3  -1   3   22.58    1.81
   3  -1   3   21.82    1.64
   4  -1   3    5.06    0.53
   4  -1   3    5.27    0.81
   4  -1   3    4.29    0.52
   5  -1   3    0.53    0.34
   5  -1   3    0.69    0.22
   5  -1   3    0.33    0.17
   6  -1   3    0.25    0.33
   6  -1   3    0.53    0.21
   6  -1   3    0.30    0.18
   7  -1   3    3.51    0.83
   7  -1   3    2.02    0.42
   7  -1   3    2.76    0.46
   8  -1   3    3.46    0.55
   9  -1   3   -0.03    0.21
  10  -1   3    0.02    0.24
   9   0  -3    0.25    0.34
   8   0  -3    4.47    0.83
   7   0  -3    4.12    0.75
   6   0  -3    3.95    0.67
   5   0  -3    0.90    0.31
   5   0  -3    0.82    0.31
  -5   0   3    0.63    0.17
   4   0  -3    0.19    0.19
   4   0  -3   -0.06    0.15
  -4   0   3    0.07    0.09
   3   0  -3    0.04    0.16
   3   0  -3    0.58    0.23
   3   0  -3    0.51    0.13
   3   0  -3    0.29    0.14
   3   0  -3    0.39    0.16
   2   0  -3    0.03    0.14
   2   0  -3    0.14    0.17
   2   0  -3    0.14    0.15
  -2   0   3   -0.36    0.11
  -2   0   3    0.05    0.05
   1   0  -3    1.59    0.16
   1   0  -3    1.18    0.25
   1   0  -3    1.11    0.26
   1   0  -3    1.79    0.18
  -1   0   3    1.61    0.19
  -1   0   3    1.59    0.18
  -1   0   3    1.87    0.33
   0   0  -3  213.35   14.76
   0   0  -3  223.98   14.76
   0   0   3  234.61   14.79
   0   0   3  224.16   14.72
   0   0   3  226.71   14.74
   0   0   3  223.05   14.66
   0   0   3  222.04   14.75
  -1   0  -3   -0.01    0.09
   1   0   3   -0.03    0.06
   1   0   3    0.02    0.07
   1   0   3    0.03    0.05
   1   0   3    0.03    0.11
   1   0   3    0.04    0.15
   1   0   3   -0.03    0.07
   2   0   3   40.35    2.71
   2   0   3   38.89    2.88
   2   0   3   40.67    2.73
   3   0   3    9.43    0.72
   3   0   3   10.06    1.07
   3   0   3   10.25    0.74
   4   0   3    6.50    0.54
   4   0   3    6.76    0.55
   4   0   3    6.60    0.53
   4   0   3    5.75    0.87
   5   0   3    1.45    0.25
   5   0   3    0.81    0.37
   5   0   3    1.26    0.22
   6   0   3    5.43    0.59
   6   0   3    4.98    0.58
   6   0   3    6.18    0.98
   7   0   3   10.59    1.45
   7   0   3   11.60    0.95
   7   0   3   10.49    0.93
   8   0   3   -0.01    0.17
   9   0   3    0.06    0.18
  10   0   3    0.39    0.25
   9  -1  -3    0.84    0.43
   8  -1  -3    3.76    0.75
   7  -1  -3    0.18    0.26
   6  -1  -3   -0.09    0.17
   5  -1  -3    7.77    0.72
   5  -1  -3   10.19    1.13
   5  -1  -3    9.91    1.08
  -5   1   3    8.45    0.74
   4  -1  -3    0.13    0.16
   4  -1  -3   -0.09    0.06
   4  -1  -3    0.00    0.06
   4  -1  -3    0.13    0.17
   4  -1  -3   -0.03    0.10
   3  -1  -3    2.90    0.30
   3  -1  -3    1.99    0.32
   3  -1  -3    2.42    0.26
   3  -1  -3    1.70    0.37
   3  -1  -3    3.04    0.38
   3  -1  -3    1.74    0.38
   2  -1  -3   61.15    4.33
   2  -1  -3   61.84    4.29
   2  -1  -3   62.72    4.35
  -2   1   3   63.70    4.33
  -2   1   3   64.80    4.16
   1  -1  -3   23.80    1.71
   1  -1  -3   23.58    1.60
   1  -1  -3   24.83    1.62
   1  -1  -3   22.87    1.73
   1  -1  -3   24.13    1.59
  -1   1   3   23.17    1.74
  -1   1   3   23.57    1.60
   0  -1  -3   24.04    1.66
   0  -1  -3   23.37    1.68
   0   1   3   22.64    1.69
   0   1   3   23.20    1.66
   0   1   3   23.01    1.67
   0   1   3   23.82    1.57
   0   1   3   23.99    1.63
  -1  -1  -3   27.11    1.78
   1   1   3   26.75    1.91
   1   1   3   24.03    1.80
   1   1   3   27.41    1.82
   1   1   3   26.10    1.76
   1   1   3   26.03    1.76
   2   1   3   73.83    4.84
   2   1   3   73.66    5.05
   2   1   3   72.70    4.84
   3   1   3   14.72    1.28
   4   1   3    0.61    0.31
   5   1   3   -0.15    0.19
   6   1   3    0.47    0.16
   6   1   3   -0.09    0.25
   6   1   3    0.22    0.12
   7   1   3    0.52    0.20
   7   1   3    0.60    0.34
   7   1   3    0.57    0.20
   8   1   3    0.20    0.16
   9   1   3    0.37    0.19
   9  -2  -3   -0.14    0.24
   8  -2  -3    4.03    0.80
   7  -2  -3    0.16    0.26
   6  -2  -3    4.21    0.73
   5  -2  -3   -0.03    0.18
   5  -2  -3    0.37    0.18
   5  -2  -3    0.06    0.22
   4  -2  -3    3.02    0.53
   4  -2  -3    2.33    0.30
   4  -2  -3    3.68    0.43
   4  -2  -3    2.88    0.52
   4  -2  -3    3.07    0.33
   3  -2  -3    9.41    0.96
   3  -2  -3    8.29    0.69
   3  -2  -3    7.47    0.61
   3  -2  -3    7.10    0.62
   3  -2  -3    7.07    0.68
  -3   2   3    7.79    0.53
   2  -2  -3    6.51    0.71
   2  -2  -3    6.25    0.64
   2  -2  -3    4.91    0.64
   2  -2  -3    6.03    0.45
  -2   2   3    5.52    0.66
  -2   2   3    5.53    0.43
   1  -2  -3    9.06    0.66
   1  -2  -3    7.64    0.77
   1  -2  -3    9.96    0.77
   1  -2  -3    9.67    0.64
  -1   2   3    8.84    0.64
  -1   2   3    8.25    0.78
   0  -2  -3   13.09    0.96
   0  -2  -3   12.60    0.98
   0  -2  -3   12.95    0.87
   0  -2  -3   11.99    0.96
   0   2   3   12.82    0.95
   0   2   3   12.28    0.86
   0   2   3   13.54    0.97
   0   2   3   12.42    0.99
   0   2   3   12.94    0.92
  -1  -2  -3  209.58   14.44
  -1  -2  -3  217.43   14.32
   1   2   3  221.59   14.31
   1   2   3  221.06   14.36
   1   2   3  221.01   14.44
   2   2   3   10.69    0.99
   2   2   3   11.60    0.80
   2   2   3   11.04    0.80
   3   2   3    0.16    0.23
   4   2   3   39.68    2.98
   5   2   3    2.91    0.62
  -6  -2  -3    1.15    0.43
   6   2   3    0.36    0.35
   6   2   3    0.49    0.15
  -7  -2  -3    1.89    0.59
   7   2   3    2.87    0.66
   7   2   3    2.05    0.33
   7   2   3    2.49    0.34
   8   2   3    0.16    0.17
   8   2   3    0.00    0.14
   9   2   3    4.54    0.57
   9  -3  -3    2.45    0.67
   8  -3  -3    0.17    0.28
   7  -3  -3    2.03    0.56
   6  -3  -3   11.19    1.33
   5  -3  -3    1.35    0.43
   5  -3  -3    2.13    0.49
   5  -3  -3    1.60    0.35
   4  -3  -3    6.53    0.84
   4  -3  -3    7.33    0.72
   4  -3  -3    5.65    0.54
   4  -3  -3    5.90    0.81
   4  -3  -3    5.70    0.54
  -4   3   3    5.95    0.43
   3  -3  -3   10.41    0.99
   3  -3  -3   11.88    0.93
   3  -3  -3   10.60    0.83
   3  -3  -3   11.38    0.91
   3  -3  -3   10.24    0.85
  -3   3   3   10.60    0.76
  -3   3   3   11.07    0.98
   2  -3  -3   49.57    3.50
   2  -3  -3   40.20    3.39
   2  -3  -3   50.08    3.30
   2  -3  -3   49.46    3.40
   2  -3  -3   50.76    3.48
  -2   3   3   52.33    3.46
  -2   3   3   50.36    3.46
  -2   3   3   50.16    3.26
   1  -3  -3   15.66    1.10
   1  -3  -3   15.96    1.06
   1  -3  -3   15.22    1.20
   1  -3  -3   15.13    1.18
   1  -3  -3   14.49    1.22
  -1   3   3   15.24    1.06
  -1   3   3   15.16    1.22
  -1   3   3   14.81    1.13
   0  -3  -3   17.67    1.28
   0  -3  -3   18.00    1.28
   0  -3  -3   16.45    1.31
   0  -3  -3   17.10    1.18
   0   3   3   17.50    1.17
   0   3   3   18.39    1.33
   0   3   3   16.99    1.24
   0   3   3   16.84    1.27
  -1  -3  -3   10.04    0.88
  -1  -3  -3   11.91    1.01
  -1  -3  -3    9.97    0.78
   1   3   3    9.70    0.76
   1   3   3   10.49    0.82
   1   3   3   10.69    0.88
  -2  -3  -3  233.28   15.14
   2   3   3  225.90   14.96
   2   3   3  224.77   14.96
   2   3   3  227.02   15.12
  -3  -3  -3   54.61    3.91
   3   3   3   55.59    3.65
   3   3   3   53.66    3.66
   3   3   3   55.50    3.91
  -4  -3  -3   29.50    2.19
   4   3   3   25.23    2.13
  -5  -3  -3    5.50    0.83
   5   3   3    5.08    0.44
   5   3   3    5.87    0.86
   5   3   3    5.45    0.46
  -6  -3  -3    6.08    0.91
   6   3   3    5.02    0.49
   6   3   3    6.19    0.96
   6   3   3    5.49    0.49
  -7  -3  -3    2.49    0.64
   7   3   3    2.85    0.69
   7   3   3    2.47    0.38
   7   3   3    2.61    0.37
   8   3   3    1.39    0.33
   8   3   3    1.98    0.34
   9   3   3    0.39    0.20
   9  -4  -3    0.60    0.40
   8  -4  -3    0.16    0.33
   7  -4  -3    0.29    0.30
   6  -4  -3    7.08    1.06
   5  -4  -3    5.69    0.86
   5  -4  -3    5.12    0.71
  -5   4   3    5.50    0.42
   4  -4  -3   22.65    1.72
   4  -4  -3   22.13    1.85
   4  -4  -3   22.95    1.56
   4  -4  -3   18.45    1.78
   4  -4  -3   23.09    1.56
   4  -4  -3   20.75    1.65
   4  -4  -3   23.70    1.68
  -4   4   3   22.64    1.53
  -4   4   3   23.63    1.83
   3  -4  -3    0.26    0.13
   3  -4  -3    0.21    0.17
   3  -4  -3   -0.02    0.17
   3  -4  -3    0.33    0.22
   3  -4  -3    0.06    0.14
   3  -4  -3    0.24    0.14
  -3   4   3    0.07    0.20
  -3   4   3    0.17    0.08
   2  -4  -3   15.68    1.43
   2  -4  -3   16.59    1.40
   2  -4  -3   19.09    1.41
   2  -4  -3   18.31    1.31
  -2   4   3   17.98    1.24
  -2   4   3   18.38    1.46
  -2   4   3   18.76    1.46
   1  -4  -3   32.39    2.41
   1  -4  -3   34.40    2.29
   1  -4  -3   32.05    2.36
   1  -4  -3   33.00    2.22
  -1   4   3   31.48    2.30
  -1   4   3   33.87    2.42
  -1   4   3   32.99    2.22
  -1   4   3   33.78    2.41
   0  -4  -3    4.28    0.49
   0  -4  -3    4.10    0.48
   0  -4  -3    3.22    0.30
   0  -4  -3    2.85    0.43
   0   4   3    3.63    0.47
   0   4   3    3.54    0.29
  -1  -4  -3    0.70    0.23
  -1  -4  -3    1.02    0.25
  -1  -4  -3    1.10    0.23
   1   4   3    0.52    0.19
   1   4   3    0.42    0.20
  -2  -4  -3   99.47    6.80
   2   4   3  100.21    6.70
   2   4   3  100.37    6.69
  -3  -4  -3    5.92    0.75
   3   4   3    5.63    0.51
   3   4   3    5.51    0.52
   3   4   3    4.98    0.71
  -4  -4  -3    0.28    0.24
   4   4   3    0.12    0.22
   4   4   3   -0.06    0.10
   4   4   3    0.04    0.10
  -5  -4  -3    3.09    0.62
   5   4   3    3.62    0.66
   5   4   3    3.09    0.38
   5   4   3    3.15    0.40
  -6  -4  -3    6.11    0.96
   6   4   3    8.38    1.09
   6   4   3    7.24    0.65
   6   4   3    7.11    0.64
  -7  -4  -3    0.07    0.27
   7   4   3    0.04    0.13
   7   4   3    0.17    0.31
   7   4   3    0.36    0.18
   8   4   3    0.93    0.25
   9   4   3    0.30    0.20
   9  -5  -3    1.79    0.62
   8  -5  -3    0.61    0.39
   7  -5  -3   -0.05    0.22
   6  -5  -3    7.98    1.13
  -6   5   3    6.24    0.52
   5  -5  -3    0.16    0.11
   5  -5  -3    0.21    0.26
   5  -5  -3    0.17    0.22
   5  -5  -3    0.39    0.13
  -5   5   3    0.30    0.11
   4  -5  -3   13.92    1.08
   4  -5  -3   12.66    0.97
   4  -5  -3   12.79    1.10
   4  -5  -3   13.24    1.09
   4  -5  -3   11.85    0.96
   4  -5  -3   13.21    1.44
  -4   5   3   14.94    1.46
  -4   5   3   11.82    0.91
   3  -5  -3   12.30    1.18
   3  -5  -3   11.79    1.02
   3  -5  -3   13.78    1.12
   3  -5  -3   11.96    1.01
   3  -5  -3   11.72    1.06
   3  -5  -3   15.43    1.59
   3  -5  -3   13.51    1.05
  -3   5   3   12.41    0.90
  -3   5   3   12.47    1.17
   2  -5  -3   10.09    0.80
   2  -5  -3   11.03    1.13
   2  -5  -3    9.22    0.65
   2  -5  -3    9.90    1.01
   2  -5  -3    9.99    0.88
  -2   5   3    8.93    0.81
  -2   5   3    8.73    0.99
  -2   5   3   11.04    0.98
  -2   5   3    9.57    0.71
   1  -5  -3   41.64    3.09
   1  -5  -3   40.95    2.93
   1  -5  -3   42.86    2.86
   1  -5  -3   41.15    3.01
  -1   5   3   47.13    3.10
  -1   5   3   42.90    2.84
  -1   5   3   41.59    3.06
   0  -5  -3    2.63    0.40
   0  -5  -3    3.74    0.33
   0  -5  -3    2.00    0.41
   0  -5  -3    2.84    0.43
   0   5   3    2.75    0.47
   0   5   3    2.88    0.27
   0   5   3    2.87    0.47
  -1  -5  -3   12.82    1.11
  -1  -5  -3   14.17    0.96
  -1  -5  -3   13.15    1.09
  -1  -5  -3   15.45    1.16
   1   5   3   13.78    1.14
   1   5   3   13.25    1.07
  -2  -5  -3   36.70    2.44
  -2  -5  -3   32.68    2.51
   2   5   3   35.13    2.50
   2   5   3   36.51    2.49
   2   5   3   32.41    2.37
  -3  -5  -3    1.21    0.35
   3   5   3    1.58    0.30
   3   5   3    1.14    0.27
  -4  -5  -3   73.22    5.30
   4   5   3   75.40    5.16
   4   5   3   77.32    5.14
  -5  -5  -3   -0.02    0.17
   5   5   3    0.16    0.15
   5   5   3    0.11    0.14
  -6  -5  -3    0.74    0.35
   6   5   3    1.26    0.30
  -7  -5  -3    0.48    0.31
   7   5   3    0.18    0.20
   7   5   3   -0.05    0.13
   8   5   3   -0.11    0.15
   9   5   3    0.49    0.24
  10   5   3    0.66    0.27
   9  -6  -3    0.30    0.44
   8  -6  -3    1.81    0.63
   7  -6  -3    1.08    0.49
   6  -6  -3    3.19    0.76
  -6   6   3    3.36    0.38
   5  -6  -3    2.37    0.38
   5  -6  -3    2.32    0.52
   5  -6  -3    2.01    0.59
   5  -6  -3    2.88    0.40
  -5   6   3    2.50    0.30
   4  -6  -3    0.48    0.17
   4  -6  -3    0.10    0.17
   4  -6  -3    0.48    0.23
   4  -6  -3    0.45    0.28
   4  -6  -3    0.31    0.17
   4  -6  -3    0.39    0.23
  -4   6   3    0.63    0.15
   3  -6  -3    3.23    0.51
   3  -6  -3    3.09    0.46
   3  -6  -3    2.90    0.46
   3  -6  -3    2.01    0.51
  -3   6   3    2.32    0.51
  -3   6   3    2.04    0.41
  -3   6   3    2.50    0.54
  -3   6   3    2.97    0.31
   2  -6  -3   13.73    1.18
   2  -6  -3   13.70    0.94
   2  -6  -3   12.97    1.20
   2  -6  -3   13.31    1.27
   2  -6  -3   14.00    1.10
  -2   6   3   13.09    1.10
  -2   6   3   14.27    1.26
  -2   6   3   13.89    1.25
  -2   6   3   13.22    0.98
   1  -6  -3   29.93    2.35
   1  -6  -3   32.09    2.17
   1  -6  -3   35.13    2.47
   1  -6  -3   30.00    2.27
  -1   6   3   32.68    2.43
  -1   6   3   32.40    2.16
  -1   6   3   31.61    2.43
   0  -6  -3  110.99    7.31
   0  -6  -3  109.73    7.43
   0  -6  -3  112.92    7.48
   0  -6  -3  112.45    7.55
   0   6   3  107.55    7.53
   0   6   3  114.01    7.55
   0   6   3  107.47    7.27
  -1  -6  -3   11.06    0.92
  -1  -6  -3   10.09    0.95
  -1  -6  -3   10.15    0.91
  -1  -6  -3   10.50    0.75
   1   6   3   11.48    0.99
   1   6   3    8.81    0.86
   1   6   3   10.56    0.94
  -2  -6  -3   18.98    1.44
  -2  -6  -3   18.75    1.25
  -2  -6  -3   18.84    1.49
   2   6   3   17.10    1.46
   2   6   3   18.80    1.38
  -3  -6  -3    3.43    0.57
   3   6   3    3.02    0.49
   3   6   3    3.38    0.51
  -4  -6  -3    3.38    0.60
   4   6   3    3.14    0.53
   4   6   3    3.54    0.52
  -5  -6  -3    1.85    0.46
   5   6   3    1.36    0.34
   5   6   3    1.68    0.38
   5   6   3    1.48    0.37
  -6  -6  -3    5.71    0.85
   6   6   3    4.95    0.71
   6   6   3    6.10    0.74
  -7  -6  -3    0.85    0.39
   7   6   3    1.28    0.33
   8   6   3    3.69    0.58
   9   6   3    0.30    0.25
   9  -7  -3    7.43    1.29
   8  -7  -3    1.88    0.66
   7  -7  -3   -0.29    0.22
  -7   7   3    0.07    0.13
   6  -7  -3   -0.25    0.24
   6  -7  -3    0.46    0.36
  -6   7   3    0.07    0.12
   5  -7  -3    0.04    0.15
   5  -7  -3    0.66    0.23
   5  -7  -3    0.40    0.13
   5  -7  -3    0.37    0.12
   5  -7  -3    0.27    0.31
   5  -7  -3    0.22    0.26
  -5   7   3    0.13    0.12
   4  -7  -3    0.19    0.18
   4  -7  -3    0.10    0.19
   4  -7  -3    0.03    0.17
   4  -7  -3    0.32    0.31
   4  -7  -3   -0.08    0.16
  -4   7   3    0.06    0.12
   3  -7  -3    5.78    0.79
   3  -7  -3    8.72    0.87
   3  -7  -3    8.30    1.12
   3  -7  -3    8.42    0.89
  -3   7   3    7.42    0.59
  -3   7   3    6.22    0.90
  -3   7   3    6.62    0.96
   2  -7  -3    0.33    0.22
   2  -7  -3    0.04    0.20
   2  -7  -3    0.30    0.09
   2  -7  -3    0.25    0.18
  -2   7   3    0.46    0.28
  -2   7   3    0.09    0.11
  -2   7   3    0.02    0.18
   1  -7  -3    0.47    0.14
   1  -7  -3    0.63    0.26
   1  -7  -3    0.33    0.19
   1  -7  -3    0.73    0.30
  -1   7   3    0.33    0.25
  -1   7   3    0.49    0.14
  -1   7   3    0.68    0.31
   0  -7  -3   41.52    2.89
   0  -7  -3   42.42    3.02
   0  -7  -3   41.87    3.08
   0  -7  -3   39.53    3.13
   0   7   3   43.67    2.84
   0   7   3   44.51    3.16
   0   7   3   43.95    3.16
  -1  -7  -3   29.62    1.99
  -1  -7  -3   29.05    2.16
  -1  -7  -3   29.64    2.18
  -1  -7  -3   25.23    2.19
   1   7   3   30.74    2.16
   1   7   3   29.74    2.22
   1   7   3   28.08    2.23
  -2  -7  -3    0.02    0.16
  -2  -7  -3   -0.08    0.14
  -2  -7  -3   -0.07    0.05
   2   7   3   -0.12    0.17
   2   7   3    0.10    0.20
   2   7   3    0.12    0.13
   2   7   3   -0.14    0.12
  -3  -7  -3    2.38    0.46
  -3  -7  -3    2.45    0.42
   3   7   3    2.42    0.48
   3   7   3    3.19    0.56
  -4  -7  -3    6.11    0.84
   4   7   3    6.72    0.88
   4   7   3    7.52    0.89
  -5  -7  -3    5.50    0.83
   5   7   3    5.33    0.76
   5   7   3    4.64    0.71
   5   7   3    5.85    0.75
  -6  -7  -3   13.38    1.57
   6   7   3   16.78    1.37
  -7  -7  -3   -0.15    0.20
   7   7   3   -0.03    0.19
   8   7   3    2.99    0.56
   9   7   3    0.04    0.24
   8  -8  -3   -0.13    0.36
  -8   8   3    0.39    0.22
   7  -8  -3    0.01    0.38
  -7   8   3    0.47    0.18
   6  -8  -3    1.87    0.60
   6  -8  -3    2.50    0.71
  -6   8   3    1.83    0.30
   5  -8  -3    1.04    0.39
   5  -8  -3    1.12    0.47
   5  -8  -3    1.07    0.33
   5  -8  -3    1.29    0.25
  -5   8   3    1.06    0.22
   4  -8  -3   60.17    4.44
   4  -8  -3   62.41    4.68
   4  -8  -3   61.61    4.44
   4  -8  -3   62.55    4.34
  -4   8   3   63.27    4.19
   3  -8  -3    0.11    0.27
   3  -8  -3    0.58    0.25
   3  -8  -3    0.20    0.20
   3  -8  -3   -0.06    0.19
   3  -8  -3    0.01    0.26
  -3   8   3    0.40    0.30
  -3   8   3    0.06    0.12
   2  -8  -3    4.23    0.68
   2  -8  -3    4.68    0.39
   2  -8  -3    4.63    0.80
   2  -8  -3    4.24    0.63
   2  -8  -3    4.22    0.61
  -2   8   3    5.49    0.83
  -2   8   3    4.45    0.44
  -2   8   3    5.66    0.89
   1  -8  -3    6.95    0.80
   1  -8  -3    6.11    0.94
   1  -8  -3    6.52    0.57
   1  -8  -3    8.12    0.94
  -1   8   3    6.98    0.57
  -1   8   3    7.40    0.95
  -1   8   3    7.62    1.01
   0  -8  -3    2.57    0.45
   0  -8  -3    2.10    0.53
   0  -8  -3    3.22    0.37
   0  -8  -3    2.19    0.47
   0   8   3    3.95    0.69
   0   8   3    3.00    0.30
   0   8   3    2.51    0.54
  -1  -8  -3   46.45    3.19
  -1  -8  -3   45.82    3.22
  -1  -8  -3   42.71    3.27
  -1  -8  -3   42.21    3.00
   1   8   3   45.01    3.27
   1   8   3   43.27    3.28
  -2  -8  -3    7.47    0.85
  -2  -8  -3    8.10    0.95
  -2  -8  -3    6.96    0.54
  -2  -8  -3    6.42    0.81
   2   8   3    4.52    0.67
   2   8   3    6.32    0.79
   2   8   3    6.98    0.92
  -3  -8  -3   22.58    1.80
  -3  -8  -3   22.48    1.56
  -3  -8  -3   23.23    1.85
   3   8   3   23.95    1.88
  -4  -8  -3    0.50    0.26
   4   8   3    0.34    0.26
   4   8   3    0.81    0.32
  -5  -8  -3    5.15    0.82
   5   8   3    5.14    0.77
  -6  -8  -3    2.14    0.53
   6   8   3    2.28    0.52
  -7  -8  -3    1.35    0.48
   7   8   3    1.91    0.48
   8   8   3    2.27    0.54
   9   8   3    1.97    0.50
   8  -9  -3   -0.26    0.32
  -8   9   3   -0.10    0.16
   7  -9  -3    9.51    1.53
  -7   9   3   11.32    0.92
   6  -9  -3    0.70    0.43
   6  -9  -3    0.71    0.21
   6  -9  -3    0.31    0.36
  -6   9   3    0.48    0.17
   5  -9  -3    3.56    0.73
   5  -9  -3    3.39    0.60
   5  -9  -3    3.66    0.50
   5  -9  -3    4.13    0.91
  -5   9   3    3.96    0.46
   4  -9  -3   -0.21    0.17
   4  -9  -3   -0.07    0.23
   4  -9  -3    0.56    0.25
   4  -9  -3    0.22    0.37
  -4   9   3    0.05    0.15
   3  -9  -3    0.77    0.33
   3  -9  -3    1.09    0.34
   3  -9  -3    1.10    0.39
   3  -9  -3    0.76    0.43
  -3   9   3    1.27    0.24
  -3   9   3    1.31    0.49
   2  -9  -3   12.44    0.95
   2  -9  -3   12.97    1.17
   2  -9  -3   14.24    1.23
   2  -9  -3   13.68    1.42
   2  -9  -3   12.44    1.48
  -2   9   3   14.17    1.60
  -2   9   3   12.97    0.98
  -2   9   3   13.36    1.52
   1  -9  -3    9.46    1.26
   1  -9  -3   12.88    1.33
   1  -9  -3   10.25    1.16
   1  -9  -3   11.64    0.89
   1  -9  -3   11.45    1.04
  -1   9   3   15.35    1.56
  -1   9   3   11.53    0.86
  -1   9   3   10.12    1.29
   0  -9  -3    0.68    0.27
   0  -9  -3    0.19    0.20
   0  -9  -3    0.33    0.14
   0  -9  -3    0.41    0.27
   0   9   3    0.11    0.23
   0   9   3    0.26    0.12
   0   9   3    0.71    0.34
  -1  -9  -3    1.97    0.45
  -1  -9  -3    2.36    0.53
  -1  -9  -3    1.66    0.39
  -1  -9  -3    1.65    0.26
   1   9   3    2.14    0.53
   1   9   3    1.21    0.41
  -2  -9  -3   17.41    1.49
  -2  -9  -3   16.40    1.52
  -2  -9  -3   15.86    1.44
  -2  -9  -3   18.56    1.26
   2   9   3   18.52    1.58
   2   9   3   16.05    1.48
  -3  -9  -3   21.31    2.26
  -3  -9  -3   17.35    1.21
  -3  -9  -3   17.37    1.47
   3   9   3   15.70    1.51
   3   9   3   15.75    1.34
  -4  -9  -3    0.57    0.12
  -4  -9  -3    0.33    0.28
   4   9   3    0.23    0.23
  -5  -9  -3    0.83    0.37
   5   9   3    1.09    0.40
  -6  -9  -3    4.10    0.78
   6   9   3    4.91    0.82
  -7  -9  -3    0.09    0.30
   7   9   3    0.18    0.26
   8   9   3    1.98    0.53
   9   9   3    0.49    0.35
   8 -10  -3    1.13    0.64
  -8  10   3    2.14    0.38
   7 -10  -3    2.44    0.78
  -7  10   3    2.96    0.43
   6 -10  -3    0.48    0.49
   6 -10  -3    1.15    0.53
   6 -10  -3    0.28    0.21
  -6  10   3    1.00    0.25
   5 -10  -3    0.09    0.18
   5 -10  -3    0.95    0.34
   5 -10  -3    0.41    0.45
   5 -10  -3    0.55    0.35
  -5  10   3    1.10    0.24
   4 -10  -3    2.57    0.52
   4 -10  -3    2.18    0.53
   4 -10  -3    3.41    0.89
   4 -10  -3    1.66    0.50
  -4  10   3    2.09    0.35
   3 -10  -3   14.04    1.43
   3 -10  -3   11.59    1.35
   3 -10  -3   13.65    1.72
   3 -10  -3   12.62    1.32
  -3  10   3   11.87    1.57
  -3  10   3   11.32    0.95
   2 -10  -3   33.68    2.48
   2 -10  -3   30.95    2.20
   2 -10  -3   33.18    2.72
   2 -10  -3   30.55    2.47
   2 -10  -3   31.68    2.55
  -2  10   3   30.88    2.65
  -2  10   3   32.66    2.23
  -2  10   3   32.56    2.75
   1 -10  -3   -0.11    0.09
   1 -10  -3    0.15    0.25
   1 -10  -3    0.23    0.27
   1 -10  -3   -0.06    0.19
   1 -10  -3   -0.22    0.13
  -1  10   3   -0.08    0.14
  -1  10   3   -0.12    0.22
  -1  10   3    0.00    0.23
   0 -10  -3    7.94    1.14
   0 -10  -3    6.83    0.96
   0 -10  -3    9.12    1.03
   0 -10  -3    7.71    1.05
   0 -10  -3    8.11    0.72
   0  10   3    7.88    1.14
   0  10   3   13.38    1.41
   0  10   3    9.47    0.68
  -1 -10  -3    2.46    0.35
  -1 -10  -3    1.97    0.56
  -1 -10  -3    2.62    0.56
  -1 -10  -3    2.35    0.49
   1  10   3    2.85    0.64
   1  10   3    2.82    0.66
  -2 -10  -3    2.75    0.36
  -2 -10  -3    2.44    0.55
  -2 -10  -3    3.28    0.56
   2  10   3    2.14    0.51
   2  10   3    1.62    0.44
   2  10   3    3.34    0.70
  -3 -10  -3   14.47    1.01
  -3 -10  -3   11.75    1.32
   3  10   3   12.63    1.15
   3  10   3   12.31    1.45
   3  10   3   13.29    1.21
  -4 -10  -3    0.22    0.12
  -4 -10  -3    0.35    0.27
   4  10   3   -0.01    0.24
  -5 -10  -3    2.14    0.26
  -5 -10  -3    1.79    0.50
   5  10   3    1.32    0.45
  -6 -10  -3    5.65    0.86
   6  10   3    3.64    0.75
   7  10   3    1.81    0.53
   8  10   3   -0.11    0.26
   9  10   3    0.55    0.37
   7 -11  -3    0.14    0.45
  -7  11   3    0.09    0.19
   6 -11  -3    2.64    0.72
   6 -11  -3    2.03    0.75
   6 -11  -3    1.95    0.44
  -6  11   3    1.94    0.35
   5 -11  -3    5.86    1.00
   5 -11  -3    6.50    0.80
   5 -11  -3    5.12    1.16
   5 -11  -3    6.99    0.94
  -5  11   3    6.80    0.67
   4 -11  -3    0.73    0.49
   4 -11  -3    0.31    0.27
   4 -11  -3   -0.08    0.20
   4 -11  -3    0.14    0.25
  -4  11   3    0.21    0.18
   3 -11  -3   11.97    1.32
   3 -11  -3   10.16    1.28
   3 -11  -3    9.59    1.17
   3 -11  -3   11.11    1.59
  -3  11   3   11.34    0.89
   2 -11  -3    1.49    0.49
   2 -11  -3    2.20    0.49
   2 -11  -3    2.75    0.75
   2 -11  -3    1.27    0.42
   2 -11  -3    2.84    0.32
  -2  11   3    1.78    0.60
  -2  11   3    2.50    0.36
   1 -11  -3   14.78    1.63
   1 -11  -3   18.68    1.60
   1 -11  -3   15.87    1.85
   1 -11  -3   16.01    1.46
   1 -11  -3   15.96    1.25
  -1  11   3   20.38    2.06
  -1  11   3   20.26    1.74
  -1  11   3   15.78    1.22
   0 -11  -3   20.74    1.94
   0 -11  -3   24.03    1.69
   0 -11  -3   23.09    1.93
   0 -11  -3   22.32    1.87
   0 -11  -3   21.34    2.06
   0  11   3   23.67    2.07
   0  11   3   22.76    1.60
   0  11   3   24.37    2.10
  -1 -11  -3    1.44    0.27
  -1 -11  -3    0.66    0.37
  -1 -11  -3    0.70    0.35
  -1 -11  -3    0.58    0.32
   1  11   3    1.16    0.45
   1  11   3    1.37    0.51
  -2 -11  -3    8.47    0.77
  -2 -11  -3   11.43    1.27
  -2 -11  -3   10.28    1.22
  -2 -11  -3   11.73    1.20
   2  11   3    9.93    1.26
   2  11   3    6.54    1.08
  -3 -11  -3    7.30    0.68
  -3 -11  -3    5.76    0.85
   3  11   3    5.80    0.86
   3  11   3    5.85    0.97
  -4 -11  -3    0.02    0.22
  -4 -11  -3    0.38    0.16
   4  11   3    0.76    0.43
  -5 -11  -3   15.25    1.67
  -5 -11  -3   16.97    1.21
   5  11   3   14.41    1.73
  -6 -11  -3    0.59    0.37
   6  11   3    0.02    0.27
   7  11   3    0.52    0.39
   8  11   3    0.53    0.38
   7 -12  -3    2.11    0.85
  -7  12   3    3.43    0.49
   6 -12  -3    1.96    0.27
   6 -12  -3    2.46    0.75
   6 -12  -3    3.70    1.03
   6 -12  -3    1.47    0.40
  -6  12   3    1.94    0.36
   5 -12  -3    6.13    0.97
   5 -12  -3    6.28    1.08
   5 -12  -3    6.41    0.81
   5 -12  -3    5.65    1.23
  -5  12   3    5.26    0.61
   4 -12  -3    1.28    0.64
   4 -12  -3    1.27    0.49
   4 -12  -3    1.82    0.54
   4 -12  -3    1.34    0.45
  -4  12   3    1.48    0.30
   3 -12  -3   12.00    1.42
   3 -12  -3   11.69    1.48
   3 -12  -3   11.98    1.77
   3 -12  -3   12.05    1.42
  -3  12   3   12.68    1.00
   2 -12  -3   42.70    3.35
   2 -12  -3   39.15    3.01
   2 -12  -3   39.17    3.03
   2 -12  -3   37.03    3.08
  -2  12   3   37.42    3.22
  -2  12   3   38.08    2.69
   1 -12  -3   10.53    1.28
   1 -12  -3   12.05    1.29
   1 -12  -3    9.83    0.85
   1 -12  -3   10.06    1.32
   1 -12  -3   13.23    1.68
  -1  12   3   11.04    1.50
  -1  12   3    8.37    1.32
  -1  12   3    9.55    0.81
   0 -12  -3   11.81    1.41
   0 -12  -3   11.81    1.03
   0 -12  -3   16.39    1.88
   0 -12  -3   11.59    1.45
   0 -12  -3   14.89    1.30
   0  12   3   12.69    0.95
   0  12   3   12.13    1.62
   0  12   3   12.37    1.60
  -1 -12  -3    8.44    1.25
  -1 -12  -3   13.26    1.41
  -1 -12  -3    9.45    1.16
  -1 -12  -3   10.46    0.89
   1  12   3   13.76    1.66
   1  12   3    9.64    1.33
  -2 -12  -3   13.17    1.11
  -2 -12  -3   15.09    1.34
   2  12   3   13.68    1.59
   2  12   3   14.74    1.75
  -3 -12  -3    4.11    0.49
  -3 -12  -3    2.18    0.54
   3  12   3    3.65    0.81
   3  12   3    4.39    0.75
  -4 -12  -3    1.67    0.49
  -4 -12  -3    1.01    0.25
   4  12   3    0.95    0.50
  -5 -12  -3    3.67    0.72
  -5 -12  -3    4.28    0.51
   5  12   3    5.00    0.93
  -6 -12  -3   -0.06    0.28
  -6 -12  -3   -0.16    0.12
   6  12   3   -0.03    0.28
   7  12   3    4.78    0.97
   8  12   3    0.88    0.46
   7 -13  -3    4.19    1.19
  -7  13   3    5.69    0.69
   6 -13  -3    0.17    0.17
   6 -13  -3   -0.24    0.34
   6 -13  -3    0.08    0.25
   6 -13  -3   -0.05    0.53
  -6  13   3    0.01    0.18
   5 -13  -3    0.33    0.29
   5 -13  -3    0.58    0.47
   5 -13  -3    1.18    0.42
   5 -13  -3    0.10    0.59
  -5  13   3    1.11    0.28
   4 -13  -3    1.80    0.53
   4 -13  -3    2.10    0.58
   4 -13  -3    2.46    0.66
   4 -13  -3    1.00    0.64
  -4  13   3    2.53    0.39
   3 -13  -3    2.69    0.68
   3 -13  -3    2.42    0.82
   3 -13  -3    3.00    0.66
   3 -13  -3    2.24    0.64
  -3  13   3    2.16    0.35
   2 -13  -3    3.13    0.93
   2 -13  -3    4.01    0.84
   2 -13  -3    2.89    0.66
   2 -13  -3    3.96    0.77
  -2  13   3    3.97    0.47
  -2  13   3    4.91    0.98
   1 -13  -3    5.10    0.85
   1 -13  -3    7.00    1.24
   1 -13  -3    6.34    1.03
   1 -13  -3    5.90    0.64
   1 -13  -3    5.05    0.89
  -1  13   3    6.70    1.13
  -1  13   3    5.45    0.56
   0 -13  -3   19.62    1.51
   0 -13  -3   20.57    1.81
   0 -13  -3   21.94    1.91
   0 -13  -3   18.48    1.71
   0  13   3   17.30    2.07
   0  13   3   19.55    1.40
   0  13   3   18.90    2.14
  -1 -13  -3    6.92    0.98
  -1 -13  -3    5.48    1.01
  -1 -13  -3    5.93    0.69
  -1 -13  -3    9.80    1.21
   1  13   3    7.18    1.24
   1  13   3    6.91    1.13
  -2 -13  -3    1.94    0.37
  -2 -13  -3    2.26    0.52
   2  13   3    2.74    0.77
   2  13   3    1.93    0.60
  -3 -13  -3    1.91    0.53
  -3 -13  -3    2.48    0.41
   3  13   3    1.57    0.61
   3  13   3    2.98    0.67
  -4 -13  -3    0.10    0.15
  -4 -13  -3   -0.06    0.25
   4  13   3   -0.06    0.33
  -5 -13  -3    0.30    0.19
  -5 -13  -3    0.33    0.33
   5  13   3   -0.11    0.33
  -6 -13  -3    2.47    0.41
  -6 -13  -3    3.15    0.67
   6  13   3    1.90    0.63
   7  13   3    1.07    0.54
   8  13   3    1.19    0.56
   6 -14  -3    0.16    0.29
   6 -14  -3    0.36    0.22
   6 -14  -3    0.05    0.58
   6 -14  -3    0.58    0.47
  -6  14   3    0.24    0.22
   5 -14  -3    1.38    0.41
   5 -14  -3    1.38    0.50
   5 -14  -3    0.86    0.73
   5 -14  -3    1.09    0.54
  -5  14   3    1.69    0.35
   4 -14  -3    4.42    0.81
   4 -14  -3    4.73    0.92
   4 -14  -3    5.28    1.29
   4 -14  -3    6.29    1.09
  -4  14   3    5.21    0.61
   3 -14  -3   -0.33    0.46
   3 -14  -3   -0.17    0.27
   3 -14  -3   -0.13    0.26
   3 -14  -3   -0.15    0.25
  -3  14   3    0.27    0.22
   2 -14  -3   14.17    1.72
   2 -14  -3   17.60    1.84
   2 -14  -3   20.20    2.38
   2 -14  -3   15.17    1.87
  -2  14   3   15.40    1.23
  -2  14   3   15.86    2.09
   1 -14  -3    3.60    0.78
   1 -14  -3    2.12    0.57
   1 -14  -3    2.89    0.66
   1 -14  -3    2.03    0.38
  -1  14   3    3.47    0.88
  -1  14   3    2.20    0.34
   0 -14  -3   15.66    1.21
   0 -14  -3   13.16    1.62
   0 -14  -3   14.02    1.59
   0 -14  -3   15.73    1.83
   0  14   3   15.95    1.96
   0  14   3   15.82    2.13
   0  14   3   13.88    1.08
  -1 -14  -3   10.17    1.32
  -1 -14  -3   13.92    1.87
  -1 -14  -3   11.83    1.01
  -1 -14  -3    9.99    1.36
   1  14   3   10.55    1.59
   1  14   3   11.97    1.63
  -2 -14  -3    0.57    0.32
  -2 -14  -3    0.41    0.21
   2  14   3    1.10    0.47
   2  14   3    1.22    0.63
  -3 -14  -3   14.32    1.63
  -3 -14  -3   15.09    1.28
   3  14   3   17.94    1.86
   3  14   3   17.47    2.11
  -4 -14  -3    0.07    0.18
  -4 -14  -3   -0.06    0.29
   4  14   3    0.94    0.47
  -5 -14  -3    1.66    0.51
  -5 -14  -3    1.75    0.38
   5  14   3    2.33    0.74
  -6 -14  -3   -0.04    0.29
  -6 -14  -3    0.83    0.27
   6  14   3    0.65    0.51
  -7 -14  -3    0.61    0.26
   7  14   3   -0.18    0.32
   5 -15  -3    0.72    0.72
   5 -15  -3    0.38    0.41
   5 -15  -3    0.33    0.30
   5 -15  -3   -0.06    0.29
  -5  15   3    0.14    0.21
   4 -15  -3   -0.10    0.53
   4 -15  -3   -0.16    0.28
   4 -15  -3    0.15    0.45
   4 -15  -3   -0.22    0.25
  -4  15   3    0.17    0.21
   3 -15  -3   -0.27    0.26
   3 -15  -3   -0.03    0.52
   3 -15  -3    0.09    0.35
   3 -15  -3    0.02    0.35
  -3  15   3    0.65    0.24
   2 -15  -3    0.37    0.35
   2 -15  -3    0.83    0.54
   2 -15  -3    0.31    0.33
  -2  15   3    0.32    0.22
   1 -15  -3    0.52    0.40
   1 -15  -3    1.05    0.29
   1 -15  -3    0.86    0.50
   1 -15  -3    0.02    0.34
  -1  15   3    0.97    0.64
  -1  15   3    1.34    0.28
   0 -15  -3    3.01    0.47
   0 -15  -3    2.42    0.65
   0 -15  -3    1.60    0.58
   0 -15  -3    2.14    0.69
   0  15   3    2.17    0.75
  -1 -15  -3    2.51    0.44
  -1 -15  -3    2.63    0.64
  -1 -15  -3    1.56    0.72
   1  15   3    2.05    0.71
   1  15   3    2.17    0.78
  -2 -15  -3   19.63    1.64
  -2 -15  -3   22.20    1.93
   2  15   3   17.82    2.24
   2  15   3   27.15    2.77
  -3 -15  -3    3.03    0.52
  -3 -15  -3    3.57    0.75
   3  15   3    2.82    0.71
   3  15   3    3.93    1.00
  -4 -15  -3    4.32    0.82
  -4 -15  -3    3.40    0.55
   4  15   3    4.55    1.06
  -5 -15  -3    1.38    0.35
  -5 -15  -3    2.41    0.64
   5  15   3    2.67    0.81
  -6 -15  -3   -0.19    0.29
  -6 -15  -3   -0.23    0.16
   6  15   3    0.71    0.52
  -7 -15  -3    0.11    0.23
   7  15   3   -0.09    0.40
   5 -16  -3    0.19    0.31
   5 -16  -3   -0.01    0.31
   5 -16  -3    0.72    0.79
   5 -16  -3   -0.27    0.36
  -5  16   3    0.10    0.24
   4 -16  -3    0.49    0.35
   4 -16  -3    0.88    0.54
   4 -16  -3    0.14    0.38
  -4  16   3    0.10    0.21
   3 -16  -3    0.53    0.46
   3 -16  -3    0.29    0.43
   3 -16  -3    1.08    0.46
  -3  16   3    0.40    0.25
   2 -16  -3   -0.12    0.29
   2 -16  -3    0.12    0.37
   2 -16  -3   -0.41    0.33
  -2  16   3    0.03    0.19
   1 -16  -3    0.69    0.44
   1 -16  -3    0.66    0.44
   1 -16  -3    1.54    0.67
  -1  16   3    1.46    0.74
  -1  16   3    1.86    0.32
   0 -16  -3    6.89    0.77
   0 -16  -3    5.74    1.10
   0 -16  -3    6.47    1.15
   0 -16  -3    4.75    0.93
   0  16   3    4.13    1.11
  -1 -16  -3    0.01    0.17
  -1 -16  -3    0.14    0.30
   1  16   3   -0.03    0.36
  -2 -16  -3    2.28    0.65
  -2 -16  -3    2.61    0.50
   2  16   3    2.57    0.79
   2  16   3    1.61    0.80
  -3 -16  -3    0.08    0.21
  -3 -16  -3    0.33    0.35
   3  16   3    0.03    0.44
   3  16   3   -0.12    0.29
  -4 -16  -3    1.19    0.51
  -4 -16  -3    0.29    0.25
   4  16   3    1.22    0.69
  -5 -16  -3    1.40    0.57
  -5 -16  -3    0.96    0.34
   5  16   3    0.67    0.57
  -6 -16  -3   -0.09    0.19
  -6 -16  -3    0.65    0.43
   6  16   3    0.17    0.50
   4 -17  -3    0.94    0.55
   4 -17  -3    3.65    0.95
   4 -17  -3    2.67    0.69
  -4  17   3    2.92    0.48
   3 -17  -3    0.41    0.44
   3 -17  -3    0.73    0.50
   3 -17  -3    1.86    0.72
  -3  17   3    1.04    0.34
   2 -17  -3    1.13    0.63
   2 -17  -3    0.27    0.44
   2 -17  -3    0.15    0.42
  -2  17   3    0.40    0.25
   1 -17  -3    2.07    0.70
   1 -17  -3    3.41    0.93
   1 -17  -3    1.09    0.55
  -1  17   3    1.25    0.70
   0 -17  -3    1.93    0.41
   0 -17  -3    2.67    0.96
   0 -17  -3    3.20    0.83
   0 -17  -3    1.65    0.61
   0  17   3    1.06    0.71
  -1 -17  -3    1.59    0.60
  -1 -17  -3    0.97    0.33
   1  17   3    2.62    0.84
  -2 -17  -3   -0.11    0.31
  -2 -17  -3    0.23    0.23
   2  17   3    0.12    0.68
   2  17   3    0.53    0.53
  -3 -17  -3    0.04    0.36
  -3 -17  -3   -0.08    0.21
   3  17   3    0.15    0.46
   3  17   3    0.66    0.45
  -4 -17  -3    4.37    0.93
  -4 -17  -3    5.61    0.76
   4  17   3    5.81    1.30
  -5 -17  -3    1.68    0.60
  -5 -17  -3    2.36    0.52
   5  17   3    2.59    0.90
   3 -18  -3    0.28    0.46
   3 -18  -3    0.39    0.46
   3 -18  -3    0.71    0.44
  -3  18   3   -0.36    0.20
   2 -18  -3    6.97    1.26
   2 -18  -3    8.08    1.34
   2 -18  -3    8.23    1.50
  -2  18   3    6.80    0.75
   1 -18  -3    1.31    0.77
   1 -18  -3    1.10    0.64
   1 -18  -3    0.05    0.41
  -1  18   3    0.16    0.54
   0 -18  -3    0.33    0.37
   0 -18  -3   -0.05    0.37
   0 -18  -3    0.35    0.51
   0  18   3    0.10    0.49
  -1 -18  -3    0.45    0.45
  -1 -18  -3    0.20    0.27
   1  18   3   -0.31    0.38
  -2 -18  -3   -0.01    0.33
  -2 -18  -3    0.32    0.26
   2  18   3    0.03    0.40
  -3 -18  -3    1.76    0.66
  -3 -18  -3    2.21    0.48
   3  18   3    2.24    0.95
   3  18   3    2.34    0.79
  -4 -18  -3    0.75    0.46
  -4 -18  -3    0.30    0.29
   4  18   3    0.57    0.70
   1 -19  -3    0.03    0.47
   1 -19  -3    0.12    0.43
   1 -19  -3    0.58    0.62
  -1  19   3    0.20    0.62
   0 -19  -3    0.36    0.51
   0 -19  -3   -0.14    0.42
   0  19   3    0.35    0.58
  -1 -19  -3    4.73    0.69
  -1 -19  -3    3.06    0.85
   1  19   3    3.50    1.01
  -2 -19  -3    0.99    0.39
  -2 -19  -3    0.64    0.49
   2  19   3    0.57    0.59
   3  16  -4   -0.02    0.45
  -3 -16   4   -0.04    0.44
  -3 -16   4    0.50    0.29
   2  16  -4    3.47    0.99
  -2 -16   4    1.55    0.65
  -2 -16   4    2.84    0.55
   1  16  -4    0.02    0.48
  -1 -16   4   -0.26    0.40
  -1 -16   4   -0.05    0.40
   0  16  -4    0.00    0.49
   0 -16   4    0.42    0.46
   0 -16   4    1.34    0.63
   0 -16   4   -0.16    0.41
   1 -16   4   -0.03    0.38
   1 -16   4    0.56    0.48
   1 -16   4   -0.52    0.42
  -2  16  -4    9.85    0.91
   2 -16   4    8.35    1.56
   2 -16   4    7.53    1.26
   2 -16   4    7.37    1.39
   4  15  -4    1.45    0.76
   4  15  -4    1.36    0.62
  -4 -15   4    0.41    0.28
   3  15  -4    0.80    0.60
  -3 -15   4    1.20    0.38
  -3 -15   4    1.35    0.57
   2  15  -4    0.73    0.62
  -2 -15   4    0.83    0.31
  -2 -15   4   -0.16    0.29
   1  15  -4    0.90    0.68
  -1 -15   4    1.89    0.43
  -1 -15   4    2.08    0.67
  -1 -15   4    2.28    0.70
   0  15  -4    0.58    0.58
   0 -15   4   -0.16    0.35
   0 -15   4    0.12    0.42
   0 -15   4    0.23    0.46
   1 -15   4    0.11    0.39
   1 -15   4    0.78    0.53
   1 -15   4    0.38    0.45
  -2  15  -4    0.33    0.25
   2 -15   4   -0.55    0.28
   2 -15   4    0.47    0.44
   2 -15   4    0.33    0.41
  -3  15  -4    0.74    0.30
   3 -15   4    2.03    0.67
   3 -15   4    2.47    0.69
   3 -15   4    2.03    0.80
  -4  15  -4    2.02    0.44
   4 -15   4    2.73    0.74
   4 -15   4    2.46    0.61
   4 -15   4    3.96    1.12
   5  14  -4    0.43    0.39
   5  14  -4   -0.40    0.38
  -5 -14   4    0.19    0.24
   4  14  -4    0.21    0.39
   4  14  -4    0.05    0.47
  -4 -14   4    0.10    0.23
   3  14  -4    7.06    1.33
   3  14  -4    9.01    1.62
  -3 -14   4    8.91    1.01
  -3 -14   4    6.75    1.14
   2  14  -4    1.39    0.71
  -2 -14   4    3.45    0.55
  -2 -14   4    2.81    0.75
   1  14  -4    2.27    0.83
  -1 -14   4    0.24    0.22
  -1 -14   4    1.01    0.56
  -1 -14   4   -0.21    0.34
   0  14  -4    3.35    1.00
   0 -14   4    2.07    0.69
   0 -14   4    4.56    1.01
   0 -14   4    3.18    0.82
  -1  14  -4    3.53    0.48
   1 -14   4    5.08    1.06
   1 -14   4    2.83    0.81
   1 -14   4    3.45    0.94
  -2  14  -4    2.78    0.43
   2 -14   4    3.45    0.93
   2 -14   4    2.03    0.72
   2 -14   4    2.85    0.73
  -3  14  -4   -0.19    0.20
   3 -14   4   -0.35    0.35
   3 -14   4    0.15    0.39
   3 -14   4    0.10    0.32
   3 -14   4   -0.16    0.89
  -4  14  -4    4.14    0.55
   4 -14   4    3.16    1.10
   4 -14   4    1.47    0.75
   4 -14   4    3.27    0.78
   4 -14   4    2.84    0.66
  -5  14  -4    1.20    0.35
   5 -14   4    1.37    0.77
   5 -14   4    1.48    0.41
   5 -14   4    1.90    0.94
   5 -14   4    1.88    0.56
   6  13  -4    0.13    0.21
   6  13  -4   -0.51    0.40
  -6 -13   4    0.25    0.28
   5  13  -4    1.07    0.66
   5  13  -4    1.55    0.56
  -5 -13   4    2.17    0.48
   4  13  -4    1.75    0.78
   4  13  -4    1.36    0.58
  -4 -13   4    1.30    0.41
   3  13  -4    0.81    0.51
   3  13  -4    0.66    0.57
  -3 -13   4    0.70    0.45
  -3 -13   4    0.00    0.20
   2  13  -4    3.19    0.98
   2  13  -4    3.19    0.85
  -2 -13   4    3.04    0.74
  -2 -13   4    2.90    0.51
   1  13  -4    0.98    0.62
  -1 -13   4    1.35    0.33
  -1 -13   4    2.39    0.80
  -1 -13   4    1.49    0.58
  -1 -13   4    1.42    0.56
   0  13  -4   -0.18    0.42
   0 -13   4    0.16    0.34
   0 -13   4    0.35    0.44
   0 -13   4    0.00    0.16
   0 -13   4    0.21    0.39
  -1  13  -4    9.53    1.56
  -1  13  -4    9.64    0.81
   1 -13   4    8.74    1.37
   1 -13   4    8.30    1.25
   1 -13   4    8.54    1.32
  -2  13  -4    0.50    0.23
   2 -13   4    0.37    0.48
   2 -13   4    0.45    0.39
   2 -13   4    0.09    0.31
   2 -13   4   -0.22    0.91
  -3  13  -4    0.36    0.24
   3 -13   4    0.35    0.38
   3 -13   4    0.80    0.63
   3 -13   4    0.56    0.42
   3 -13   4    0.14    0.33
  -4  13  -4    0.25    0.24
   4 -13   4   -0.02    0.62
   4 -13   4    0.08    0.30
   4 -13   4    1.09    0.64
   4 -13   4    0.50    0.35
  -5  13  -4    1.61    0.38
   5 -13   4    1.15    0.46
   5 -13   4    1.43    0.68
   5 -13   4    0.77    0.74
   5 -13   4    1.43    0.38
  -6  13  -4    1.14    0.33
   6 -13   4    0.63    0.65
   6 -13   4    0.34    0.72
   6 -13   4    0.60    0.27
   6  12  -4    0.91    0.28
   6  12  -4    1.16    0.67
  -6 -12   4    0.79    0.32
   5  12  -4    4.04    0.79
   5  12  -4    2.01    0.80
  -5 -12   4    3.53    0.57
   4  12  -4    2.30    0.69
   4  12  -4    2.63    0.84
  -4 -12   4    3.80    0.73
  -4 -12   4    3.33    0.55
   3  12  -4    0.32    0.45
   3  12  -4    0.42    0.40
  -3 -12   4    0.53    0.39
  -3 -12   4    0.72    0.28
   2  12  -4    5.30    1.16
   2  12  -4    4.08    0.93
  -2 -12   4    4.95    0.88
  -2 -12   4    3.55    0.56
   1  12  -4   -0.04    0.38
  -1 -12   4    1.26    0.58
  -1 -12   4    1.28    0.51
  -1 -12   4    0.84    0.27
  -1 -12   4    0.61    0.44
   0  12  -4    5.65    1.16
   0 -12   4    6.67    1.14
   0 -12   4    6.91    1.11
   0 -12   4    6.21    0.71
   0 -12   4    6.97    1.08
  -1  12  -4    0.12    0.19
  -1  12  -4   -0.54    0.33
   1 -12   4    0.60    0.38
   1 -12   4    0.04    0.27
   1 -12   4   -0.12    0.27
  -2  12  -4    3.58    0.45
   2 -12   4    3.17    0.77
   2 -12   4    2.58    0.73
   2 -12   4    2.33    0.79
   2 -12   4    4.54    0.83
  -3  12  -4   -0.01    0.20
   3 -12   4   -0.24    0.26
   3 -12   4    0.53    0.36
   3 -12   4   -0.10    0.33
   3 -12   4    0.12    0.49
  -4  12  -4    0.04    0.20
   4 -12   4    0.16    0.31
   4 -12   4    0.65    0.33
   4 -12   4   -0.24    0.52
   4 -12   4    0.55    0.47
  -5  12  -4   -0.08    0.19
   5 -12   4    0.05    0.49
   5 -12   4    0.32    0.22
   5 -12   4    0.27    0.64
   5 -12   4    0.18    0.27
  -6  12  -4    0.76    0.30
   6 -12   4    1.58    0.73
   6 -12   4    1.20    0.27
   6 -12   4    0.63    0.72
   7  11  -4   -0.30    0.33
  -7 -11   4    0.24    0.22
   6  11  -4   -0.07    0.45
   6  11  -4    0.25    0.18
  -6 -11   4    0.27    0.25
   5  11  -4    0.36    0.33
   5  11  -4    0.64    0.47
  -5 -11   4   -0.06    0.17
   4  11  -4    0.93    0.43
   4  11  -4    0.29    0.45
  -4 -11   4    0.88    0.29
  -4 -11   4    1.13    0.40
   3  11  -4    3.53    0.89
   3  11  -4    3.17    0.76
  -3 -11   4    3.37    0.65
  -3 -11   4    3.14    0.50
   2  11  -4    0.10    0.40
   2  11  -4    0.53    0.47
  -2 -11   4    1.00    0.28
  -2 -11   4    1.10    0.41
   1  11  -4    0.28    0.41
   1  11  -4    0.65    0.47
  -1 -11   4    1.92    0.59
  -1 -11   4    1.11    0.48
  -1 -11   4    1.38    0.33
  -1 -11   4    2.19    0.58
   0  11  -4    1.58    0.63
   0 -11   4    2.09    0.59
   0 -11   4    1.10    0.48
   0 -11   4    1.39    0.30
   0 -11   4    1.18    0.45
  -1  11  -4    4.87    0.54
  -1  11  -4    7.83    1.24
   1 -11   4    6.73    1.03
   1 -11   4    4.33    0.87
   1 -11   4    4.71    0.91
   1 -11   4    6.51    0.84
  -2  11  -4    0.89    0.25
   2 -11   4    0.97    0.42
   2 -11   4    1.35    0.51
   2 -11   4    0.85    0.59
   2 -11   4    0.30    0.38
  -3  11  -4    5.67    0.63
   3 -11   4    5.48    1.07
   3 -11   4   10.41    1.16
   3 -11   4    5.85    0.97
  -4  11  -4    2.60    0.38
   4 -11   4    2.05    0.51
   4 -11   4    2.94    0.86
   4 -11   4    2.70    0.84
   4 -11   4    2.71    0.62
  -5  11  -4    3.77    0.51
   5 -11   4    3.75    0.66
   5 -11   4    4.44    1.12
   5 -11   4    6.48    1.38
   5 -11   4    4.73    0.57
  -6  11  -4    0.42    0.23
   6 -11   4    0.60    0.64
   6 -11   4    0.47    0.63
  -7  11  -4   -0.09    0.21
   7 -11   4    0.20    0.53
   7 -11   4    0.62    0.64
   7  10  -4    1.57    0.67
  -7 -10   4    1.22    0.35
   6  10  -4   -0.32    0.33
  -6 -10   4    0.34    0.22
   5  10  -4    1.28    0.57
   5  10  -4    0.83    0.39
  -5 -10   4    1.87    0.39
   4  10  -4    4.05    1.00
   4  10  -4    3.85    0.84
  -4 -10   4    4.85    0.76
  -4 -10   4    4.74    0.62
   3  10  -4   11.05    1.43
   3  10  -4    8.35    1.35
  -3 -10   4    9.68    0.97
  -3 -10   4    9.07    1.13
   2  10  -4    6.13    1.10
   2  10  -4    4.58    0.98
  -2 -10   4    3.98    0.79
  -2 -10   4    4.81    0.92
  -2 -10   4    5.95    0.65
  -2 -10   4    5.04    0.78
   1  10  -4    1.01    0.51
   1  10  -4    0.98    0.47
  -1 -10   4    0.99    0.45
  -1 -10   4    0.82    0.41
  -1 -10   4    0.38    0.28
  -1 -10   4    0.48    0.21
   0  10  -4   17.68    2.02
   0  10  -4   20.58    2.22
   0 -10   4   18.01    1.40
   0 -10   4   18.78    1.72
   0 -10   4   21.01    1.82
   0 -10   4   15.81    1.76
  -1  10  -4    0.15    0.34
  -1  10  -4    0.38    0.20
   1 -10   4    0.17    0.12
   1 -10   4   -0.14    0.24
   1 -10   4   -0.16    0.25
   1 -10   4   -0.17    0.35
   1 -10   4   -0.10    0.23
  -2  10  -4   11.53    0.92
   2 -10   4   10.11    1.41
   2 -10   4   12.79    1.45
   2 -10   4   11.00    1.31
  -3  10  -4    0.89    0.25
   3 -10   4    1.58    0.58
   3 -10   4    1.10    0.43
   3 -10   4    0.97    0.37
   3 -10   4    0.39    0.48
  -4  10  -4    3.96    0.47
   4 -10   4    3.64    0.64
   4 -10   4    4.35    0.99
   4 -10   4    3.20    0.64
   4 -10   4    3.39    0.92
  -5  10  -4    0.59    0.22
   5 -10   4    0.51    0.54
   5 -10   4    0.38    0.53
   5 -10   4    0.31    0.17
   5 -10   4    0.15    0.23
  -6  10  -4    0.88    0.26
   6 -10   4    1.08    0.67
   6 -10   4    0.93    0.65
  -7  10  -4    0.41    0.20
   7 -10   4    0.18    0.51
   7 -10   4   -0.46    0.44
   8   9  -4    1.78    0.69
  -8  -9   4    0.89    0.33
   7   9  -4    0.31    0.43
  -7  -9   4    0.05    0.19
   6   9  -4    3.19    0.86
  -6  -9   4    2.55    0.44
   5   9  -4    0.08    0.35
   5   9  -4    0.41    0.29
  -5  -9   4    0.14    0.17
   4   9  -4    4.19    0.91
   4   9  -4    4.56    0.83
  -4  -9   4    5.90    0.66
  -4  -9   4    4.63    0.69
   3   9  -4    0.34    0.32
   3   9  -4   -0.09    0.25
  -3  -9   4    0.01    0.19
  -3  -9   4    0.18    0.16
   2   9  -4    6.61    1.12
   2   9  -4    6.13    1.06
  -2  -9   4    7.39    1.08
  -2  -9   4    9.19    1.24
  -2  -9   4    8.70    1.03
  -2  -9   4    8.44    0.83
   1   9  -4    3.05    0.73
   1   9  -4    4.59    0.85
  -1  -9   4    3.85    0.69
  -1  -9   4    2.70    0.43
  -1  -9   4    2.13    0.60
  -1  -9   4    4.11    1.00
  -1  -9   4    4.60    0.70
   0   9  -4   10.28    1.40
   0   9  -4   11.66    1.42
   0  -9   4   10.55    0.85
   0  -9   4    9.81    1.18
   0  -9   4    7.60    1.10
   0  -9   4    9.81    1.47
   0  -9   4   10.15    1.29
  -1   9  -4    9.99    1.39
  -1   9  -4    8.22    0.69
   1  -9   4    7.67    1.29
   1  -9   4    5.89    0.98
   1  -9   4    7.86    1.07
   1  -9   4    8.97    0.69
   1  -9   4    7.97    1.05
  -2   9  -4   19.24    1.42
  -2   9  -4   22.05    2.22
   2  -9   4   17.56    1.72
   2  -9   4   20.15    1.85
   2  -9   4   20.22    1.71
   2  -9   4   19.19    2.20
  -3   9  -4    7.92    0.68
   3  -9   4    8.40    1.05
   3  -9   4    7.49    1.17
   3  -9   4    8.14    0.97
   3  -9   4    7.28    1.25
  -4   9  -4   17.84    1.29
   4  -9   4   17.32    1.53
   4  -9   4   16.80    1.42
   4  -9   4   18.32    2.13
   4  -9   4   15.87    2.03
  -5   9  -4    2.77    0.38
   5  -9   4    3.40    0.50
   5  -9   4    2.44    0.81
   5  -9   4    2.73    0.80
  -6   9  -4    0.40    0.17
   6  -9   4    0.11    0.44
   6  -9   4   -0.33    0.33
  -7   9  -4    0.50    0.20
   7  -9   4    0.44    0.48
   7  -9   4    0.75    0.60
   8  -9   4    2.35    0.90
   8  -9   4    1.78    0.71
   8   8  -4    1.25    0.60
   7   8  -4   -0.32    0.32
  -7  -8   4    0.55    0.22
   6   8  -4    3.34    0.84
  -6  -8   4    3.47    0.49
   5   8  -4    4.44    0.93
   5   8  -4    4.35    0.68
  -5  -8   4    4.50    0.56
   4   8  -4    2.34    0.55
   4   8  -4    1.30    0.54
  -4  -8   4    1.51    0.38
  -4  -8   4    1.70    0.32
   3   8  -4    2.74    0.72
   3   8  -4    2.01    0.55
  -3  -8   4    1.78    0.34
  -3  -8   4    2.58    0.48
   2   8  -4    2.07    0.56
   2   8  -4    1.63    0.54
  -2  -8   4    2.85    0.57
  -2  -8   4    3.03    0.44
  -2  -8   4    3.27    0.54
  -2  -8   4    2.94    0.65
   1   8  -4   -0.36    0.21
   1   8  -4    0.06    0.24
  -1  -8   4    0.78    0.35
  -1  -8   4    0.09    0.15
  -1  -8   4   -0.20    0.29
  -1  -8   4    0.19    0.24
  -1  -8   4    0.01    0.20
   0   8  -4   14.90    1.75
   0   8  -4   16.53    1.82
   0   8  -4   16.27    1.15
   0  -8   4   16.70    1.43
   0  -8   4   14.50    1.39
   0  -8   4   15.53    1.19
   0  -8   4   12.36    1.67
   0  -8   4   16.41    1.49
  -1   8  -4    6.81    0.99
  -1   8  -4    7.74    1.14
  -1   8  -4    5.90    0.61
   1  -8   4   10.69    1.36
   1  -8   4    7.28    0.59
   1  -8   4    6.42    0.90
   1  -8   4    9.85    1.15
   1  -8   4    6.80    0.97
  -2   8  -4   11.73    1.49
  -2   8  -4   11.61    0.93
   2  -8   4   11.94    1.60
   2  -8   4   14.51    1.44
   2  -8   4   11.29    1.40
   2  -8   4   13.17    1.34
  -3   8  -4    5.56    0.57
   3  -8   4    6.59    1.16
   3  -8   4    8.40    1.14
   3  -8   4    6.38    0.80
   3  -8   4    6.42    0.86
  -4   8  -4   -0.14    0.14
   4  -8   4   -0.17    0.13
   4  -8   4    0.45    0.39
   4  -8   4    0.22    0.36
   4  -8   4    0.18    0.21
  -5   8  -4   25.22    1.78
   5  -8   4   25.10    1.85
   5  -8   4   23.91    2.33
   5  -8   4   27.02    2.77
  -6   8  -4    8.00    0.66
   6  -8   4    9.19    1.40
   6  -8   4    5.41    1.20
   7  -8   4    0.59    0.47
   7  -8   4   -0.10    0.35
   8  -8   4    1.60    0.64
   8  -8   4    1.04    0.65
   8   7  -4    0.31    0.39
   7   7  -4    2.10    0.68
  -7  -7   4    2.39    0.39
   6   7  -4   14.71    1.78
  -6  -7   4   12.79    1.06
   5   7  -4    2.86    0.71
   5   7  -4    1.85    0.42
  -5  -7   4    2.06    0.34
   4   7  -4    0.55    0.30
   4   7  -4    0.88    0.45
  -4  -7   4    0.54    0.25
  -4  -7   4    0.78    0.22
   3   7  -4    0.56    0.36
   3   7  -4    0.98    0.38
  -3  -7   4    1.01    0.24
  -3  -7   4    1.12    0.30
   2   7  -4   -0.01    0.23
   2   7  -4   -0.13    0.21
  -2  -7   4    0.15    0.13
  -2  -7   4    0.19    0.30
  -2  -7   4   -0.15    0.19
  -2  -7   4   -0.01    0.16
  -2  -7   4    0.04    0.21
   1   7  -4   11.70    1.35
   1   7  -4   10.33    1.27
  -1  -7   4    7.86    0.74
  -1  -7   4    7.69    1.05
  -1  -7   4    9.24    1.01
  -1  -7   4   11.52    1.41
  -1  -7   4    8.90    1.08
   0   7  -4   17.18    1.62
   0   7  -4   19.22    1.64
   0   7  -4   17.48    1.23
   0  -7   4   16.89    1.27
   0  -7   4   15.98    1.51
   0  -7   4   17.80    1.67
   0  -7   4   16.51    1.47
   0  -7   4   16.10    1.46
  -1   7  -4    1.27    0.47
  -1   7  -4    0.24    0.26
  -1   7  -4    0.79    0.19
   1  -7   4    0.65    0.39
   1  -7   4    0.18    0.25
   1  -7   4    0.36    0.26
   1  -7   4    0.49    0.14
   1  -7   4    0.22    0.20
  -2   7  -4    4.80    0.47
  -2   7  -4    4.51    0.83
   2  -7   4    5.21    0.83
   2  -7   4    4.50    0.70
   2  -7   4    4.34    0.66
   2  -7   4    5.05    0.90
  -3   7  -4    2.40    0.30
   3  -7   4    2.10    0.45
   3  -7   4    1.27    0.49
   3  -7   4    2.31    0.61
   3  -7   4    2.42    0.43
  -4   7  -4    5.69    0.53
   4  -7   4    6.26    0.82
   4  -7   4    5.42    0.60
   4  -7   4    5.98    0.72
   4  -7   4    5.16    0.97
   4  -7   4    4.44    0.93
  -5   7  -4    3.72    0.38
   5  -7   4    2.58    0.72
   5  -7   4    3.25    0.83
  -6   7  -4    2.13    0.29
   6  -7   4    2.76    0.73
   6  -7   4    2.41    0.75
   7  -7   4    1.07    0.54
   7  -7   4    2.41    0.81
   8  -7   4    0.57    0.39
   8  -7   4   -0.09    0.48
   8   6  -4    3.48    0.81
   7   6  -4    0.02    0.34
   6   6  -4    5.34    0.99
  -6  -6   4    6.60    0.65
   5   6  -4    5.86    0.99
   5   6  -4    6.27    0.71
  -5  -6   4    5.99    0.61
   4   6  -4   -0.02    0.19
   4   6  -4    0.44    0.33
  -4  -6   4    0.20    0.13
  -4  -6   4    0.27    0.19
   3   6  -4    0.90    0.36
   3   6  -4    0.95    0.35
  -3  -6   4    1.34    0.43
  -3  -6   4    0.79    0.26
  -3  -6   4    0.84    0.20
  -3  -6   4    1.01    0.35
   2   6  -4    0.68    0.35
   2   6  -4    0.78    0.35
  -2  -6   4    0.87    0.20
  -2  -6   4    0.33    0.32
  -2  -6   4    0.17    0.25
  -2  -6   4    0.38    0.25
  -2  -6   4    0.89    0.33
  -2  -6   4    0.63    0.24
   1   6  -4   12.34    1.39
   1   6  -4   15.61    1.57
  -1  -6   4   11.46    1.09
  -1  -6   4   13.38    1.18
  -1  -6   4   13.45    1.38
  -1  -6   4   12.73    0.99
  -1  -6   4   11.80    1.42
  -1  -6   4   15.09    1.63
   0   6  -4    0.15    0.13
   0   6  -4    0.17    0.20
   0   6  -4    0.39    0.29
   0  -6   4    0.25    0.31
   0  -6   4    0.21    0.21
   0  -6   4    0.13    0.26
   0  -6   4    0.38    0.25
   0  -6   4    0.49    0.15
   0  -6   4    0.19    0.19
  -1   6  -4    0.15    0.22
  -1   6  -4   -0.31    0.15
  -1   6  -4    0.01    0.11
   1  -6   4    0.21    0.22
   1  -6   4    0.28    0.32
   1  -6   4   -0.02    0.18
   1  -6   4    0.24    0.23
   1  -6   4   -0.06    0.07
   1  -6   4    0.10    0.26
  -2   6  -4   16.89    1.56
  -2   6  -4   20.56    1.68
  -2   6  -4   17.97    1.29
   2  -6   4   18.02    1.56
   2  -6   4   17.55    1.47
   2  -6   4   19.12    1.70
   2  -6   4   16.59    1.58
   2  -6   4   19.93    1.55
  -3   6  -4   -0.09    0.22
  -3   6  -4   -0.11    0.11
   3  -6   4    0.18    0.17
   3  -6   4    0.11    0.15
   3  -6   4    0.05    0.31
   3  -6   4    0.06    0.11
   3  -6   4    0.24    0.28
   3  -6   4    0.23    0.18
  -4   6  -4    0.08    0.11
   4  -6   4   -0.06    0.11
   4  -6   4    0.14    0.11
   4  -6   4   -0.01    0.25
   4  -6   4    0.07    0.15
   4  -6   4    0.12    0.31
   4  -6   4    0.24    0.10
  -5   6  -4    0.29    0.12
   5  -6   4    0.54    0.37
   5  -6   4    0.79    0.49
   6  -6   4    0.48    0.44
   6  -6   4    0.46    0.38
   7  -6   4    4.74    0.91
   7  -6   4    4.89    1.10
   8  -6   4    7.98    1.23
   8  -6   4    7.41    1.44
   9  -6   4    2.46    0.66
   9   5  -4    2.53    0.70
   8   5  -4    3.86    0.82
   7   5  -4    0.53    0.41
   6   5  -4   12.74    1.58
  -6  -5   4   13.70    1.03
   5   5  -4    3.37    0.44
   5   5  -4    3.27    0.71
  -5  -5   4    2.92    0.37
   4   5  -4   24.61    2.18
   4   5  -4   26.27    2.05
  -4  -5   4   27.82    1.87
  -4  -5   4   25.86    1.90
   3   5  -4    1.91    0.45
   3   5  -4    1.89    0.46
  -3  -5   4    2.12    0.29
  -3  -5   4    2.25    0.45
  -3  -5   4    2.58    0.53
  -3  -5   4    1.80    0.32
   2   5  -4    2.52    0.54
   2   5  -4    1.34    0.15
   2   5  -4    1.70    0.44
  -2  -5   4    0.87    0.37
  -2  -5   4    1.07    0.33
  -2  -5   4    1.50    0.24
  -2  -5   4    1.21    0.38
  -2  -5   4    1.01    0.26
   1   5  -4   16.13    1.36
   1   5  -4   13.55    1.31
  -1  -5   4   13.53    1.25
  -1  -5   4   14.22    1.07
  -1  -5   4   14.25    1.17
  -1  -5   4   14.28    1.35
  -1  -5   4   14.01    1.22
   0   5  -4    0.51    0.30
   0   5  -4    1.33    0.20
   0   5  -4    0.86    0.36
   0  -5   4    1.60    0.38
   0  -5   4    1.53    0.36
   0  -5   4    1.08    0.35
   0  -5   4    1.70    0.40
   0  -5   4    1.14    0.20
  -1   5  -4   88.73    5.84
  -1   5  -4   92.56    6.15
  -1   5  -4   85.93    6.16
   1  -5   4   86.89    6.22
   1  -5   4   88.46    5.84
   1  -5   4   85.96    6.11
   1  -5   4   83.77    6.21
   1  -5   4   88.38    6.04
   1  -5   4   91.64    6.09
  -2   5  -4   26.50    1.73
  -2   5  -4   25.14    2.00
   2  -5   4   25.26    2.05
   2  -5   4   25.31    2.09
   2  -5   4   25.64    1.89
   2  -5   4   23.02    1.91
   2  -5   4   22.96    1.94
   2  -5   4   26.52    2.10
  -3   5  -4    1.26    0.37
  -3   5  -4    1.22    0.18
   3  -5   4    0.75    0.24
   3  -5   4    1.69    0.48
   3  -5   4    1.21    0.23
   3  -5   4    0.95    0.23
   3  -5   4    1.01    0.34
   3  -5   4    0.92    0.29
   3  -5   4    0.30    0.30
  -4   5  -4   17.20    1.19
   4  -5   4   17.35    1.27
   4  -5   4   17.86    1.88
   4  -5   4   18.08    1.28
   4  -5   4   15.06    1.55
   5  -5   4    2.35    0.58
   5  -5   4    2.47    0.71
   6  -5   4    1.69    0.53
   6  -5   4    1.17    0.59
   7  -5   4    5.52    0.96
   7  -5   4    4.44    1.05
   8  -5   4    0.08    0.30
   8  -5   4   -0.18    0.42
   9  -5   4    1.54    0.52
   9   4  -4    0.03    0.29
   8   4  -4    0.06    0.30
   7   4  -4    4.47    0.88
   6   4  -4   11.75    1.51
  -6  -4   4   14.95    1.06
   5   4  -4    0.80    0.18
   5   4  -4    0.75    0.18
   5   4  -4    0.89    0.39
  -5  -4   4    0.94    0.18
   4   4  -4    6.95    0.96
   4   4  -4    6.42    0.77
  -4  -4   4    7.02    0.56
  -4  -4   4    6.19    0.57
   3   4  -4    0.06    0.15
   3   4  -4    0.17    0.21
   3   4  -4   -0.07    0.15
  -3  -4   4   -0.03    0.20
  -3  -4   4   -0.03    0.10
  -3  -4   4    0.15    0.20
  -3  -4   4    0.06    0.09
   2   4  -4    1.49    0.14
   2   4  -4    1.71    0.43
   2   4  -4    1.16    0.35
  -2  -4   4    1.37    0.32
  -2  -4   4    1.75    0.25
  -2  -4   4    1.56    0.44
  -2  -4   4    1.07    0.35
  -2  -4   4    1.34    0.27
   1   4  -4   24.66    1.92
   1   4  -4   24.24    1.92
  -1  -4   4   23.17    1.77
  -1  -4   4   25.99    1.98
  -1  -4   4   23.44    1.68
  -1  -4   4   22.31    1.82
  -1  -4   4   24.81    1.89
   0   4  -4    7.57    0.94
   0   4  -4    9.94    0.71
   0   4  -4    8.82    1.04
   0  -4   4    7.63    0.93
   0  -4   4    8.07    0.92
   0  -4   4   11.43    0.90
   0  -4   4   10.80    1.18
   0  -4   4   10.32    0.74
  -1   4  -4   72.98    5.02
  -1   4  -4   69.38    4.73
  -1   4  -4   71.52    4.99
   1  -4   4   74.16    4.91
   1  -4   4   69.85    5.04
   1  -4   4   69.82    4.97
   1  -4   4   70.85    4.94
   1  -4   4   72.72    4.72
  -2   4  -4   38.01    2.58
  -2   4  -4   39.80    2.86
  -2   4  -4   37.55    2.81
   2  -4   4   41.76    2.94
   2  -4   4   37.52    2.71
   2  -4   4   39.37    2.76
   2  -4   4   36.50    2.88
  -3   4  -4    9.33    0.64
  -3   4  -4    8.74    0.99
   3  -4   4    9.71    0.70
   3  -4   4    8.49    0.71
   3  -4   4    8.07    1.02
   3  -4   4    8.14    0.76
   3  -4   4   12.14    1.28
   3  -4   4    9.44    1.11
   3  -4   4    8.89    0.78
   4  -4   4    0.08    0.16
   4  -4   4    0.45    0.33
   4  -4   4   -0.12    0.17
   5  -4   4   -0.36    0.24
   5  -4   4    0.35    0.28
   6  -4   4    3.93    0.91
   6  -4   4    4.07    0.74
   7  -4   4    5.76    1.13
   7  -4   4    4.03    0.74
   8  -4   4   -0.09    0.44
   8  -4   4    0.17    0.28
   9  -4   4    2.29    0.59
   9   3  -4    0.14    0.32
   8   3  -4    1.47    0.52
   7   3  -4   19.21    1.80
   6   3  -4    6.36    0.96
   5   3  -4    4.08    0.76
  -5  -3   4    4.53    0.42
   4   3  -4   10.53    0.99
   4   3  -4   13.13    1.36
  -4  -3   4   11.71    0.87
  -4  -3   4   12.07    0.87
   3   3  -4    6.75    0.65
   3   3  -4    4.54    0.73
   3   3  -4    5.81    0.94
   3   3  -4    4.04    0.62
  -3  -3   4    5.83    0.48
  -3  -3   4    5.16    0.49
   2   3  -4    0.98    0.30
   2   3  -4    1.40    0.36
  -2  -3   4    1.42    0.25
  -2  -3   4    1.56    0.34
  -2  -3   4    1.29    0.21
  -2  -3   4    1.33    0.40
   1   3  -4   41.34    2.91
   1   3  -4   39.29    2.90
  -1  -3   4   38.76    2.85
  -1  -3   4   37.93    2.93
  -1  -3   4   40.25    2.76
  -1  -3   4   38.66    2.68
  -1  -3   4   40.66    2.83
   0   3  -4    2.70    0.48
   0   3  -4    2.63    0.47
   0   3  -4    3.00    0.27
   0  -3   4    2.24    0.43
   0  -3   4    2.49    0.29
   0  -3   4    2.84    0.42
   0  -3   4    2.36    0.40
   0  -3   4    3.11    0.58
  -1   3  -4   -0.08    0.15
  -1   3  -4    0.10    0.17
  -1   3  -4    0.15    0.09
   1  -3   4    0.07    0.20
   1  -3   4    0.08    0.16
   1  -3   4    0.25    0.16
   1  -3   4    0.09    0.05
   1  -3   4   -0.02    0.16
   1  -3   4    0.30    0.19
  -2   3  -4    3.85    0.57
  -2   3  -4    3.82    0.29
   2  -3   4    3.81    0.43
   2  -3   4    4.35    0.50
   2  -3   4    3.22    0.57
   2  -3   4    2.82    0.43
   2  -3   4    3.96    0.56
   2  -3   4    2.52    0.49
  -3   3  -4   46.03    3.15
   3  -3   4   40.71    3.13
   3  -3   4   44.26    2.98
   3  -3   4   43.44    2.99
   3  -3   4   43.80    3.20
   3  -3   4   43.22    3.20
   3  -3   4   46.25    3.32
   4  -3   4    3.57    0.70
   4  -3   4    3.86    0.56
   4  -3   4    3.45    0.59
   5  -3   4    3.30    0.61
   5  -3   4    3.78    0.58
   5  -3   4    4.08    0.80
   6  -3   4   -0.17    0.18
   6  -3   4   -0.05    0.31
   7  -3   4    0.63    0.32
   7  -3   4    0.35    0.47
   8  -3   4    0.25    0.28
   8  -3   4    0.45    0.55
   9  -3   4    1.55    0.48
   9   2  -4    0.33    0.36
   8   2  -4    0.74    0.40
   7   2  -4    0.42    0.31
   6   2  -4   20.53    1.84
   5   2  -4    1.13    0.41
  -5  -2   4    1.43    0.19
   4   2  -4    9.90    0.87
   4   2  -4   11.13    1.23
  -4  -2   4    9.98    0.72
  -4  -2   4   10.01    0.74
   3   2  -4    0.28    0.14
   3   2  -4    0.69    0.28
   3   2  -4    0.19    0.16
   3   2  -4   -0.01    0.16
  -3  -2   4    0.16    0.08
  -3  -2   4    0.09    0.07
   2   2  -4   65.96    4.43
   2   2  -4   62.91    4.45
  -2  -2   4   62.85    4.24
  -2  -2   4   62.56    4.22
  -2  -2   4   64.27    4.36
  -2  -2   4   61.41    4.45
   1   2  -4    0.63    0.24
   1   2  -4    0.75    0.28
  -1  -2   4    0.29    0.11
  -1  -2   4    0.46    0.20
  -1  -2   4    0.92    0.21
  -1  -2   4    0.62    0.23
  -1  -2   4    0.73    0.28
   0   2  -4    1.44    0.32
   0   2  -4    1.44    0.35
   0  -2   4    1.68    0.32
   0  -2   4    1.46    0.34
   0  -2   4    1.25    0.17
   0  -2   4    1.25    0.27
   0  -2   4    0.99    0.26
  -1   2  -4   18.83    1.41
  -1   2  -4   18.09    1.39
  -1   2  -4   17.30    1.21
   1  -2   4   16.84    1.37
   1  -2   4   17.74    1.18
   1  -2   4   19.12    1.47
   1  -2   4   17.35    1.43
   1  -2   4   18.21    1.33
   1  -2   4   18.53    1.36
  -2   2  -4   73.94    4.92
  -2   2  -4   75.32    5.13
   2  -2   4   72.71    5.06
   2  -2   4   74.96    5.05
   2  -2   4   73.22    5.23
   2  -2   4   76.41    5.01
   2  -2   4   80.07    5.19
   3  -2   4   16.96    1.32
   3  -2   4   17.71    1.36
   3  -2   4   14.50    1.43
   4  -2   4   11.04    1.03
   4  -2   4   13.87    1.49
   4  -2   4   12.26    1.01
   4  -2   4   11.81    1.04
   5  -2   4   24.33    2.14
   5  -2   4   24.79    1.85
   5  -2   4   23.73    1.88
   6  -2   4    0.10    0.17
   6  -2   4    0.20    0.20
   6  -2   4    0.45    0.38
   7  -2   4    0.09    0.21
   7  -2   4   -0.18    0.33
   8  -2   4    2.00    0.45
   8  -2   4    2.51    0.81
   9  -2   4   -0.09    0.19
   9   1  -4   -0.15    0.28
   8   1  -4    0.28    0.31
   7   1  -4    0.36    0.30
   6   1  -4    0.13    0.24
   5   1  -4    0.17    0.24
  -5  -1   4    0.01    0.06
   4   1  -4    3.53    0.63
   4   1  -4    3.85    0.49
   4   1  -4    3.96    0.48
   4   1  -4    4.14    0.35
   4   1  -4    3.62    0.63
  -4  -1   4    4.45    0.34
   3   1  -4    6.36    0.74
   3   1  -4    8.90    0.95
   3   1  -4    7.52    0.92
   3   1  -4    6.93    0.62
  -3  -1   4    6.99    0.54
   2   1  -4   31.25    2.39
   2   1  -4   33.42    2.37
  -2  -1   4   32.16    2.18
  -2  -1   4   31.93    2.40
  -2  -1   4   32.32    2.18
   1   1  -4    8.28    0.83
   1   1  -4    9.09    0.89
  -1  -1   4    7.51    0.66
  -1  -1   4    5.81    0.74
  -1  -1   4    6.45    0.55
  -1  -1   4    7.66    0.61
   0   1  -4   20.89    1.62
   0   1  -4   20.57    1.61
   0  -1   4   20.39    1.65
   0  -1   4   21.59    1.58
   0  -1   4   22.03    1.56
   0  -1   4   20.66    1.59
   0  -1   4   22.39    1.46
  -1   1  -4   20.57    1.58
  -1   1  -4   21.43    1.43
  -1   1  -4   22.79    1.60
   1  -1   4   20.12    1.63
   1  -1   4   21.32    1.56
   1  -1   4   19.88    1.58
   1  -1   4   24.40    1.66
   1  -1   4   21.84    1.53
   1  -1   4   20.54    1.56
  -2   1  -4    9.77    0.81
   2  -1   4   10.43    0.69
   2  -1   4    9.95    0.83
   2  -1   4   10.44    0.74
   2  -1   4   10.47    1.07
   2  -1   4   10.03    0.87
   2  -1   4    9.44    0.74
   2  -1   4    9.67    0.68
   3  -1   4    0.13    0.20
   3  -1   4    0.04    0.14
   3  -1   4   -0.10    0.09
   4  -1   4    1.31    0.29
   4  -1   4    1.08    0.24
   4  -1   4    1.14    0.40
   5  -1   4   28.94    2.08
   5  -1   4   27.31    2.36
   5  -1   4   28.08    2.04
   6  -1   4    9.50    0.84
   6  -1   4    9.39    0.87
   6  -1   4   10.53    1.41
   7  -1   4    2.62    0.74
   7  -1   4    2.66    0.46
   7  -1   4    1.83    0.38
   8  -1   4    0.93    0.30
   8  -1   4    1.45    0.57
   9  -1   4    0.45    0.24
  10  -1   4    1.54    0.38
   9   0  -4   -0.06    0.30
   8   0  -4    1.61    0.53
   7   0  -4    0.14    0.23
   6   0  -4   10.57    1.26
   5   0  -4   20.41    1.75
  -5   0   4   20.67    1.39
   4   0  -4   49.46    3.33
   4   0  -4   46.92    3.19
   4   0  -4   47.62    3.51
   4   0  -4   49.65    3.54
   4   0  -4   49.13    3.32
  -4   0   4   47.06    3.19
   3   0  -4   20.20    1.55
   3   0  -4   19.02    1.46
   3   0  -4   21.86    1.66
  -3   0   4   20.48    1.39
   2   0  -4    0.40    0.22
   2   0  -4    0.16    0.17
  -2   0   4    0.36    0.10
  -2   0   4    0.52    0.25
   1   0  -4   43.35    2.95
   1   0  -4   40.25    2.95
   1   0  -4   41.11    2.78
  -1   0   4   40.38    2.98
  -1   0   4   42.43    2.80
  -1   0   4   41.80    2.89
  -1   0   4   42.73    2.83
   0   0  -4   12.03    1.00
   0   0  -4   12.10    0.99
   0   0   4   11.95    0.94
   0   0   4   12.24    0.85
   0   0   4   12.66    1.03
   0   0   4   12.04    0.97
  -1   0  -4   39.03    2.48
  -1   0  -4   38.36    2.62
  -1   0  -4   38.97    2.62
   1   0   4   34.52    2.62
   1   0   4   37.88    2.70
   1   0   4   37.32    2.66
   1   0   4   38.44    2.56
   1   0   4   36.53    2.58
   2   0   4   13.57    1.23
   2   0   4   14.60    1.07
   2   0   4   14.40    1.10
   3   0   4    0.36    0.14
   3   0   4    0.00    0.09
   3   0   4   -0.15    0.17
   4   0   4    4.33    0.46
   4   0   4    3.85    0.42
   4   0   4    3.39    0.66
   5   0   4    2.56    0.64
   5   0   4    2.35    0.34
   5   0   4    2.16    0.31
   6   0   4    0.13    0.12
   6   0   4    0.21    0.14
   6   0   4    0.11    0.29
   7   0   4   -0.19    0.31
   7   0   4    0.43    0.20
   7   0   4    0.35    0.18
   8   0   4    0.39    0.22
   8   0   4    0.32    0.41
   9   0   4    0.00    0.17
   9  -1  -4    0.40    0.40
   8  -1  -4    3.57    0.74
   7  -1  -4    0.66    0.37
   6  -1  -4    8.83    1.15
   5  -1  -4    1.01    0.37
  -5   1   4    0.87    0.12
   4  -1  -4    1.60    0.42
   4  -1  -4    1.31    0.28
   4  -1  -4    1.92    0.21
   4  -1  -4    1.88    0.31
   4  -1  -4    1.72    0.41
  -4   1   4    1.57    0.18
   3  -1  -4    7.11    0.73
   3  -1  -4    7.11    0.75
   3  -1  -4    7.46    0.60
   3  -1  -4    6.72    0.80
  -3   1   4    6.45    0.51
   2  -1  -4   11.09    0.99
   2  -1  -4   10.89    0.94
  -2   1   4   10.90    0.80
  -2   1   4   12.40    1.02
   1  -1  -4  140.27    9.42
   1  -1  -4  141.67    9.39
   1  -1  -4  142.55    9.24
   1  -1  -4  147.05    9.28
  -1   1   4  137.15    9.42
  -1   1   4  139.06    9.27
  -1   1   4  136.15    9.33
  -1   1   4  140.95    9.25
   0  -1  -4  398.00   25.19
   0  -1  -4  385.14   25.17
   0   1   4  382.07   25.05
   0   1   4  370.91   25.21
   0   1   4  390.34   25.13
   0   1   4  383.17   25.17
   0   1   4  371.85   25.16
  -1  -1  -4   92.53    6.19
  -1  -1  -4   97.81    6.27
   1   1   4   95.17    6.31
   1   1   4   92.91    6.14
   1   1   4   92.35    6.24
   1   1   4   89.58    6.17
   1   1   4   91.09    6.17
   2   1   4    3.74    0.40
   2   1   4    3.53    0.37
   2   1   4    2.91    0.52
   3   1   4   35.07    2.67
   3   1   4   34.67    2.38
   3   1   4   36.20    2.40
   4   1   4   15.24    1.42
   5   1   4   10.98    1.34
   6   1   4   -0.12    0.27
   7   1   4    2.92    0.73
   7   1   4    2.39    0.33
   7   1   4    2.07    0.31
  -8  -1  -4    0.04    0.33
   8   1   4   -0.07    0.12
   8   1   4    0.02    0.36
   8   1   4   -0.08    0.12
   9  -2  -4    0.56    0.38
   8  -2  -4    0.83    0.40
   7  -2  -4    4.83    0.86
   6  -2  -4    1.07    0.40
   5  -2  -4    4.76    0.74
  -5   2   4    4.17    0.34
   4  -2  -4    9.47    1.08
   4  -2  -4    8.55    0.64
   4  -2  -4    7.93    0.67
   4  -2  -4    9.28    0.76
   4  -2  -4    9.57    1.09
   4  -2  -4    8.22    0.74
  -4   2   4    8.48    0.62
   3  -2  -4    5.22    0.72
   3  -2  -4    5.91    0.77
   3  -2  -4    4.66    0.40
   3  -2  -4    5.61    0.54
   3  -2  -4    4.25    0.57
   3  -2  -4    4.65    0.58
  -3   2   4    4.80    0.39
   2  -2  -4   65.72    4.31
   2  -2  -4   69.10    4.57
   2  -2  -4   63.74    4.48
   2  -2  -4   61.81    4.48
  -2   2   4   67.48    4.55
  -2   2   4   64.44    4.33
   1  -2  -4    6.07    0.71
   1  -2  -4    6.24    0.50
   1  -2  -4    6.15    0.46
   1  -2  -4    6.97    0.62
  -1   2   4    5.92    0.47
  -1   2   4    4.98    0.65
  -1   2   4    6.26    0.55
   0  -2  -4   77.43    5.48
   0  -2  -4   82.19    5.47
   0  -2  -4   84.94    5.48
   0   2   4   80.38    5.51
   0   2   4   80.21    5.46
   0   2   4   81.95    5.47
   0   2   4   81.94    5.35
   0   2   4   81.17    5.42
  -1  -2  -4   85.42    5.59
   1   2   4   82.37    5.70
   1   2   4   82.91    5.63
   1   2   4   84.18    5.57
   2   2   4    3.59    0.59
   2   2   4    4.03    0.38
   2   2   4    4.31    0.39
   3   2   4    2.90    0.55
   3   2   4    2.75    0.24
   4   2   4   11.77    1.32
   5   2   4   16.75    1.57
   6   2   4    0.94    0.44
  -7  -2  -4    7.01    1.13
   7   2   4    6.00    1.05
  -8  -2  -4    0.31    0.63
   8   2   4    0.10    0.34
   9  -3  -4    2.19    0.64
   8  -3  -4    0.79    0.42
   7  -3  -4    2.08    0.56
   6  -3  -4    2.68    0.63
   5  -3  -4    1.12    0.41
   5  -3  -4    1.86    0.34
  -5   3   4    1.35    0.19
   4  -3  -4    3.02    0.59
   4  -3  -4    2.37    0.39
   4  -3  -4    2.01    0.36
   4  -3  -4    2.39    0.30
   4  -3  -4    2.71    0.32
   4  -3  -4    2.53    0.36
  -4   3   4    2.39    0.26
   3  -3  -4   -0.09    0.15
   3  -3  -4    0.17    0.13
   3  -3  -4   -0.04    0.14
   3  -3  -4    0.00    0.13
   3  -3  -4    0.02    0.17
   3  -3  -4    0.01    0.10
  -3   3   4    0.11    0.07
   2  -3  -4    1.73    0.35
   2  -3  -4    2.01    0.23
   2  -3  -4    1.78    0.35
   2  -3  -4    1.72    0.37
  -2   3   4    1.76    0.39
  -2   3   4    1.38    0.19
   1  -3  -4   37.98    2.64
   1  -3  -4   37.28    2.54
   1  -3  -4   35.92    2.48
   1  -3  -4   35.75    2.67
  -1   3   4   38.00    2.68
  -1   3   4   37.08    2.49
  -1   3   4   38.17    2.58
   0  -3  -4   16.52    1.20
   0  -3  -4   14.92    1.02
   0  -3  -4   15.53    1.15
   0  -3  -4   13.60    1.13
   0   3   4   14.89    1.10
   0   3   4   13.97    1.01
   0   3   4   15.76    1.20
  -1  -3  -4  188.05   12.63
  -1  -3  -4  188.70   12.54
  -1  -3  -4  195.87   12.52
   1   3   4  187.52   12.56
   1   3   4  188.15   12.62
  -2  -3  -4   22.29    1.75
   2   3   4   21.89    1.56
   2   3   4   22.54    1.57
   2   3   4   20.42    1.72
  -3  -3  -4    3.16    0.60
   3   3   4    5.24    0.41
   3   3   4    4.34    0.39
   3   3   4    5.44    0.74
  -4  -3  -4    7.31    0.98
   4   3   4    8.31    1.01
  -5  -3  -4    0.00    0.23
   5   3   4    0.35    0.28
  -6  -3  -4    0.76    0.36
   6   3   4    0.70    0.40
  -7  -3  -4    0.15    0.28
   7   3   4    0.01    0.32
   8   3   4    0.71    0.52
   9  -4  -4    0.04    0.34
   8  -4  -4    3.74    0.81
   7  -4  -4    0.13    0.32
   6  -4  -4    6.32    0.98
  -6   4   4    6.79    0.55
   5  -4  -4    2.28    0.55
   5  -4  -4    2.40    0.43
   5  -4  -4    2.45    0.32
   5  -4  -4    1.84    0.29
  -5   4   4    2.33    0.27
   4  -4  -4   34.04    2.71
   4  -4  -4   35.96    2.53
   4  -4  -4   34.28    2.43
   4  -4  -4   34.82    2.50
   4  -4  -4   35.52    2.43
   4  -4  -4   35.29    2.55
  -4   4   4   34.93    2.37
   3  -4  -4   15.20    1.34
   3  -4  -4   15.28    1.64
   3  -4  -4   16.33    1.34
   3  -4  -4   17.72    1.46
   3  -4  -4   18.04    1.48
   3  -4  -4   16.01    1.24
  -3   4   4   18.57    1.65
  -3   4   4   16.89    1.17
   2  -4  -4   67.52    4.66
   2  -4  -4   69.64    4.79
   2  -4  -4   67.86    4.82
   2  -4  -4   69.51    4.57
   2  -4  -4   71.01    4.87
  -2   4   4   70.04    4.62
  -2   4   4   70.20    4.74
  -2   4   4   71.33    4.86
   1  -4  -4    7.79    0.64
   1  -4  -4    8.63    0.90
   1  -4  -4    7.34    0.57
   1  -4  -4    8.52    0.82
  -1   4   4    7.25    0.83
  -1   4   4    7.55    0.57
  -1   4   4    6.91    0.65
   0  -4  -4   40.47    2.84
   0  -4  -4   40.11    2.67
   0  -4  -4   37.01    2.77
   0  -4  -4   42.45    2.81
   0   4   4   40.53    2.65
   0   4   4   39.14    2.74
   0   4   4   38.79    2.85
  -1  -4  -4   10.22    0.78
  -1  -4  -4    9.06    0.79
  -1  -4  -4    9.08    0.83
   1   4   4    9.56    0.81
   1   4   4    7.75    0.79
  -2  -4  -4   37.59    2.86
   2   4   4   37.44    2.85
   2   4   4   39.92    2.73
   2   4   4   40.37    2.73
  -3  -4  -4    0.24    0.22
   3   4   4    0.93    0.20
   3   4   4    0.60    0.28
   3   4   4    0.67    0.18
  -4  -4  -4    0.03    0.21
   4   4   4   -0.02    0.09
   4   4   4    0.12    0.10
   4   4   4    0.57    0.32
  -5  -4  -4    5.44    0.92
   5   4   4    5.82    0.52
   5   4   4    6.50    0.52
   5   4   4    7.08    1.00
  -6  -4  -4    2.66    0.63
   6   4   4    3.05    0.36
   6   4   4    2.90    0.36
   6   4   4    2.90    0.67
  -7  -4  -4    8.20    1.20
   7   4   4    7.64    1.17
   7   4   4    7.48    0.62
   7   4   4    6.93    0.63
   9  -5  -4    4.13    0.94
   8  -5  -4    0.58    0.42
   7  -5  -4    0.38    0.38
   6  -5  -4   14.95    1.74
  -6   5   4   16.53    1.18
   5  -5  -4    4.32    0.82
   5  -5  -4    4.14    0.54
   5  -5  -4    4.72    0.55
   5  -5  -4    5.61    0.72
  -5   5   4    5.20    0.47
   4  -5  -4    2.53    0.43
   4  -5  -4    2.63    0.36
   4  -5  -4    2.54    0.36
   4  -5  -4    2.18    0.43
   4  -5  -4    2.46    0.44
   4  -5  -4    2.39    0.54
   4  -5  -4    1.80    0.52
  -4   5   4    2.55    0.29
  -4   5   4    2.10    0.52
   3  -5  -4    3.74    0.56
   3  -5  -4    2.50    0.55
   3  -5  -4    4.26    0.49
  -3   5   4    3.74    0.62
  -3   5   4    4.23    0.57
  -3   5   4    3.47    0.63
  -3   5   4    3.51    0.36
   2  -5  -4    3.86    0.59
   2  -5  -4    5.03    0.66
   2  -5  -4    5.30    0.76
   2  -5  -4    5.11    0.37
   2  -5  -4    6.11    0.57
  -2   5   4    4.48    0.40
  -2   5   4    6.23    0.80
  -2   5   4    4.04    0.64
  -2   5   4    3.93    0.54
   1  -5  -4   93.09    6.43
   1  -5  -4   95.35    6.52
   1  -5  -4   92.74    6.58
   1  -5  -4   96.11    6.35
  -1   5   4   98.67    6.34
  -1   5   4   97.64    6.59
  -1   5   4   95.92    6.57
  -1   5   4   97.49    6.46
   0  -5  -4   10.96    0.92
   0  -5  -4   11.79    1.01
   0  -5  -4   11.02    0.95
   0  -5  -4   11.38    0.80
   0   5   4   10.62    0.99
   0   5   4   10.59    0.77
  -1  -5  -4   63.87    4.32
  -1  -5  -4   63.48    4.11
  -1  -5  -4   63.87    4.26
  -1  -5  -4   62.75    4.30
   1   5   4   53.61    4.43
   1   5   4   63.36    4.32
   1   5   4   62.14    4.24
  -2  -5  -4   23.82    1.78
  -2  -5  -4   23.75    1.92
   2   5   4   26.52    1.86
   2   5   4   26.14    1.85
   2   5   4   24.28    1.72
  -3  -5  -4    0.57    0.27
   3   5   4    0.09    0.14
   3   5   4    0.18    0.15
  -4  -5  -4    1.98    0.47
   4   5   4    1.44    0.29
   4   5   4    1.68    0.31
   4   5   4    1.83    0.46
  -5  -5  -4    0.02    0.24
   5   5   4    0.34    0.18
   5   5   4    0.36    0.29
   5   5   4    0.23    0.14
  -6  -5  -4    6.90    1.03
   6   5   4    5.49    0.95
   6   5   4    5.24    0.62
   6   5   4    6.38    0.58
  -7  -5  -4   -0.01    0.28
   7   5   4    0.00    0.14
   7   5   4   -0.03    0.13
   8   5   4    0.14    0.16
   9  -6  -4    2.22    0.73
   8  -6  -4    7.92    1.28
   7  -6  -4    2.31    0.66
  -7   6   4    2.87    0.37
   6  -6  -4   12.24    1.55
  -6   6   4   10.53    0.85
   5  -6  -4   -0.07    0.07
   5  -6  -4    0.37    0.32
   5  -6  -4    0.20    0.10
   5  -6  -4    0.15    0.18
   5  -6  -4    0.20    0.22
   5  -6  -4    0.04    0.16
  -5   6   4    0.02    0.11
   4  -6  -4    1.00    0.39
   4  -6  -4    1.64    0.38
   4  -6  -4    1.77    0.33
   4  -6  -4    1.82    0.33
   4  -6  -4    1.97    0.40
   4  -6  -4    1.34    0.35
  -4   6   4    1.67    0.24
   3  -6  -4   13.61    1.12
   3  -6  -4   13.99    1.22
   3  -6  -4   13.90    1.51
  -3   6   4   14.10    1.18
  -3   6   4   13.80    1.30
  -3   6   4   14.38    1.02
  -3   6   4   13.87    1.46
   2  -6  -4    6.67    0.52
   2  -6  -4    7.08    0.92
   2  -6  -4    6.89    0.64
   2  -6  -4    6.69    0.80
  -2   6   4    7.49    0.56
  -2   6   4    5.68    0.71
  -2   6   4    8.71    1.03
  -2   6   4    7.27    0.93
   1  -6  -4   13.08    1.21
   1  -6  -4   15.28    1.32
   1  -6  -4   14.65    1.05
   1  -6  -4   16.00    1.16
  -1   6   4   14.83    1.29
  -1   6   4   12.95    1.25
  -1   6   4   14.75    1.03
   0  -6  -4    0.07    0.08
   0  -6  -4    0.12    0.16
   0  -6  -4    0.41    0.23
   0  -6  -4    0.15    0.19
   0   6   4    0.21    0.09
   0   6   4    0.05    0.17
   0   6   4   -0.10    0.16
  -1  -6  -4   12.24    1.04
  -1  -6  -4   13.01    1.08
  -1  -6  -4   13.03    1.04
  -1  -6  -4   11.58    0.86
   1   6   4   11.77    1.07
   1   6   4   11.12    0.98
  -2  -6  -4    1.87    0.42
  -2  -6  -4    2.07    0.35
   2   6   4    2.11    0.41
   2   6   4    1.46    0.26
  -3  -6  -4   22.26    1.75
   3   6   4   21.17    1.63
   3   6   4   20.13    1.64
  -4  -6  -4    3.64    0.64
   4   6   4    2.50    0.45
   4   6   4    2.84    0.45
  -5  -6  -4    2.32    0.55
   5   6   4    1.83    0.36
   5   6   4    1.48    0.32
  -6  -6  -4   33.78    2.48
   6   6   4   27.95    2.14
   6   6   4   28.14    2.15
  -7  -6  -4    0.82    0.41
   7   6   4    0.43    0.22
   7   6   4    0.79    0.28
   8   6   4    0.62    0.25
   9   6   4    0.33    0.20
   8  -7  -4    1.01    0.56
   7  -7  -4    1.14    0.55
  -7   7   4    1.62    0.30
   6  -7  -4    0.51    0.39
  -6   7   4    0.55    0.18
   5  -7  -4    6.21    0.59
   5  -7  -4    5.34    0.96
   5  -7  -4    5.20    0.71
   5  -7  -4    5.81    0.59
   5  -7  -4    6.03    0.85
  -5   7   4    5.87    0.58
   4  -7  -4    2.24    0.58
   4  -7  -4    1.87    0.42
   4  -7  -4    2.25    0.40
   4  -7  -4    1.98    0.44
  -4   7   4    2.52    0.31
   3  -7  -4    0.10    0.21
   3  -7  -4    0.18    0.21
   3  -7  -4    0.08    0.22
   3  -7  -4    0.07    0.15
   3  -7  -4    0.09    0.16
  -3   7   4   -0.18    0.18
  -3   7   4    0.15    0.12
  -3   7   4    0.12    0.18
  -3   7   4    0.25    0.29
   2  -7  -4    1.33    0.29
   2  -7  -4    1.80    0.49
   2  -7  -4    1.82    0.21
   2  -7  -4    1.25    0.36
  -2   7   4    1.68    0.23
  -2   7   4    1.26    0.41
  -2   7   4    2.25    0.55
   1  -7  -4    8.48    0.67
   1  -7  -4   11.89    1.23
   1  -7  -4    9.07    0.79
   1  -7  -4    8.21    0.93
  -1   7   4    8.85    1.07
  -1   7   4    8.25    1.04
  -1   7   4    7.60    0.64
   0  -7  -4   19.52    1.51
   0  -7  -4   20.00    1.64
   0  -7  -4   18.36    1.54
   0  -7  -4   18.55    1.37
   0   7   4   18.84    1.62
   0   7   4   20.48    1.33
   0   7   4   18.21    1.60
  -1  -7  -4   92.24    6.40
  -1  -7  -4   96.62    6.47
  -1  -7  -4   90.28    6.39
  -1  -7  -4   96.08    6.21
   1   7   4   91.39    6.36
   1   7   4   91.84    6.46
   1   7   4   96.46    6.44
  -2  -7  -4    9.09    0.82
  -2  -7  -4    8.32    0.63
  -2  -7  -4    8.72    0.99
   2   7   4    8.48    0.99
   2   7   4    8.29    0.98
   2   7   4    9.40    0.78
  -3  -7  -4   48.31    3.28
  -3  -7  -4   44.63    3.40
   3   7   4   46.04    3.36
   3   7   4   45.86    3.34
  -4  -7  -4    4.01    0.66
   4   7   4    2.78    0.53
   4   7   4    3.77    0.57
  -5  -7  -4    7.21    1.02
   5   7   4    7.41    0.87
   5   7   4    8.22    0.94
  -6  -7  -4    8.42    1.16
   6   7   4   10.47    1.12
   6   7   4    8.30    0.97
  -7  -7  -4    0.55    0.32
   7   7   4    0.14    0.19
   8   7   4    0.68    0.28
   9   7   4    3.44    0.57
   8  -8  -4    1.35    0.58
  -8   8   4    1.40    0.31
   7  -8  -4    1.22    0.57
  -7   8   4    1.93    0.34
   6  -8  -4   33.44    2.96
   6  -8  -4   34.29    2.42
  -6   8   4   35.30    2.43
   5  -8  -4   20.77    1.48
   5  -8  -4   20.05    1.61
   5  -8  -4   18.38    1.66
   5  -8  -4   17.70    2.08
  -5   8   4   18.55    1.41
   4  -8  -4    0.24    0.23
   4  -8  -4    0.02    0.18
   4  -8  -4    0.21    0.21
   4  -8  -4    0.11    0.30
  -4   8   4   -0.01    0.12
   3  -8  -4   10.00    1.21
   3  -8  -4   12.88    1.53
   3  -8  -4   13.73    1.15
   3  -8  -4   14.00    1.13
  -3   8   4   11.28    0.93
  -3   8   4   14.24    1.56
   2  -8  -4    2.59    0.30
   2  -8  -4    2.52    0.45
   2  -8  -4    3.64    0.61
   2  -8  -4    2.83    0.63
  -2   8   4    2.39    0.55
  -2   8   4    2.66    0.58
  -2   8   4    3.48    0.36
   1  -8  -4   39.68    3.05
   1  -8  -4   38.53    2.70
   1  -8  -4   38.07    2.83
   1  -8  -4   41.82    2.97
  -1   8   4   38.17    3.01
  -1   8   4   40.85    2.68
  -1   8   4   38.56    3.02
   0  -8  -4    6.54    0.79
   0  -8  -4    5.87    0.81
   0  -8  -4    7.17    0.60
   0  -8  -4    7.80    1.01
   0   8   4    7.34    1.02
   0   8   4    7.78    0.97
   0   8   4    7.42    0.55
  -1  -8  -4    6.04    0.84
  -1  -8  -4    8.34    0.92
  -1  -8  -4    7.55    0.88
  -1  -8  -4    7.16    0.58
   1   8   4   10.46    0.97
   1   8   4    4.83    0.78
   1   8   4    6.79    0.50
   1   8   4    7.56    1.00
  -2  -8  -4    2.38    0.27
  -2  -8  -4    2.08    0.44
  -2  -8  -4    2.57    0.50
  -2  -8  -4    2.89    0.61
   2   8   4    2.55    0.41
   2   8   4    2.27    0.51
  -3  -8  -4    1.33    0.35
  -3  -8  -4    1.62    0.18
  -3  -8  -4    1.51    0.42
   3   8   4    1.76    0.29
   3   8   4    0.91    0.33
   3   8   4    0.89    0.33
  -4  -8  -4   14.79    1.37
   4   8   4   13.98    1.31
   4   8   4   16.16    1.38
  -5  -8  -4    0.44    0.33
   5   8   4    0.49    0.26
  -6  -8  -4    4.14    0.77
   6   8   4    4.36    0.68
  -7  -8  -4    0.65    0.38
   7   8   4    1.12    0.37
   8   8   4    4.76    0.73
   9   8   4    0.45    0.29
   8  -9  -4    0.06    0.40
  -8   9   4    0.62    0.24
   7  -9  -4    0.77    0.55
  -7   9   4    0.21    0.16
   6  -9  -4    2.85    0.80
   6  -9  -4    3.43    0.50
  -6   9   4    2.94    0.41
   5  -9  -4    3.19    0.54
   5  -9  -4    3.91    0.88
   5  -9  -4    4.47    0.71
   5  -9  -4    5.30    0.84
  -5   9   4    5.59    0.56
   4  -9  -4    0.47    0.28
   4  -9  -4    0.62    0.42
   4  -9  -4    0.89    0.34
   4  -9  -4    0.21    0.22
  -4   9   4    0.53    0.19
   3  -9  -4   33.78    2.68
   3  -9  -4   33.19    2.94
   3  -9  -4   38.44    2.74
   3  -9  -4   37.41    2.80
  -3   9   4   35.68    2.49
  -3   9   4   38.76    2.97
   2  -9  -4   14.99    1.44
   2  -9  -4   12.24    1.58
   2  -9  -4   13.86    1.48
   2  -9  -4   12.84    0.98
   2  -9  -4   12.02    1.16
  -2   9   4   15.08    1.65
  -2   9   4   17.38    1.72
  -2   9   4   13.58    1.01
   1  -9  -4   29.35    2.04
   1  -9  -4   28.96    2.41
   1  -9  -4   30.54    2.21
   1  -9  -4   30.88    2.33
  -1   9   4   28.25    2.00
  -1   9   4   27.80    2.37
  -1   9   4   27.29    2.37
   0  -9  -4   11.62    1.10
   0  -9  -4   12.09    1.44
   0  -9  -4   12.01    1.30
   0  -9  -4   12.94    0.98
   0   9   4   12.73    1.49
   0   9   4   13.13    0.92
   0   9   4   13.76    1.47
  -1  -9  -4   14.66    1.05
  -1  -9  -4   14.82    1.34
  -1  -9  -4   14.07    1.27
  -1  -9  -4   14.23    1.24
   1   9   4   14.14    1.31
   1   9   4   13.82    0.95
   1   9   4   10.15    1.32
  -2  -9  -4   14.39    1.27
  -2  -9  -4   12.39    1.19
  -2  -9  -4   12.68    0.96
  -2  -9  -4   12.68    1.19
   2   9   4   12.28    1.17
   2   9   4   13.71    1.28
  -3  -9  -4   22.75    1.87
  -3  -9  -4   22.50    1.56
  -3  -9  -4   23.42    2.16
   3   9   4   24.97    1.92
   3   9   4   20.62    1.68
  -4  -9  -4    0.64    0.30
  -4  -9  -4    0.33    0.09
   4   9   4    0.34    0.28
  -5  -9  -4    3.27    0.65
   5   9   4    3.88    0.68
  -6  -9  -4    2.77    0.64
   6   9   4    3.40    0.63
  -7  -9  -4    1.51    0.51
   7   9   4    1.57    0.46
   8   9   4    3.07    0.63
   9   9   4    1.78    0.48
   8 -10  -4   -0.13    0.40
  -8  10   4    0.62    0.24
   7 -10  -4    5.11    1.17
  -7  10   4    5.84    0.66
   6 -10  -4    0.36    0.24
   6 -10  -4    0.14    0.38
  -6  10   4    0.07    0.16
   5 -10  -4    0.80    0.30
   5 -10  -4    0.74    0.39
   5 -10  -4    0.52    0.32
   5 -10  -4    1.40    0.57
  -5  10   4    1.54    0.28
   4 -10  -4   93.67    6.20
   4 -10  -4   87.01    6.30
   4 -10  -4   85.65    6.55
   4 -10  -4   91.03    6.29
  -4  10   4   87.43    5.97
   3 -10  -4    9.82    1.10
   3 -10  -4   10.06    1.15
   3 -10  -4    8.73    1.13
   3 -10  -4   12.59    1.63
  -3  10   4    9.28    0.80
  -3  10   4   10.47    1.38
   2 -10  -4    0.35    0.27
   2 -10  -4    0.78    0.29
   2 -10  -4    0.00    0.21
   2 -10  -4    0.44    0.40
   2 -10  -4    0.61    0.15
  -2  10   4    0.17    0.31
  -2  10   4    0.43    0.35
  -2  10   4    0.56    0.20
   1 -10  -4    2.41    0.53
   1 -10  -4    1.70    0.28
   1 -10  -4    1.45    0.41
   1 -10  -4    1.34    0.45
  -1  10   4    2.72    0.32
  -1  10   4    1.17    0.44
  -1  10   4    1.56    0.52
   0 -10  -4    5.39    0.74
   0 -10  -4    5.28    0.92
   0 -10  -4    3.89    0.71
   0 -10  -4    5.26    0.55
   0  10   4    3.98    0.80
   0  10   4    4.85    0.45
   0  10   4    4.23    0.83
  -1 -10  -4    1.11    0.23
  -1 -10  -4    1.29    0.37
  -1 -10  -4    0.87    0.39
  -1 -10  -4    0.28    0.27
   1  10   4    0.12    0.25
   1  10   4    0.61    0.37
  -2 -10  -4    0.31    0.25
  -2 -10  -4    0.23    0.13
  -2 -10  -4    0.48    0.30
   2  10   4    0.82    0.38
   2  10   4    0.74    0.33
   2  10   4   -0.02    0.12
  -3 -10  -4   21.40    1.77
  -3 -10  -4   20.02    1.48
   3  10   4   20.16    1.63
   3  10   4   22.36    1.86
  -4 -10  -4   -0.11    0.07
  -4 -10  -4    0.39    0.28
   4  10   4   -0.23    0.19
  -5 -10  -4    0.68    0.38
   5  10   4    0.41    0.31
  -6 -10  -4   -0.19    0.20
   6  10   4    0.36    0.32
  -7 -10  -4    0.77    0.42
   7  10   4    1.28    0.45
   8  10   4    1.15    0.45
   9  10   4    0.24    0.31
   7 -11  -4    1.17    0.68
  -7  11   4    0.68    0.25
   6 -11  -4    0.02    0.40
   6 -11  -4    0.79    0.32
  -6  11   4    0.58    0.23
   5 -11  -4    0.16    0.27
   5 -11  -4   -0.02    0.23
   5 -11  -4   -0.11    0.35
   5 -11  -4   -0.02    0.20
  -5  11   4    0.58    0.21
   4 -11  -4    6.22    0.90
   4 -11  -4    6.44    1.01
   4 -11  -4    6.84    1.24
   4 -11  -4    8.08    1.11
  -4  11   4    8.54    0.69
   3 -11  -4    0.78    0.51
   3 -11  -4    1.11    0.40
   3 -11  -4    1.78    0.51
   3 -11  -4    1.46    0.42
  -3  11   4    1.14    0.27
   2 -11  -4    2.43    0.55
   2 -11  -4    1.13    0.45
   2 -11  -4    1.24    0.53
   2 -11  -4    0.87    0.34
   2 -11  -4    1.14    0.22
  -2  11   4    1.59    0.29
  -2  11   4    1.09    0.51
   1 -11  -4    5.39    1.00
   1 -11  -4    4.18    0.68
   1 -11  -4    3.61    0.72
   1 -11  -4    4.84    0.79
   1 -11  -4    3.77    0.49
  -1  11   4    5.72    0.99
  -1  11   4    3.59    0.79
  -1  11   4    5.48    0.50
   0 -11  -4    1.08    0.25
   0 -11  -4    1.53    0.40
   0 -11  -4    1.31    0.50
   0 -11  -4    1.21    0.47
   0  11   4    2.02    0.60
   0  11   4    1.20    0.23
   0  11   4    1.52    0.49
  -1 -11  -4   17.24    1.43
  -1 -11  -4   17.89    1.54
  -1 -11  -4   16.44    1.22
   1  11   4   12.73    1.59
   1  11   4   12.80    1.61
  -2 -11  -4    0.53    0.33
  -2 -11  -4    0.97    0.37
  -2 -11  -4    0.65    0.20
   2  11   4    0.60    0.35
   2  11   4    0.89    0.42
  -3 -11  -4    9.60    0.79
  -3 -11  -4   11.38    1.26
   3  11   4    8.53    1.19
  -4 -11  -4    3.83    0.43
  -4 -11  -4    3.55    0.69
   4  11   4    3.61    0.77
  -5 -11  -4    1.17    0.21
  -5 -11  -4    1.76    0.52
   5  11   4    1.57    0.51
  -6 -11  -4    0.28    0.29
   6  11   4    0.72    0.39
  -7 -11  -4    0.13    0.30
   7  11   4    0.56    0.36
   8  11   4    2.60    0.66
   7 -12  -4    0.38    0.57
  -7  12   4    0.03    0.20
   6 -12  -4    0.08    0.27
   6 -12  -4    0.03    0.53
   6 -12  -4    0.85    0.23
  -6  12   4    0.21    0.19
   5 -12  -4    2.39    0.59
   5 -12  -4    2.09    0.48
   5 -12  -4    1.79    0.56
   5 -12  -4    2.87    0.87
  -5  12   4    2.30    0.37
   4 -12  -4    1.86    0.75
   4 -12  -4    1.76    0.50
   4 -12  -4    1.17    0.46
   4 -12  -4    1.93    0.56
  -4  12   4    1.66    0.33
   3 -12  -4    3.26    0.72
   3 -12  -4    3.64    0.69
   3 -12  -4    4.19    0.74
   3 -12  -4    1.78    0.69
  -3  12   4    2.57    0.40
   2 -12  -4   48.05    3.52
   2 -12  -4   46.65    3.54
   2 -12  -4   50.68    3.87
   2 -12  -4   45.86    3.20
   2 -12  -4   48.03    3.64
  -2  12   4   45.67    3.21
  -2  12   4   44.27    3.74
   1 -12  -4    1.01    0.50
   1 -12  -4    0.71    0.21
   1 -12  -4    0.45    0.35
   1 -12  -4    0.67    0.32
   1 -12  -4    0.47    0.35
  -1  12   4    0.82    0.48
  -1  12   4   -0.08    0.29
  -1  12   4    0.15    0.19
   0 -12  -4    7.84    1.26
   0 -12  -4    6.10    0.69
   0 -12  -4    9.33    1.19
   0 -12  -4    5.88    0.95
   0 -12  -4    8.08    1.00
   0  12   4    7.12    0.59
   0  12   4    5.46    1.04
   0  12   4    6.83    1.09
  -1 -12  -4    3.94    0.82
  -1 -12  -4    5.42    0.81
  -1 -12  -4    4.17    0.53
  -1 -12  -4    4.01    0.75
   1  12   4    5.86    0.96
   1  12   4    4.78    0.91
  -2 -12  -4    1.01    0.38
  -2 -12  -4    0.51    0.20
   2  12   4    0.10    0.28
   2  12   4    0.26    0.30
  -3 -12  -4    0.66    0.20
  -3 -12  -4    1.20    0.42
   3  12   4    1.42    0.53
  -4 -12  -4    0.24    0.15
  -4 -12  -4    0.64    0.36
   4  12   4    0.12    0.27
  -5 -12  -4    3.86    0.72
  -5 -12  -4    3.43    0.44
   5  12   4    3.93    0.85
  -6 -12  -4    2.16    0.59
   6  12   4    2.53    0.68
  -7 -12  -4    0.79    0.44
   7  12   4    1.63    0.58
   8  12   4    1.55    0.56
   7 -13  -4   -0.17    0.52
  -7  13   4    0.66    0.26
   6 -13  -4    0.63    0.61
   6 -13  -4    0.42    0.24
   6 -13  -4    0.39    0.31
  -6  13   4    0.55    0.25
   5 -13  -4    2.15    0.52
   5 -13  -4    2.27    0.60
   5 -13  -4    3.78    1.05
   5 -13  -4    2.54    0.72
  -5  13   4    2.94    0.43
   4 -13  -4    0.28    0.37
   4 -13  -4    1.59    0.52
   4 -13  -4    0.84    0.62
   4 -13  -4    0.84    0.45
  -4  13   4    0.71    0.24
   3 -13  -4    4.20    0.80
   3 -13  -4    4.79    0.88
   3 -13  -4    4.67    0.85
   3 -13  -4    5.60    1.22
  -3  13   4    5.42    0.59
   2 -13  -4   -0.14    0.28
   2 -13  -4    0.72    0.38
   2 -13  -4    0.90    0.41
   2 -13  -4    1.49    0.66
  -2  13   4    0.32    0.39
  -2  13   4    0.98    0.24
   1 -13  -4    4.70    0.83
   1 -13  -4    4.34    0.75
   1 -13  -4    5.55    0.59
   1 -13  -4    4.84    0.91
   1 -13  -4    3.94    0.99
  -1  13   4    4.39    0.96
  -1  13   4    4.46    0.51
   0 -13  -4    0.14    0.17
   0 -13  -4    0.53    0.38
   0 -13  -4    0.10    0.26
   0 -13  -4   -0.07    0.27
   0  13   4    0.32    0.16
   0  13   4    0.30    0.36
   0  13   4    0.05    0.35
  -1 -13  -4    3.77    0.72
  -1 -13  -4    3.72    0.50
  -1 -13  -4    3.08    0.76
  -1 -13  -4    4.00    0.79
   1  13   4    3.19    0.75
   1  13   4    3.77    0.82
  -2 -13  -4    5.03    0.61
  -2 -13  -4    6.17    0.88
   2  13   4    4.66    0.94
   2  13   4    5.84    0.96
  -3 -13  -4    5.07    0.59
  -3 -13  -4    4.05    0.75
   3  13   4    5.21    1.02
  -4 -13  -4    1.13    0.44
  -4 -13  -4    1.06    0.27
   4  13   4    1.26    0.52
  -5 -13  -4    3.54    0.74
  -5 -13  -4    2.61    0.40
   5  13   4    1.96    0.66
  -6 -13  -4    0.33    0.36
  -6 -13  -4   -0.07    0.13
   6  13   4    0.23    0.33
   7  13   4    0.57    0.46
   8  13   4    0.05    0.33
   6 -14  -4    2.79    1.02
   6 -14  -4    1.99    0.55
   6 -14  -4    2.65    0.47
  -6  14   4    3.48    0.51
   5 -14  -4    0.59    0.68
   5 -14  -4   -0.21    0.27
   5 -14  -4    0.27    0.29
   5 -14  -4   -0.12    0.33
  -5  14   4    0.25    0.23
   4 -14  -4    4.09    0.89
   4 -14  -4    3.02    1.02
   4 -14  -4    2.71    0.62
   4 -14  -4    2.04    0.61
  -4  14   4    2.69    0.43
   3 -14  -4    1.97    0.56
   3 -14  -4    1.90    0.82
   3 -14  -4    2.05    0.62
   3 -14  -4    1.52    0.51
  -3  14   4    1.34    0.33
   2 -14  -4   -0.06    0.30
   2 -14  -4    0.38    0.57
   2 -14  -4   -0.05    0.28
   2 -14  -4    0.28    0.37
  -2  14   4    0.10    0.35
  -2  14   4    0.15    0.20
   1 -14  -4    0.47    0.45
   1 -14  -4    0.32    0.34
   1 -14  -4    1.22    0.46
   1 -14  -4    0.50    0.21
  -1  14   4    0.20    0.18
  -1  14   4    0.19    0.38
   0 -14  -4   20.44    1.87
   0 -14  -4   20.08    1.64
   0 -14  -4   22.48    2.32
   0 -14  -4   23.40    2.00
   0  14   4   20.22    2.31
   0  14   4   22.38    2.45
   0  14   4   21.88    1.53
  -1 -14  -4   11.05    1.35
  -1 -14  -4   10.23    1.35
  -1 -14  -4   11.43    0.99
   1  14   4   12.11    1.63
   1  14   4   12.97    1.78
  -2 -14  -4    1.85    0.36
  -2 -14  -4    1.38    0.48
   2  14   4    2.07    0.62
   2  14   4    0.93    0.52
  -3 -14  -4    0.64    0.38
  -3 -14  -4    0.87    0.26
   3  14   4    0.38    0.46
   3  14   4    0.71    0.36
  -4 -14  -4    0.33    0.33
  -4 -14  -4    0.56    0.24
   4  14   4    0.17    0.37
  -5 -14  -4   -0.12    0.15
  -5 -14  -4    0.41    0.36
   5  14   4   -0.31    0.28
  -6 -14  -4    0.03    0.18
  -6 -14  -4    0.64    0.41
   6  14   4   -0.21    0.29
   7  14   4    4.10    0.95
   5 -15  -4    0.24    0.40
   5 -15  -4    0.24    0.28
   5 -15  -4    1.38    0.76
   5 -15  -4    0.25    0.35
  -5  15   4    0.34    0.25
   4 -15  -4    0.51    0.42
   4 -15  -4    1.36    0.80
   4 -15  -4    0.81    0.45
   4 -15  -4    0.86    0.46
  -4  15   4    0.62    0.25
   3 -15  -4    2.56    0.69
   3 -15  -4    2.72    0.77
   3 -15  -4    2.73    0.70
   3 -15  -4    2.79    1.26
  -3  15   4    2.82    0.43
   2 -15  -4    1.49    0.53
   2 -15  -4    0.90    0.47
   2 -15  -4    1.28    0.59
  -2  15   4    1.85    0.35
   1 -15  -4    5.51    1.03
   1 -15  -4    6.15    1.02
   1 -15  -4    6.19    0.68
   1 -15  -4    8.05    1.28
  -1  15   4    5.00    1.12
  -1  15   4    4.65    0.55
   0 -15  -4    5.37    0.93
   0 -15  -4    4.26    0.90
   0 -15  -4    3.50    0.76
   0 -15  -4    4.65    0.59
   0  15   4    3.22    0.90
  -1 -15  -4    4.15    0.56
  -1 -15  -4    1.54    0.53
   1  15   4    2.48    0.74
   1  15   4    2.86    0.90
  -2 -15  -4   -0.04    0.15
  -2 -15  -4    0.24    0.33
   2  15   4    0.81    0.55
   2  15   4    0.16    0.35
  -3 -15  -4    0.17    0.19
  -3 -15  -4    0.03    0.29
   3  15   4   -0.04    0.36
   3  15   4    0.17    0.28
  -4 -15  -4    0.28    0.21
  -4 -15  -4    0.59    0.42
   4  15   4    0.70    0.50
  -5 -15  -4    0.88    0.26
  -5 -15  -4    0.57    0.40
   5  15   4   -0.04    0.41
  -6 -15  -4    2.53    0.67
  -6 -15  -4    1.66    0.37
   6  15   4    0.93    0.56
  -7 -15  -4    1.27    0.37
   7  15   4    1.31    0.62
   5 -16  -4   -0.07    0.63
   5 -16  -4   -0.16    0.37
   5 -16  -4    0.06    0.38
   5 -16  -4   -0.44    0.24
  -5  16   4    0.35    0.24
   4 -16  -4    6.30    1.13
   4 -16  -4    5.16    0.93
   4 -16  -4    4.64    1.04
  -4  16   4    6.15    0.71
   3 -16  -4    1.37    0.54
   3 -16  -4    0.71    0.47
   3 -16  -4    0.94    0.51
  -3  16   4    0.77    0.29
   2 -16  -4    1.36    0.64
   2 -16  -4    1.22    0.55
   2 -16  -4    0.74    0.43
  -2  16   4    0.77    0.26
   1 -16  -4   -0.25    0.24
   1 -16  -4   -0.41    0.32
   1 -16  -4   -0.12    0.30
  -1  16   4   -0.23    0.15
  -1  16   4   -0.26    0.41
   0 -16  -4    0.66    0.44
   0 -16  -4    0.65    0.39
   0 -16  -4    0.73    0.27
   0 -16  -4    1.31    0.53
   0  16   4    0.55    0.48
  -1 -16  -4    0.02    0.20
  -1 -16  -4   -0.16    0.23
   1  16   4    0.22    0.38
   1  16   4    0.56    0.63
  -2 -16  -4    4.20    0.62
  -2 -16  -4    4.77    0.89
   2  16   4    3.58    0.90
   2  16   4    2.49    0.90
  -3 -16  -4    5.06    0.65
  -3 -16  -4    3.56    0.77
   3  16   4    3.73    1.00
  -4 -16  -4    1.37    0.35
  -4 -16  -4    1.48    0.55
   4  16   4    0.26    0.51
  -5 -16  -4    3.31    0.76
  -5 -16  -4    2.48    0.48
   5  16   4    3.21    0.94
  -6 -16  -4    0.79    0.30
  -6 -16  -4    0.05    0.39
   6  16   4    0.28    0.46
   4 -17  -4    1.03    0.57
   4 -17  -4    1.19    0.58
   4 -17  -4    0.66    0.48
  -4  17   4    1.31    0.33
   3 -17  -4    4.03    0.91
   3 -17  -4    4.28    0.96
   3 -17  -4    4.92    1.06
  -3  17   4    3.63    0.54
   2 -17  -4    0.00    0.37
   2 -17  -4   -0.32    0.40
   2 -17  -4    0.50    0.44
  -2  17   4    0.06    0.21
   1 -17  -4    0.45    0.38
   1 -17  -4   -0.08    0.34
   1 -17  -4    0.27    0.51
  -1  17   4    0.21    0.48
   0 -17  -4   -0.30    0.34
   0 -17  -4   -0.04    0.19
   0 -17  -4   -0.40    0.25
   0  17   4   -0.20    0.41
  -1 -17  -4    2.67    0.68
  -1 -17  -4    3.14    0.53
   1  17   4    1.29    0.65
  -2 -17  -4    4.76    0.70
  -2 -17  -4    6.38    1.09
   2  17   4    7.64    1.45
   2  17   4    4.67    0.99
  -3 -17  -4    6.81    0.88
  -3 -17  -4    6.63    1.16
   3  17   4    6.78    1.42
  -4 -17  -4    0.06    0.20
  -4 -17  -4   -0.27    0.30
   4  17   4    1.17    0.69
  -5 -17  -4    1.50    0.57
  -5 -17  -4    0.77    0.34
   5  17   4    1.64    0.75
   3 -18  -4    1.17    0.58
   3 -18  -4    0.77    0.57
   3 -18  -4    1.32    0.61
  -3  18   4    0.29    0.26
   2 -18  -4    1.01    0.55
   2 -18  -4    0.49    0.49
   2 -18  -4    0.27    0.50
  -2  18   4   -0.06    0.22
   1 -18  -4    0.77    0.54
   1 -18  -4    0.33    0.49
   1 -18  -4    1.42    0.63
  -1  18   4    0.92    0.69
   0 -18  -4    0.59    0.47
   0 -18  -4   -0.05    0.33
   0 -18  -4    0.37    0.25
   0  18   4    0.13    0.54
  -1 -18  -4    0.71    0.31
  -1 -18  -4    0.07    0.40
   1  18   4    0.00    0.44
  -2 -18  -4   -0.07    0.35
  -2 -18  -4    0.03    0.20
   2  18   4   -0.26    0.34
  -3 -18  -4   -0.10    0.36
  -3 -18  -4   -0.21    0.21
   3  18   4    0.07    0.58
  -4 -18  -4    0.31    0.40
  -4 -18  -4    0.57    0.33
   4  18   4    0.23    0.56
   1 -19  -4    8.81    1.48
   1 -19  -4    8.59    1.41
   1 -19  -4    8.21    1.50
  -1  19   4    8.40    1.64
   0 -19  -4   -0.11    0.41
   0 -19  -4    0.20    0.45
   0  19   4   -0.14    0.49
  -1 -19  -4   -0.10    0.23
  -1 -19  -4    0.82    0.50
   1  19   4    0.87    0.60
  -2 -19  -4    0.27    0.26
  -2 -19  -4    0.23    0.45
   2  19   4   -0.83    0.38
  -3 -19  -4    0.78    0.53
  -3 -19  -4    0.33    0.28
   2  16  -5    0.32    0.63
  -2 -16   5    1.43    0.68
  -2 -16   5    2.46    0.49
   1  16  -5   -0.49    0.41
  -1 -16   5    1.47    0.67
  -1 -16   5    0.30    0.49
   0  16  -5    1.62    0.80
   0 -16   5    1.68    0.71
   0 -16   5    1.36    0.69
   0 -16   5    1.66    0.75
   1 -16   5    0.09    0.42
   1 -16   5    0.45    0.53
   1 -16   5    0.54    0.55
   2 -16   5    2.58    0.95
   2 -16   5    2.55    0.87
   3  15  -5    1.20    0.67
  -3 -15   5    0.50    0.30
  -3 -15   5    0.49    0.51
   2  15  -5    0.13    0.53
  -2 -15   5    0.24    0.27
  -2 -15   5   -0.32    0.38
   1  15  -5    2.51    0.89
  -1 -15   5    0.93    0.64
  -1 -15   5    1.27    0.62
  -1 -15   5    2.42    0.46
   0  15  -5   -0.59    0.44
   0 -15   5   -0.28    0.35
   0 -15   5   -0.12    0.40
   0 -15   5   -0.08    0.39
   1 -15   5    2.22    0.71
   1 -15   5    1.52    0.71
   1 -15   5    3.14    0.97
  -2  15  -5   -0.23    0.20
   2 -15   5    0.03    0.44
   2 -15   5    0.25    0.42
   2 -15   5    0.33    0.39
  -3  15  -5    4.56    0.59
   3 -15   5    5.02    1.05
   3 -15   5    3.54    0.82
   3 -15   5    3.52    1.01
   4  14  -5   -0.44    0.40
   4  14  -5   -0.42    0.35
  -4 -14   5    0.20    0.23
   3  14  -5    0.75    0.53
  -3 -14   5    0.61    0.50
  -3 -14   5    0.73    0.30
   2  14  -5    5.78    1.27
  -2 -14   5    7.32    0.86
  -2 -14   5    7.33    1.22
   1  14  -5    1.29    0.73
  -1 -14   5    0.70    0.27
  -1 -14   5    1.42    0.60
  -1 -14   5    1.41    0.56
   0  14  -5    8.29    1.49
   0 -14   5    7.45    1.28
   0 -14   5    7.05    1.30
   0 -14   5    6.11    1.16
   1 -14   5    0.29    0.39
   1 -14   5    0.28    0.41
   1 -14   5    0.83    0.51
  -2  14  -5    3.35    0.48
   2 -14   5    3.95    0.96
   2 -14   5    2.18    0.71
   2 -14   5    3.48    0.91
  -3  14  -5    2.18    0.40
   3 -14   5    1.32    0.68
   3 -14   5    3.45    0.81
   3 -14   5    2.06    0.61
  -4  14  -5    1.06    0.33
   4 -14   5    1.18    0.52
   4 -14   5   -0.27    0.70
   4 -14   5    1.72    0.76
   4 -14   5    0.65    0.40
   5  13  -5   -0.17    0.30
   5  13  -5   -0.04    0.49
  -5 -13   5   -0.10    0.21
   4  13  -5    0.02    0.51
   4  13  -5   -0.01    0.38
  -4 -13   5    0.45    0.29
   3  13  -5    3.77    0.97
   3  13  -5    1.67    0.73
  -3 -13   5    2.52    0.49
  -3 -13   5    2.02    0.65
   2  13  -5    0.27    0.43
  -2 -13   5    0.40    0.43
  -2 -13   5    0.06    0.21
   1  13  -5    1.87    0.73
  -1 -13   5    1.69    0.62
  -1 -13   5    3.28    0.80
  -1 -13   5    2.41    0.43
  -1 -13   5    3.19    0.79
   0  13  -5    0.32    0.56
   0 -13   5    0.21    0.39
   0 -13   5    0.79    0.52
   0 -13   5    0.87    0.35
   0 -13   5    1.55    0.60
  -1  13  -5    0.57    0.24
   1 -13   5    0.22    0.38
   1 -13   5    0.81    0.49
   1 -13   5    0.04    0.35
  -2  13  -5    0.10    0.20
   2 -13   5    0.64    0.40
   2 -13   5   -0.15    0.37
   2 -13   5    0.47    0.45
  -3  13  -5   11.08    1.02
   3 -13   5   11.94    1.83
   3 -13   5   14.24    1.71
   3 -13   5   14.45    1.97
   3 -13   5   13.11    1.52
  -4  13  -5    0.97    0.31
   4 -13   5    2.29    0.56
   4 -13   5    0.86    0.79
   4 -13   5    0.90    0.46
   4 -13   5    2.74    0.92
  -5  13  -5    1.67    0.38
   5 -13   5    2.64    0.61
   5 -13   5    3.20    0.99
   5 -13   5    2.12    0.42
   5 -13   5    1.45    0.90
   6  12  -5    2.45    0.52
   6  12  -5    4.55    1.14
  -6 -12   5    3.24    0.57
   5  12  -5    3.75    0.79
   5  12  -5    1.76    0.79
  -5 -12   5    2.97    0.54
   4  12  -5   11.31    1.58
   4  12  -5   13.76    1.91
  -4 -12   5   10.07    1.12
   3  12  -5    0.18    0.43
   3  12  -5    0.35    0.51
  -3 -12   5    0.58    0.29
  -3 -12   5   -0.10    0.30
   2  12  -5    0.87    0.54
   2  12  -5    1.86    0.75
  -2 -12   5    1.43    0.55
  -2 -12   5    1.85    0.39
   1  12  -5    0.36    0.49
  -1 -12   5    0.10    0.17
  -1 -12   5    0.48    0.41
  -1 -12   5    0.33    0.36
  -1 -12   5   -0.17    0.30
   0  12  -5   -0.29    0.40
   0 -12   5   -0.45    0.26
   0 -12   5    0.25    0.36
   0 -12   5    0.33    0.17
   0 -12   5    0.39    0.37
  -1  12  -5   -0.21    0.39
  -1  12  -5    0.32    0.21
   1 -12   5    0.72    0.43
   1 -12   5    0.65    0.40
   1 -12   5    0.34    0.38
  -2  12  -5    9.88    0.81
   2 -12   5    7.85    1.19
   2 -12   5    7.21    1.22
   2 -12   5    9.76    1.44
  -3  12  -5    0.64    0.25
   3 -12   5    1.14    0.44
   3 -12   5   -0.34    0.46
   3 -12   5    0.07    0.31
   3 -12   5    0.59    0.54
  -4  12  -5    1.47    0.33
   4 -12   5    1.21    0.73
   4 -12   5    0.21    0.47
   4 -12   5    1.11    0.41
   4 -12   5    0.70    0.40
  -5  12  -5    0.22    0.23
   5 -12   5   -0.18    0.18
   5 -12   5   -0.96    0.50
   5 -12   5    0.19    0.27
   5 -12   5    0.05    0.48
  -6  12  -5    1.76    0.38
   6 -12   5    2.06    0.96
   6 -12   5    1.94    0.85
   6  11  -5    0.28    0.25
   6  11  -5    0.04    0.45
  -6 -11   5   -0.04    0.19
   5  11  -5    4.77    1.16
   5  11  -5    3.24    0.73
  -5 -11   5    5.19    0.69
   4  11  -5    1.93    0.74
   4  11  -5    0.48    0.43
  -4 -11   5    1.05    0.31
   3  11  -5    4.94    1.11
   3  11  -5    3.46    0.86
  -3 -11   5    2.47    0.46
  -3 -11   5    2.36    0.60
   2  11  -5    0.23    0.42
   2  11  -5    0.63    0.46
  -2 -11   5    0.04    0.28
  -2 -11   5    0.26    0.21
   1  11  -5   11.93    1.72
   1  11  -5   12.85    2.22
  -1 -11   5   11.84    1.61
  -1 -11   5   14.52    1.59
  -1 -11   5   12.11    1.05
  -1 -11   5   11.23    1.47
   0  11  -5    1.46    0.59
   0 -11   5    0.63    0.45
   0 -11   5    0.43    0.40
   0 -11   5    0.66    0.42
   0 -11   5    1.06    0.27
  -1  11  -5    3.39    0.45
  -1  11  -5    5.15    1.08
   1 -11   5    4.57    0.86
   1 -11   5    3.30    0.91
   1 -11   5    3.89    0.84
   1 -11   5    7.21    1.09
  -2  11  -5    3.24    0.43
   2 -11   5    2.30    0.80
   2 -11   5    2.94    0.73
   2 -11   5    3.33    0.71
   2 -11   5    2.33    0.73
  -3  11  -5    0.27    0.21
   3 -11   5    0.17    0.26
   3 -11   5    0.96    0.45
   3 -11   5    0.28    0.47
   3 -11   5    0.17    0.39
  -4  11  -5    0.19    0.20
   4 -11   5    0.12    0.26
   4 -11   5    0.50    0.48
   4 -11   5   -0.41    0.40
   4 -11   5    0.33    0.25
  -5  11  -5    0.05    0.20
   5 -11   5    0.53    0.30
   5 -11   5    0.30    0.20
   5 -11   5   -0.23    0.51
   5 -11   5    0.70    0.59
  -6  11  -5   -0.12    0.17
   6 -11   5    0.18    0.65
   6 -11   5    0.24    0.55
  -7  11  -5    4.42    0.58
   7 -11   5    4.29    1.18
   7 -11   5    4.47    1.34
   7  10  -5   -0.31    0.36
  -7 -10   5   -0.15    0.19
   6  10  -5    0.16    0.22
   6  10  -5    0.62    0.56
  -6 -10   5    0.51    0.28
   5  10  -5    1.01    0.61
   5  10  -5    1.66    0.51
  -5 -10   5    1.62    0.38
   4  10  -5    0.25    0.32
   4  10  -5    0.19    0.41
  -4 -10   5    0.24    0.19
   3  10  -5    4.82    1.04
   3  10  -5    8.49    1.43
  -3 -10   5    8.73    0.88
  -3 -10   5    8.64    1.06
   2  10  -5   10.48    1.55
   2  10  -5   11.70    1.69
  -2 -10   5   13.22    1.43
  -2 -10   5   11.05    1.41
  -2 -10   5   12.85    1.06
   1  10  -5    9.98    1.39
   1  10  -5   10.30    1.43
  -1 -10   5    8.92    1.25
  -1 -10   5   10.33    0.97
  -1 -10   5    7.95    1.17
  -1 -10   5    9.86    1.28
   0  10  -5    2.80    0.72
   0 -10   5    2.14    0.37
   0 -10   5    3.89    1.10
   0 -10   5    2.21    0.60
   0 -10   5    4.13    0.77
   0 -10   5    1.99    0.58
  -1  10  -5    2.02    0.68
  -1  10  -5    3.49    0.42
   1 -10   5    4.74    1.02
   1 -10   5    3.94    0.81
   1 -10   5    2.79    0.67
   1 -10   5    3.43    0.46
   1 -10   5    4.52    0.86
  -2  10  -5    0.96    0.26
   2 -10   5    1.54    0.62
   2 -10   5    2.08    0.63
   2 -10   5    1.54    0.49
   2 -10   5    1.04    0.39
  -3  10  -5   12.15    0.96
   3 -10   5   12.81    1.71
   3 -10   5   11.34    1.32
   3 -10   5    9.48    1.58
   3 -10   5   12.43    1.42
  -4  10  -5    2.92    0.41
   4 -10   5    3.89    0.71
   4 -10   5    2.88    0.54
   4 -10   5    4.32    0.98
   4 -10   5    1.78    0.73
  -5  10  -5    1.69    0.33
   5 -10   5    2.54    0.32
   5 -10   5    1.41    0.72
   5 -10   5    1.45    0.40
   5 -10   5    0.82    0.53
  -6  10  -5    1.46    0.31
   6 -10   5    1.49    0.75
   6 -10   5    1.24    0.75
  -7  10  -5    0.42    0.23
   7 -10   5    0.05    0.46
   7 -10   5    0.23    0.52
   7   9  -5    0.23    0.40
  -7  -9   5   -0.01    0.19
   6   9  -5   -0.59    0.34
   6   9  -5    0.07    0.18
  -6  -9   5   -0.32    0.13
   5   9  -5    0.34    0.29
   5   9  -5    0.66    0.49
  -5  -9   5    0.68    0.26
   4   9  -5    3.84    0.79
   4   9  -5    3.98    0.88
  -4  -9   5    3.42    0.53
   3   9  -5    4.74    1.01
   3   9  -5    3.00    0.73
  -3  -9   5    3.66    0.51
  -3  -9   5    3.09    0.60
   2   9  -5    0.13    0.31
   2   9  -5    0.00    0.25
  -2  -9   5   -0.03    0.22
  -2  -9   5    0.05    0.16
  -2  -9   5    0.25    0.31
  -2  -9   5    0.00    0.23
   1   9  -5   -0.08    0.31
   1   9  -5    0.08    0.32
  -1  -9   5    0.02    0.23
  -1  -9   5    0.77    0.23
  -1  -9   5   -0.15    0.22
  -1  -9   5    0.06    0.24
   0   9  -5   12.21    1.54
   0   9  -5    7.44    1.24
   0  -9   5   10.05    0.82
   0  -9   5    9.14    1.22
   0  -9   5    9.59    1.20
   0  -9   5    9.14    1.19
   0  -9   5    8.38    1.38
  -1   9  -5    4.98    0.52
  -1   9  -5    5.33    1.00
   1  -9   5    4.61    1.01
   1  -9   5    4.19    0.83
   1  -9   5    5.87    0.53
   1  -9   5    4.81    0.86
   1  -9   5    4.00    0.75
  -2   9  -5    3.12    0.38
   2  -9   5    2.09    0.74
   2  -9   5    2.36    0.67
   2  -9   5    2.39    0.63
   2  -9   5    2.81    0.58
  -3   9  -5   21.47    1.62
   3  -9   5   24.01    1.88
   3  -9   5   22.14    2.40
   3  -9   5   23.23    1.94
   3  -9   5   20.85    2.33
  -4   9  -5    0.03    0.15
   4  -9   5   -0.06    0.40
   4  -9   5    0.23    0.21
   4  -9   5    0.28    0.23
   4  -9   5    0.39    0.45
  -5   9  -5    0.08    0.17
   5  -9   5    0.45    0.46
   5  -9   5   -0.09    0.15
   5  -9   5   -0.17    0.32
  -6   9  -5    0.47    0.19
   6  -9   5    0.20    0.53
   6  -9   5    0.52    0.60
  -7   9  -5    4.75    0.54
   7  -9   5    4.84    1.25
   7  -9   5    3.86    1.00
   8  -9   5   -0.25    0.36
   8  -9   5    0.60    0.62
   8   8  -5    1.85    0.73
  -8  -8   5    2.86    0.49
   7   8  -5    1.29    0.59
  -7  -8   5    1.67    0.38
   6   8  -5    2.73    0.81
  -6  -8   5    3.27    0.49
   5   8  -5    8.44    1.32
   5   8  -5    5.96    0.88
  -5  -8   5    5.97    0.71
   4   8  -5    3.54    0.71
   4   8  -5    3.30    0.89
  -4  -8   5    4.99    0.67
  -4  -8   5    3.82    0.53
   3   8  -5    0.55    0.39
   3   8  -5    1.54    0.49
  -3  -8   5    0.75    0.31
  -3  -8   5    1.39    0.29
   2   8  -5    0.46    0.34
   2   8  -5    0.16    0.31
  -2  -8   5    0.02    0.32
  -2  -8   5   -0.11    0.20
  -2  -8   5   -0.05    0.12
  -2  -8   5    0.04    0.20
   1   8  -5    2.37    0.63
   1   8  -5    1.57    0.56
  -1  -8   5    2.90    0.62
  -1  -8   5    2.33    0.36
  -1  -8   5    1.79    0.49
  -1  -8   5    1.30    0.41
  -1  -8   5    2.01    0.66
   0   8  -5    6.14    1.02
   0   8  -5    7.67    1.17
   0  -8   5    6.06    0.95
   0  -8   5    7.10    0.71
   0  -8   5    8.77    1.09
   0  -8   5    8.89    1.16
   0  -8   5    8.27    1.29
  -1   8  -5    1.20    0.53
  -1   8  -5    0.35    0.19
   1  -8   5    1.05    0.41
   1  -8   5    0.72    0.16
   1  -8   5    0.17    0.39
   1  -8   5    0.79    0.34
   1  -8   5    0.35    0.29
  -2   8  -5    0.67    0.22
  -2   8  -5    1.19    0.50
   2  -8   5    1.20    0.38
   2  -8   5    0.64    0.36
   2  -8   5    0.24    0.31
   2  -8   5    0.67    0.49
  -3   8  -5    2.76    0.37
   3  -8   5    2.56    0.69
   3  -8   5    2.52    0.50
   3  -8   5    2.66    0.55
   3  -8   5    3.70    0.87
  -4   8  -5    0.52    0.19
   4  -8   5   -0.13    0.15
   4  -8   5    0.65    0.28
   4  -8   5    0.16    0.35
   4  -8   5    0.16    0.38
  -5   8  -5    4.50    0.46
   5  -8   5    5.74    1.11
   5  -8   5    4.03    0.98
   5  -8   5    3.54    0.49
  -6   8  -5    0.69    0.20
   6  -8   5    0.38    0.43
   6  -8   5    0.41    0.54
   7  -8   5    0.39    0.54
   7  -8   5    0.93    0.53
   8  -8   5    2.49    0.77
   8  -8   5    5.66    1.29
   8   7  -5    4.72    1.03
  -8  -7   5    5.80    0.70
   7   7  -5    0.91    0.51
  -7  -7   5    0.54    0.24
   6   7  -5    0.23    0.37
  -6  -7   5    0.49    0.22
   5   7  -5    1.02    0.36
   5   7  -5    0.54    0.39
  -5  -7   5    1.24    0.28
   4   7  -5    1.77    0.61
   4   7  -5    2.52    0.58
  -4  -7   5    2.68    0.39
  -4  -7   5    2.05    0.41
   3   7  -5   -0.13    0.20
   3   7  -5    0.08    0.30
  -3  -7   5    0.09    0.22
  -3  -7   5    0.15    0.15
   2   7  -5    8.52    1.19
   2   7  -5    9.76    1.25
  -2  -7   5    8.09    1.09
  -2  -7   5    9.08    1.02
  -2  -7   5    9.62    1.17
  -2  -7   5    9.81    0.81
   1   7  -5   30.21    2.58
   1   7  -5   29.69    2.57
  -1  -7   5   28.77    2.44
  -1  -7   5   32.92    2.67
  -1  -7   5   34.32    2.57
  -1  -7   5   30.69    2.24
  -1  -7   5   31.68    2.68
  -1  -7   5   34.01    2.45
   0   7  -5    0.03    0.23
   0   7  -5    0.02    0.26
   0  -7   5   -0.07    0.18
   0  -7   5   -0.17    0.19
   0  -7   5   -0.21    0.26
   0  -7   5   -0.25    0.18
   0  -7   5    0.18    0.22
   0  -7   5    0.00    0.11
  -1   7  -5    3.06    0.73
  -1   7  -5    3.24    0.39
  -1   7  -5    3.62    0.71
   1  -7   5    4.22    0.81
   1  -7   5    3.60    0.38
   1  -7   5    3.29    0.62
   1  -7   5    3.39    0.65
   1  -7   5    3.29    0.74
   1  -7   5    3.92    0.65
  -2   7  -5    3.36    0.72
  -2   7  -5    2.22    0.31
   2  -7   5    1.83    0.44
   2  -7   5    3.09    0.57
   2  -7   5    3.00    0.76
   2  -7   5    2.93    0.64
  -3   7  -5    0.70    0.20
   3  -7   5    0.37    0.33
   3  -7   5    0.83    0.28
   3  -7   5    0.56    0.28
   3  -7   5    0.64    0.41
  -4   7  -5    0.42    0.17
   4  -7   5    0.61    0.21
   4  -7   5    0.93    0.47
   4  -7   5    0.47    0.23
   4  -7   5    0.32    0.41
  -5   7  -5    0.06    0.11
   5  -7   5    0.25    0.32
   5  -7   5   -0.33    0.30
  -6   7  -5    2.31    0.31
   6  -7   5    0.98    0.60
   6  -7   5    4.45    0.97
   7  -7   5    0.69    0.48
   7  -7   5    0.97    0.65
   8  -7   5   -0.06    0.49
   8  -7   5    0.70    0.47
   8   6  -5    4.40    0.95
   7   6  -5    0.32    0.38
  -7  -6   5    0.34    0.20
   6   6  -5    7.36    1.20
  -6  -6   5    6.64    0.72
   5   6  -5    2.55    0.48
   5   6  -5    1.11    0.49
  -5  -6   5    1.66    0.32
   4   6  -5    2.43    0.65
   4   6  -5    3.57    0.65
  -4  -6   5    4.83    0.58
  -4  -6   5    4.40    0.50
   3   6  -5   40.85    3.11
   3   6  -5   37.23    3.00
  -3  -6   5   39.40    2.72
  -3  -6   5   36.84    2.99
  -3  -6   5   38.84    2.79
  -3  -6   5   39.10    3.10
   2   6  -5    0.77    0.38
   2   6  -5    1.31    0.45
  -2  -6   5    1.51    0.50
  -2  -6   5    1.78    0.36
  -2  -6   5    1.69    0.59
  -2  -6   5    1.15    0.41
  -2  -6   5    1.48    0.26
  -2  -6   5    1.21    0.41
   1   6  -5   12.23    1.41
   1   6  -5   11.01    1.33
  -1  -6   5    9.53    1.13
  -1  -6   5   10.45    1.11
  -1  -6   5   11.29    0.87
  -1  -6   5    9.10    1.28
  -1  -6   5   11.07    1.24
  -1  -6   5    9.77    1.36
   0   6  -5    5.80    0.91
   0   6  -5    3.99    0.73
   0  -6   5    5.16    0.94
   0  -6   5    6.43    0.85
   0  -6   5    5.27    0.88
   0  -6   5    4.94    0.52
   0  -6   5    5.82    0.78
   0  -6   5    4.48    0.71
  -1   6  -5    2.24    0.56
  -1   6  -5    1.96    0.52
  -1   6  -5    1.79    0.25
   1  -6   5    1.90    0.24
   1  -6   5    1.96    0.45
   1  -6   5    1.85    0.54
   1  -6   5    1.80    0.58
   1  -6   5    1.57    0.42
   1  -6   5    2.13    0.50
  -2   6  -5    9.52    0.76
  -2   6  -5   10.21    1.26
  -2   6  -5    9.72    1.16
   2  -6   5    8.87    1.00
   2  -6   5   12.30    1.27
   2  -6   5   12.24    1.46
   2  -6   5    8.08    1.02
   2  -6   5    9.98    1.31
   2  -6   5   10.47    1.25
  -3   6  -5   -0.07    0.13
   3  -6   5    0.03    0.17
   3  -6   5   -0.17    0.23
   3  -6   5   -0.07    0.15
   3  -6   5   -0.01    0.13
   3  -6   5   -0.03    0.23
  -4   6  -5    0.09    0.12
   4  -6   5    0.04    0.35
   4  -6   5   -0.13    0.10
   4  -6   5    0.05    0.10
   4  -6   5    0.02    0.09
   4  -6   5    0.03    0.31
   4  -6   5   -0.02    0.13
  -5   6  -5    9.58    0.73
   5  -6   5    7.76    1.38
   5  -6   5   11.08    1.46
   6  -6   5   10.40    1.44
   6  -6   5    9.38    1.54
   7  -6   5    0.79    0.52
   7  -6   5    0.68    0.42
   8  -6   5    0.13    0.34
   8  -6   5    0.81    0.68
   9  -6   5    0.20    0.38
   8   5  -5    5.87    1.08
   7   5  -5    2.98    0.78
  -7  -5   5    2.32    0.37
   6   5  -5    1.61    0.53
  -6  -5   5    1.69    0.30
   5   5  -5    2.18    0.43
   5   5  -5    2.57    0.67
  -5  -5   5    2.10    0.34
   4   5  -5    3.99    0.66
   4   5  -5    4.00    0.80
  -4  -5   5    3.57    0.47
  -4  -5   5    3.79    0.45
   3   5  -5    1.41    0.45
   3   5  -5    1.30    0.41
  -3  -5   5    0.68    0.23
  -3  -5   5    0.61    0.32
  -3  -5   5    1.24    0.43
  -3  -5   5    0.69    0.19
   2   5  -5   -0.01    0.06
   2   5  -5   -0.02    0.21
   2   5  -5   -0.04    0.17
  -2  -5   5   -0.03    0.19
  -2  -5   5   -0.26    0.17
  -2  -5   5    0.05    0.10
  -2  -5   5    0.07    0.16
  -2  -5   5    0.07    0.23
   1   5  -5    8.64    1.14
   1   5  -5   10.41    1.25
  -1  -5   5   12.16    1.38
  -1  -5   5    8.75    0.77
  -1  -5   5   10.55    1.05
  -1  -5   5    9.74    1.08
  -1  -5   5   11.33    1.21
   0   5  -5    2.44    0.50
   0   5  -5    3.08    0.59
   0  -5   5    2.62    0.48
   0  -5   5    3.28    0.54
   0  -5   5    3.10    0.67
   0  -5   5    2.10    0.30
   0  -5   5    3.12    0.57
  -1   5  -5    8.52    1.10
  -1   5  -5    9.52    0.76
  -1   5  -5   11.67    1.26
   1  -5   5   10.27    1.16
   1  -5   5   11.49    1.11
   1  -5   5   13.14    1.07
   1  -5   5   10.04    0.75
   1  -5   5    8.89    1.19
  -2   5  -5   16.67    1.52
  -2   5  -5   16.51    1.19
  -2   5  -5   17.45    1.49
   2  -5   5   17.06    1.60
   2  -5   5   16.73    1.41
   2  -5   5   17.31    1.60
   2  -5   5   15.39    1.52
   2  -5   5   17.68    1.46
   2  -5   5   17.81    1.38
  -3   5  -5    1.72    0.23
  -3   5  -5    2.27    0.50
   3  -5   5    2.19    0.33
   3  -5   5    2.02    0.39
   3  -5   5    1.13    0.44
   3  -5   5    1.01    0.43
   3  -5   5    1.32    0.46
   3  -5   5    1.78    0.37
   3  -5   5    2.09    0.35
   3  -5   5    2.44    0.54
  -4   5  -5    1.47    0.20
   4  -5   5    1.75    0.30
   4  -5   5    1.38    0.51
   4  -5   5    1.79    0.29
   4  -5   5    1.56    0.50
  -5   5  -5    5.02    0.43
   5  -5   5    4.44    0.83
   5  -5   5    4.66    0.99
   6  -5   5    0.05    0.28
   6  -5   5    0.18    0.35
   7  -5   5    0.51    0.52
   7  -5   5    0.44    0.37
   8  -5   5    0.81    0.42
   8  -5   5    0.65    0.58
   9  -5   5    0.07    0.33
   9   4  -5    2.67    0.75
   8   4  -5   -0.11    0.32
   7   4  -5    2.61    0.72
  -7  -4   5    3.81    0.55
   6   4  -5    6.10    1.01
  -6  -4   5    5.77    0.60
   5   4  -5    1.10    0.43
   5   4  -5    0.97    0.27
  -5  -4   5    0.71    0.19
   4   4  -5    0.03    0.23
   4   4  -5    0.17    0.18
  -4  -4   5    0.02    0.12
  -4  -4   5    0.03    0.11
   3   4  -5    2.00    0.47
   3   4  -5    2.19    0.52
  -3  -4   5    2.26    0.35
  -3  -4   5    2.33    0.53
  -3  -4   5    2.21    0.63
  -3  -4   5    2.78    0.52
  -3  -4   5    2.27    0.32
   2   4  -5    0.01    0.22
   2   4  -5   -0.02    0.06
   2   4  -5    0.11    0.22
  -2  -4   5    0.07    0.21
  -2  -4   5   -0.04    0.14
  -2  -4   5    0.08    0.11
  -2  -4   5    0.01    0.13
  -2  -4   5   -0.16    0.20
   1   4  -5    0.48    0.26
   1   4  -5    0.54    0.30
  -1  -4   5    0.47    0.22
  -1  -4   5    0.60    0.31
  -1  -4   5    0.51    0.25
  -1  -4   5    0.85    0.19
  -1  -4   5    0.68    0.29
   0   4  -5   49.94    3.65
   0   4  -5   54.05    3.66
   0  -4   5   47.60    3.52
   0  -4   5   49.68    3.36
   0  -4   5   50.38    3.55
   0  -4   5   48.77    3.58
   0  -4   5   47.47    3.68
  -1   4  -5   26.15    2.01
  -1   4  -5   24.74    1.72
  -1   4  -5   25.05    2.02
   1  -4   5   23.94    1.89
   1  -4   5   23.51    2.06
   1  -4   5   25.59    2.00
   1  -4   5   27.26    1.97
   1  -4   5   25.15    1.71
  -2   4  -5    0.73    0.27
  -2   4  -5    0.50    0.24
   2  -4   5    0.66    0.28
   2  -4   5    0.05    0.09
   2  -4   5    0.68    0.31
   2  -4   5    0.33    0.16
  -3   4  -5    1.30    0.37
  -3   4  -5    0.99    0.14
   3  -4   5    0.29    0.25
   3  -4   5    1.71    0.46
   3  -4   5    1.30    0.46
   3  -4   5    0.34    0.18
   3  -4   5    1.15    0.26
   3  -4   5    0.93    0.21
   3  -4   5    1.14    0.20
  -4   4  -5   -0.04    0.05
   4  -4   5    0.05    0.17
   4  -4   5   -0.02    0.18
   4  -4   5   -0.17    0.24
   5  -4   5    0.21    0.26
   5  -4   5   -0.28    0.28
   6  -4   5   -0.13    0.30
   6  -4   5   -0.03    0.24
   7  -4   5    0.23    0.50
   7  -4   5    1.59    0.52
   8  -4   5    6.70    1.02
   8  -4   5    6.78    1.34
   9  -4   5    2.15    0.59
   9   3  -5    1.54    0.60
   8   3  -5    0.04    0.28
   7   3  -5    0.21    0.31
   6   3  -5   10.07    1.36
  -6  -3   5   10.44    0.82
   5   3  -5    0.06    0.23
   5   3  -5    0.21    0.17
  -5  -3   5    0.11    0.12
   4   3  -5    0.85    0.36
   4   3  -5    0.66    0.21
   4   3  -5    0.92    0.31
  -4  -3   5    0.91    0.20
  -4  -3   5    1.37    0.22
   3   3  -5    2.62    0.53
   3   3  -5    2.14    0.54
  -3  -3   5    2.60    0.51
  -3  -3   5    3.65    0.40
  -3  -3   5    3.72    0.40
  -3  -3   5    4.25    0.74
   2   3  -5   10.22    1.13
   2   3  -5    9.88    0.69
   2   3  -5    9.64    1.13
  -2  -3   5   10.95    0.95
  -2  -3   5   10.45    0.83
  -2  -3   5    9.53    0.77
  -2  -3   5    9.13    1.15
  -2  -3   5    8.48    1.02
   1   3  -5    4.11    0.65
   1   3  -5    2.94    0.54
  -1  -3   5    3.33    0.60
  -1  -3   5    3.16    0.53
  -1  -3   5    3.65    0.38
  -1  -3   5    3.35    0.47
  -1  -3   5    3.20    0.52
   0   3  -5    0.03    0.21
   0   3  -5   -0.16    0.13
   0  -3   5    0.07    0.16
   0  -3   5   -0.06    0.19
   0  -3   5    0.29    0.20
   0  -3   5    0.17    0.18
   0  -3   5    0.07    0.09
  -1   3  -5  122.93    8.18
  -1   3  -5  119.67    7.90
  -1   3  -5  117.31    8.15
   1  -3   5  122.54    8.24
   1  -3   5  123.66    8.12
   1  -3   5  116.93    8.17
   1  -3   5  123.05    8.14
   1  -3   5  119.39    8.06
   1  -3   5  117.04    7.89
  -2   3  -5    7.65    0.59
  -2   3  -5    9.46    0.97
  -2   3  -5   11.78    1.18
   2  -3   5    7.89    0.99
   2  -3   5    6.79    0.84
   2  -3   5    9.23    1.05
   2  -3   5    8.10    0.76
   2  -3   5    7.79    0.74
   2  -3   5    8.24    0.70
  -3   3  -5   23.10    1.51
  -3   3  -5   20.97    1.77
   3  -3   5   22.52    1.55
   3  -3   5   22.10    1.83
   3  -3   5   21.94    1.63
   3  -3   5   24.14    1.65
   3  -3   5   23.48    1.97
   3  -3   5   23.74    1.80
   3  -3   5   22.54    1.55
   4  -3   5    0.73    0.40
   4  -3   5    0.77    0.32
   4  -3   5    0.64    0.26
   4  -3   5    1.29    0.37
   5  -3   5    2.73    0.72
   5  -3   5    3.97    0.65
   5  -3   5    2.97    0.54
   6  -3   5    6.15    1.14
   6  -3   5    6.50    0.89
   7  -3   5   -0.09    0.20
   7  -3   5    0.44    0.45
   8  -3   5    1.71    0.76
   8  -3   5    1.73    0.48
   9  -3   5    0.18    0.27
   9   2  -5    0.09    0.31
   8   2  -5    1.00    0.44
   7   2  -5    6.60    1.05
   6   2  -5    0.13    0.26
  -6  -2   5    0.09    0.10
   5   2  -5    0.18    0.24
   5   2  -5    0.47    0.18
   5   2  -5    0.15    0.15
  -5  -2   5    0.55    0.15
   4   2  -5   61.72    4.39
   4   2  -5   59.51    4.22
   4   2  -5   58.83    4.09
  -4  -2   5   60.45    4.03
   3   2  -5    4.92    0.76
   3   2  -5    4.53    0.65
  -3  -2   5    5.06    0.65
  -3  -2   5    5.42    0.48
  -3  -2   5    4.14    0.39
  -3  -2   5    4.75    0.74
   2   2  -5   11.35    1.18
   2   2  -5   10.29    0.76
   2   2  -5   11.49    1.08
  -2  -2   5   10.14    1.17
  -2  -2   5   11.61    0.84
  -2  -2   5   11.05    0.97
  -2  -2   5   11.83    0.87
   1   2  -5    7.54    0.92
   1   2  -5    8.10    0.94
  -1  -2   5    8.04    0.85
  -1  -2   5    8.93    1.04
  -1  -2   5    7.61    0.64
  -1  -2   5    8.38    0.73
  -1  -2   5    9.37    0.95
   0   2  -5    1.67    0.37
   0   2  -5    2.80    0.47
   0  -2   5    1.89    0.42
   0  -2   5    2.16    0.37
   0  -2   5    1.81    0.37
   0  -2   5    2.11    0.25
   0  -2   5    2.08    0.40
  -1   2  -5    0.69    0.27
  -1   2  -5    0.57    0.25
  -1   2  -5    0.60    0.11
   1  -2   5    0.58    0.22
   1  -2   5    0.72    0.20
   1  -2   5    0.39    0.07
   1  -2   5    0.07    0.18
   1  -2   5    0.61    0.22
   1  -2   5    0.23    0.25
  -2   2  -5   26.82    1.76
  -2   2  -5   26.34    1.99
   2  -2   5   25.70    1.92
   2  -2   5   26.33    2.05
   2  -2   5   26.66    1.86
   2  -2   5   27.07    1.91
   2  -2   5   24.95    2.08
   3  -2   5   12.38    0.86
   3  -2   5   11.91    0.86
   3  -2   5   11.60    1.04
   3  -2   5   13.18    1.13
   3  -2   5   13.26    1.39
   4  -2   5    1.95    0.41
   4  -2   5    2.04    0.53
   4  -2   5    1.34    0.33
   5  -2   5    3.51    0.54
   5  -2   5    3.50    0.57
   5  -2   5    3.05    0.76
   6  -2   5    0.07    0.18
   6  -2   5    0.21    0.34
   6  -2   5    0.01    0.17
   7  -2   5    1.89    0.73
   7  -2   5    4.08    0.64
   8  -2   5   -0.17    0.45
   8  -2   5    0.05    0.22
   9  -2   5    0.50    0.27
   9   1  -5    0.10    0.37
   8   1  -5    4.97    0.95
   7   1  -5    4.12    0.81
   6   1  -5    1.02    0.45
  -6  -1   5    1.38    0.23
   5   1  -5   21.62    1.55
   5   1  -5   20.40    1.85
   5   1  -5   21.65    1.55
  -5  -1   5   21.11    1.50
   4   1  -5    0.45    0.15
   4   1  -5    0.26    0.24
   4   1  -5    0.40    0.21
   4   1  -5    0.14    0.17
  -4  -1   5    0.17    0.10
   3   1  -5    2.24    0.46
   3   1  -5    2.49    0.52
  -3  -1   5    2.71    0.31
  -3  -1   5    3.57    0.62
   2   1  -5    0.01    0.17
   2   1  -5    0.15    0.19
   2   1  -5    0.20    0.05
  -2  -1   5    0.02    0.10
  -2  -1   5   -0.01    0.22
  -2  -1   5    0.19    0.18
  -2  -1   5    0.16    0.10
   1   1  -5   25.14    1.82
   1   1  -5   22.15    1.81
  -1  -1   5   23.87    1.69
  -1  -1   5   22.04    1.84
  -1  -1   5   23.01    1.73
  -1  -1   5   23.17    1.61
   0   1  -5   -0.03    0.16
   0   1  -5    0.24    0.21
   0  -1   5   -0.03    0.17
   0  -1   5    0.26    0.21
   0  -1   5    0.37    0.18
   0  -1   5    0.20    0.09
   0  -1   5    0.53    0.22
  -1   1  -5   -0.09    0.11
  -1   1  -5   -0.05    0.07
  -1   1  -5    0.25    0.18
   1  -1   5   -0.01    0.12
   1  -1   5    0.00    0.11
   1  -1   5    0.12    0.18
   1  -1   5    0.08    0.19
   1  -1   5   -0.17    0.10
  -2   1  -5   17.08    1.31
   2  -1   5   15.27    1.34
   2  -1   5   13.60    1.27
   2  -1   5   16.98    1.44
   2  -1   5   17.76    1.23
   2  -1   5   17.94    1.18
   2  -1   5   17.28    1.23
   3  -1   5    1.29    0.28
   3  -1   5    1.84    0.48
   3  -1   5    1.64    0.34
   4  -1   5    3.16    0.48
   4  -1   5    3.11    0.68
   4  -1   5    2.67    0.41
   5  -1   5    1.29    0.32
   5  -1   5    1.33    0.30
   5  -1   5    1.84    0.36
   5  -1   5    1.97    0.58
   6  -1   5    1.59    0.34
   6  -1   5    1.85    0.38
   6  -1   5    3.17    0.77
   7  -1   5    2.70    0.76
   7  -1   5    1.91    0.41
   8  -1   5    6.49    0.80
   8  -1   5    6.57    1.28
   9  -1   5   -0.07    0.19
   9   0  -5    0.37    0.43
   8   0  -5    4.04    0.85
   7   0  -5    0.22    0.32
   6   0  -5    2.98    0.66
  -6   0   5    2.74    0.32
   5   0  -5    3.82    0.44
   5   0  -5    4.59    0.47
   5   0  -5    5.51    0.84
  -5   0   5    4.38    0.38
   4   0  -5    7.38    1.01
   4   0  -5    8.78    0.89
   4   0  -5    8.31    0.87
   4   0  -5    8.68    0.70
  -4   0   5    8.14    0.64
   3   0  -5   27.95    2.14
   3   0  -5   27.77    2.22
   3   0  -5   30.42    2.21
   3   0  -5   28.22    2.36
  -3   0   5   27.23    1.95
  -3   0   5   32.29    2.48
   2   0  -5   90.85    6.32
   2   0  -5   93.92    6.06
   2   0  -5   91.47    6.06
   2   0  -5   93.27    6.36
  -2   0   5   97.60    6.26
  -2   0   5   91.97    6.09
  -2   0   5   93.66    6.37
  -2   0   5   87.41    6.12
   1   0  -5   19.02    1.55
   1   0  -5   19.90    1.57
  -1   0   5   20.23    1.50
  -1   0   5   19.72    1.38
  -1   0   5   20.23    1.45
  -1   0   5   19.43    1.60
   0   0  -5    0.03    0.16
   0   0  -5    0.10    0.17
   0   0   5    0.22    0.18
   0   0   5    0.07    0.13
   0   0   5    0.01    0.06
   0   0   5    0.07    0.16
  -1   0  -5   22.37    1.63
  -1   0  -5   21.93    1.45
  -1   0  -5   22.21    1.62
   1   0   5   21.84    1.70
   1   0   5   20.55    1.63
   1   0   5   21.23    1.54
   1   0   5   21.81    1.67
   1   0   5   21.77    1.59
  -2   0  -5    2.62    0.38
   2   0   5    2.81    0.30
   2   0   5    2.58    0.42
   2   0   5    2.90    0.41
   2   0   5    2.68    0.52
   2   0   5    3.10    0.28
   3   0   5    6.95    0.94
   3   0   5    7.36    0.66
   3   0   5    6.79    0.61
   4   0   5   11.66    0.94
   4   0   5   11.73    1.38
   4   0   5   11.44    0.90
   5   0   5   33.14    2.37
   5   0   5   35.50    2.79
   5   0   5   33.40    2.36
   6   0   5    3.24    0.43
   6   0   5    3.84    0.48
   6   0   5    2.68    0.72
   7   0   5    4.32    0.55
   7   0   5    4.64    0.54
   7   0   5    4.09    0.91
   8   0   5    0.13    0.40
   8   0   5    0.67    0.23
   9   0   5    0.01    0.16
   9  -1  -5   -0.07    0.29
   8  -1  -5   -0.05    0.27
   7  -1  -5   -0.08    0.26
   6  -1  -5    0.11    0.26
  -6   1   5    0.00    0.09
   5  -1  -5   -0.11    0.20
   5  -1  -5    0.01    0.10
   5  -1  -5    0.16    0.12
  -5   1   5    0.10    0.09
   4  -1  -5    1.88    0.36
   4  -1  -5    1.53    0.26
   4  -1  -5    1.60    0.45
   4  -1  -5    1.17    0.30
  -4   1   5    1.78    0.23
   3  -1  -5   36.85    2.83
   3  -1  -5   40.47    2.91
   3  -1  -5   35.71    2.78
   3  -1  -5   36.52    2.86
  -3   1   5   42.87    3.31
  -3   1   5   39.95    2.61
   2  -1  -5   43.27    3.10
   2  -1  -5   42.74    2.86
   2  -1  -5   43.10    3.15
  -2   1   5   43.44    3.05
  -2   1   5   44.13    3.15
  -2   1   5   43.96    2.92
   1  -1  -5    0.06    0.07
   1  -1  -5    0.50    0.24
   1  -1  -5    0.16    0.18
  -1   1   5    0.28    0.22
  -1   1   5    0.42    0.11
  -1   1   5    0.51    0.17
  -1   1   5    0.63    0.20
   0  -1  -5   40.88    2.92
   0  -1  -5   40.76    2.94
   0   1   5   42.60    2.93
   0   1   5   41.58    2.87
   0   1   5   43.65    2.99
   0   1   5   40.52    2.77
  -1  -1  -5   45.15    3.18
  -1  -1  -5   46.10    3.03
  -1  -1  -5   46.23    3.18
   1   1   5   43.56    3.27
   1   1   5   46.95    3.15
   1   1   5   46.77    3.20
   1   1   5   45.66    3.23
   1   1   5   46.69    3.11
   2   1   5    9.86    1.19
   2   1   5   13.79    0.99
   2   1   5   12.10    1.00
   3   1   5   25.55    1.81
   3   1   5   25.14    1.83
   3   1   5   27.49    2.11
   4   1   5    1.18    0.22
   4   1   5    1.45    0.45
   4   1   5    1.23    0.20
   5   1   5    2.95    0.72
   5   1   5    3.38    0.36
   5   1   5    3.52    0.39
   6   1   5    0.37    0.34
   7   1   5    6.63    1.14
   8   1   5   -0.05    0.39
   9  -2  -5   -0.22    0.27
   8  -2  -5    3.95    0.83
   7  -2  -5   10.09    1.37
   6  -2  -5   12.45    1.47
  -6   2   5   13.10    0.96
   5  -2  -5    0.27    0.24
   5  -2  -5   -0.04    0.11
   5  -2  -5    0.15    0.12
  -5   2   5    0.03    0.08
   4  -2  -5    0.07    0.20
   4  -2  -5    0.41    0.21
   4  -2  -5    0.10    0.14
   4  -2  -5    0.02    0.11
   4  -2  -5    0.23    0.18
  -4   2   5    0.26    0.11
   3  -2  -5   33.10    2.44
   3  -2  -5   33.62    2.45
   3  -2  -5   33.15    2.66
   3  -2  -5   34.72    2.54
  -3   2   5   32.66    2.26
  -3   2   5   32.49    2.54
   2  -2  -5    7.24    0.51
   2  -2  -5    7.74    0.83
   2  -2  -5    6.76    0.49
   2  -2  -5    6.37    0.81
  -2   2   5    7.73    0.76
  -2   2   5    6.48    0.85
  -2   2   5    6.66    0.54
   1  -2  -5    0.31    0.14
   1  -2  -5   -0.21    0.11
   1  -2  -5    0.19    0.18
   1  -2  -5    0.18    0.08
  -1   2   5    0.48    0.19
  -1   2   5    0.35    0.23
  -1   2   5    0.34    0.10
  -1   2   5    0.39    0.15
   0  -2  -5    4.83    0.57
   0  -2  -5    5.42    0.60
   0  -2  -5    4.26    0.57
   0   2   5    4.75    0.36
   0   2   5    3.27    0.50
   0   2   5    4.80    0.50
   0   2   5    4.51    0.55
  -1  -2  -5   69.34    4.72
  -1  -2  -5   72.56    4.74
  -1  -2  -5   72.28    4.58
   1   2   5   68.19    4.83
   1   2   5   69.28    4.75
   1   2   5   68.43    4.65
   1   2   5   67.13    4.76
   2   2   5    1.07    0.23
   2   2   5    1.25    0.26
   2   2   5    0.90    0.32
   3   2   5    0.96    0.40
   3   2   5    1.62    0.25
   3   2   5    1.65    0.24
   4   2   5    0.26    0.26
   5   2   5    0.89    0.45
   6   2   5    3.41    0.78
  -7  -2  -5    1.15    0.47
   7   2   5    2.02    0.66
  -8  -2  -5   -0.19    0.36
   8   2   5    0.76    0.48
   9  -3  -5    4.20    0.94
   8  -3  -5    2.51    0.70
   7  -3  -5    0.88    0.45
   6  -3  -5    7.44    1.13
  -6   3   5   10.10    0.75
   5  -3  -5    3.24    0.69
   5  -3  -5    3.47    0.45
   5  -3  -5    3.86    0.48
  -5   3   5    3.95    0.39
   4  -3  -5    5.17    0.45
   4  -3  -5    4.05    0.75
   4  -3  -5    3.96    0.72
   4  -3  -5    3.80    0.57
   4  -3  -5    4.52    0.52
   4  -3  -5    5.98    0.70
  -4   3   5    5.63    0.43
   3  -3  -5    6.01    0.88
   3  -3  -5    4.45    0.69
   3  -3  -5    6.62    0.80
   3  -3  -5    7.20    0.54
  -3   3   5    8.40    0.98
  -3   3   5    7.23    0.54
   2  -3  -5    0.41    0.11
   2  -3  -5    0.37    0.08
   2  -3  -5    0.27    0.21
   2  -3  -5    0.18    0.19
   2  -3  -5    0.28    0.19
  -2   3   5    0.73    0.14
  -2   3   5    1.05    0.31
  -2   3   5    0.49    0.19
   1  -3  -5   30.52    2.35
   1  -3  -5   32.12    2.20
   1  -3  -5   31.98    2.31
   1  -3  -5   31.65    2.13
  -1   3   5   30.79    2.13
  -1   3   5   33.76    2.38
  -1   3   5   30.78    2.24
   0  -3  -5   56.08    3.87
   0  -3  -5   57.97    3.91
   0  -3  -5   56.08    3.88
   0  -3  -5   54.83    3.72
   0   3   5   57.83    3.71
   0   3   5   56.96    3.87
   0   3   5   52.84    3.91
   0   3   5   55.81    3.81
  -1  -3  -5  107.46    7.62
  -1  -3  -5  112.05    7.53
  -1  -3  -5  111.46    7.51
   1   3   5  113.62    7.57
   1   3   5  109.85    7.62
   1   3   5  120.23    7.57
  -2  -3  -5    8.89    1.05
   2   3   5    9.27    0.80
   2   3   5   10.10    0.81
   2   3   5   11.11    1.13
  -3  -3  -5    0.30    0.24
   3   3   5    0.22    0.12
   3   3   5    0.13    0.26
   3   3   5    0.42    0.14
  -4  -3  -5    3.33    0.64
   4   3   5    2.60    0.28
   4   3   5    2.55    0.61
  -5  -3  -5    4.31    0.76
   5   3   5    3.55    0.72
  -6  -3  -5    0.07    0.27
   6   3   5    0.39    0.34
  -7  -3  -5    1.24    0.53
   7   3   5    1.11    0.52
  -8  -3  -5    0.68    0.43
   8   3   5    0.69    0.51
   9  -4  -5    3.05    0.77
   8  -4  -5   -0.34    0.27
   7  -4  -5    0.28    0.33
   6  -4  -5    0.66    0.39
  -6   4   5    0.61    0.16
   5  -4  -5    2.02    0.35
   5  -4  -5    1.71    0.50
   5  -4  -5    1.64    0.32
  -5   4   5    1.82    0.26
   4  -4  -5    5.99    0.75
   4  -4  -5    5.79    0.91
   4  -4  -5    4.41    0.82
   4  -4  -5    5.09    0.69
   4  -4  -5    5.96    0.64
   4  -4  -5    6.70    0.65
  -4   4   5    5.79    0.49
   3  -4  -5    3.62    0.65
   3  -4  -5    4.72    0.42
   3  -4  -5    4.08    0.59
  -3   4   5    4.13    0.41
  -3   4   5    4.54    0.68
  -3   4   5    5.05    0.61
   2  -4  -5   46.14    3.19
   2  -4  -5   47.05    3.44
   2  -4  -5   48.29    3.40
   2  -4  -5   49.44    3.37
   2  -4  -5   47.75    3.13
  -2   4   5   45.64    3.42
  -2   4   5   45.33    3.16
  -2   4   5   48.33    3.30
   1  -4  -5    0.24    0.20
   1  -4  -5    0.24    0.09
   1  -4  -5    0.44    0.16
   1  -4  -5    0.56    0.24
  -1   4   5    0.35    0.24
  -1   4   5    0.78    0.23
  -1   4   5    0.47    0.11
   0  -4  -5    1.04    0.15
   0  -4  -5    1.31    0.31
   0  -4  -5    1.14    0.28
   0  -4  -5    1.12    0.27
   0   4   5    1.21    0.15
   0   4   5    0.96    0.23
   0   4   5    1.23    0.31
  -1  -4  -5   57.34    3.92
  -1  -4  -5   58.57    3.99
  -1  -4  -5   59.64    3.89
   1   4   5   55.75    3.93
   1   4   5   54.49    3.96
   1   4   5   53.64    3.92
  -2  -4  -5    5.11    0.72
   2   4   5    4.80    0.37
   2   4   5    4.96    0.57
   2   4   5    3.99    0.65
   2   4   5    5.03    0.58
  -3  -4  -5    8.31    1.04
   3   4   5    7.79    0.69
   3   4   5    8.39    1.02
   3   4   5    8.70    0.70
  -4  -4  -5   23.35    1.87
   4   4   5   22.37    1.51
   4   4   5   19.03    1.79
   4   4   5   19.79    1.49
  -5  -4  -5    1.27    0.48
   5   4   5    1.73    0.52
   5   4   5    1.71    0.23
  -6  -4  -5    5.80    0.98
   6   4   5    6.69    1.03
  -7  -4  -5   16.03    1.96
   7   4   5   19.78    2.08
  -8  -4  -5    1.68    0.63
   8   4   5    1.28    0.59
   9  -5  -5    0.45    0.44
   8  -5  -5    0.09    0.31
   7  -5  -5    4.92    0.96
  -7   5   5    4.07    0.47
   6  -5  -5    0.13    0.26
  -6   5   5    0.29    0.13
   5  -5  -5   -0.01    0.08
   5  -5  -5   -0.04    0.23
   5  -5  -5   -0.06    0.13
   5  -5  -5    0.04    0.15
   5  -5  -5    0.08    0.09
  -5   5   5    0.01    0.10
   4  -5  -5   14.63    1.22
   4  -5  -5   12.91    1.21
   4  -5  -5   12.21    1.09
   4  -5  -5   13.17    1.49
   4  -5  -5   14.35    1.11
  -4   5   5   14.97    1.03
   3  -5  -5   55.74    3.98
   3  -5  -5   55.09    4.09
   3  -5  -5   54.91    3.82
  -3   5   5   59.78    3.94
  -3   5   5   56.60    3.77
  -3   5   5   54.06    4.06
   2  -5  -5    0.15    0.07
   2  -5  -5    0.13    0.20
   2  -5  -5    0.14    0.21
   2  -5  -5    0.18    0.13
  -2   5   5    0.20    0.17
  -2   5   5    0.12    0.09
  -2   5   5    0.27    0.23
   1  -5  -5   41.44    2.88
   1  -5  -5   41.21    2.79
   1  -5  -5   40.06    3.03
   1  -5  -5   41.24    2.98
  -1   5   5   40.49    2.91
  -1   5   5   43.82    3.06
  -1   5   5   41.63    2.78
   0  -5  -5    5.06    0.39
   0  -5  -5    6.31    0.66
   0  -5  -5    4.04    0.58
   0  -5  -5    5.86    0.65
   0   5   5    2.61    0.51
   0   5   5    4.54    0.36
  -1  -5  -5    5.90    0.72
  -1  -5  -5    5.30    0.64
  -1  -5  -5    5.55    0.62
   1   5   5    4.43    0.55
   1   5   5    6.17    0.74
  -2  -5  -5    0.25    0.15
  -2  -5  -5   -0.06    0.18
   2   5   5    0.01    0.08
   2   5   5    0.08    0.14
   2   5   5   -0.02    0.12
  -3  -5  -5    3.69    0.64
   3   5   5    2.06    0.36
   3   5   5    1.80    0.49
   3   5   5    2.62    0.40
  -4  -5  -5   25.30    2.07
   4   5   5   24.51    1.76
   4   5   5   23.82    1.75
   4   5   5   22.64    2.00
   5   5   5    0.26    0.15
   5   5   5    0.16    0.14
   5   5   5    0.27    0.31
  -6  -5  -5    1.08    0.47
   6   5   5    2.11    0.59
   6   5   5    2.11    0.32
   6   5   5    2.46    0.33
  -7  -5  -5    3.71    0.85
   7   5   5    3.25    0.40
   7   5   5    3.86    0.82
  -8  -5  -5    1.13    0.55
   8   5   5    0.95    0.52
   9  -6  -5    1.92    0.69
   8  -6  -5   15.22    1.92
   7  -6  -5    7.99    1.34
  -7   6   5    9.11    0.77
   6  -6  -5    2.49    0.66
  -6   6   5    1.91    0.31
   5  -6  -5   11.47    1.01
   5  -6  -5    9.16    1.30
   5  -6  -5   10.60    0.84
   5  -6  -5    9.84    0.95
   5  -6  -5   10.55    0.83
  -5   6   5   10.65    0.83
   4  -6  -5    1.12    0.36
   4  -6  -5    1.27    0.30
   4  -6  -5    1.13    0.43
   4  -6  -5    0.82    0.32
  -4   6   5    0.74    0.19
   3  -6  -5    1.58    0.40
   3  -6  -5    1.56    0.39
   3  -6  -5    1.31    0.28
   3  -6  -5    0.96    0.40
  -3   6   5    1.13    0.33
  -3   6   5    1.31    0.21
  -3   6   5    1.89    0.48
   2  -6  -5    0.93    0.25
   2  -6  -5    1.98    0.41
   2  -6  -5    0.78    0.34
   2  -6  -5    1.04    0.16
  -2   6   5    1.03    0.27
  -2   6   5    1.13    0.18
  -2   6   5    0.89    0.33
   1  -6  -5    0.28    0.20
   1  -6  -5    0.32    0.11
   1  -6  -5    0.34    0.25
   1  -6  -5    0.15    0.17
  -1   6   5    0.28    0.11
  -1   6   5    0.08    0.14
  -1   6   5    0.45    0.26
   0  -6  -5   89.49    5.96
   0  -6  -5   90.22    6.11
   0  -6  -5   87.04    6.14
   0  -6  -5   88.67    6.20
   0   6   5   91.91    5.93
   0   6   5   91.04    6.21
  -1  -6  -5   -0.07    0.14
  -1  -6  -5    0.03    0.18
  -1  -6  -5    0.06    0.16
  -1  -6  -5    0.03    0.06
   1   6   5   -0.05    0.15
   1   6   5    0.03    0.11
  -2  -6  -5    3.35    0.47
  -2  -6  -5    3.23    0.56
   2   6   5    3.34    0.53
   2   6   5    3.98    0.45
  -3  -6  -5    0.65    0.30
   3   6   5    0.85    0.26
   3   6   5    0.93    0.28
  -4  -6  -5    0.56    0.32
   4   6   5    0.69    0.23
   4   6   5    0.67    0.23
  -5  -6  -5    0.34    0.31
   5   6   5    0.57    0.23
   5   6   5    0.57    0.22
  -6  -6  -5    4.23    0.80
   6   6   5    4.09    0.56
   6   6   5    4.30    0.55
  -7  -6  -5    2.03    0.59
   7   6   5    1.06    0.30
   7   6   5    1.52    0.30
  -8  -6  -5    0.09    0.29
   8   6   5    0.13    0.16
   8  -7  -5    3.90    0.97
  -8   7   5    4.65    0.57
   7  -7  -5    0.22    0.37
  -7   7   5   -0.14    0.13
   6  -7  -5   -0.05    0.12
   6  -7  -5   -0.31    0.27
   6  -7  -5   -0.01    0.13
  -6   7   5   -0.18    0.10
   5  -7  -5    0.08    0.19
   5  -7  -5    0.69    0.29
   5  -7  -5    0.60    0.40
   5  -7  -5    0.17    0.16
  -5   7   5    0.42    0.17
   4  -7  -5   47.61    3.41
   4  -7  -5   50.26    3.52
   4  -7  -5   46.22    3.68
   4  -7  -5   48.28    3.41
  -4   7   5   46.77    3.26
   3  -7  -5    8.14    0.97
   3  -7  -5    7.85    1.09
   3  -7  -5    9.84    1.11
   3  -7  -5    8.04    0.86
  -3   7   5    7.76    1.10
  -3   7   5    9.19    0.98
  -3   7   5    8.81    1.12
  -3   7   5    8.27    0.68
   2  -7  -5   25.99    2.08
   2  -7  -5   27.17    1.82
   2  -7  -5   26.06    1.95
   2  -7  -5   26.04    2.19
  -2   7   5   27.53    2.01
  -2   7   5   26.20    2.16
  -2   7   5   25.43    2.16
   1  -7  -5   81.76    5.58
   1  -7  -5   81.70    5.35
   1  -7  -5   76.63    5.64
   1  -7  -5   82.26    5.47
  -1   7   5   76.41    5.31
  -1   7   5   82.00    5.65
  -1   7   5   80.46    5.66
   0  -7  -5   43.34    3.13
   0  -7  -5   44.58    3.25
   0  -7  -5   43.10    2.97
   0  -7  -5   44.82    3.19
   0   7   5   43.38    2.93
   0   7   5   44.95    3.27
  -1  -7  -5    0.76    0.27
  -1  -7  -5    1.09    0.34
  -1  -7  -5    1.22    0.31
  -1  -7  -5    0.76    0.15
   1   7   5    1.16    0.32
   1   7   5    0.86    0.31
  -2  -7  -5    9.41    1.02
  -2  -7  -5    7.55    0.58
  -2  -7  -5    9.80    0.82
   2   7   5    7.85    0.72
   2   7   5    7.65    0.92
   2   7   5    8.37    0.98
  -3  -7  -5   52.87    3.96
   3   7   5   54.80    3.88
   3   7   5   55.53    3.89
  -4  -7  -5    0.76    0.35
   4   7   5    1.00    0.29
   4   7   5    0.94    0.30
  -5  -7  -5    3.08    0.66
   5   7   5    2.96    0.52
   5   7   5    4.20    0.57
  -6  -7  -5    1.73    0.58
   6   7   5    2.01    0.41
   6   7   5    2.04    0.42
  -7  -7  -5    2.33    0.65
   7   7   5    2.93    0.48
   8   7   5    2.10    0.41
   9   7   5    0.52    0.22
   8  -8  -5    5.30    1.14
  -8   8   5    4.45    0.58
   7  -8  -5    2.79    0.83
  -7   8   5    2.64    0.41
   6  -8  -5   19.76    2.27
   6  -8  -5   18.61    1.48
  -6   8   5   19.39    1.43
   5  -8  -5    5.86    0.82
   5  -8  -5    5.06    0.99
   5  -8  -5    4.25    0.67
   5  -8  -5    4.48    0.59
  -5   8   5    4.81    0.53
   4  -8  -5    4.49    0.87
   4  -8  -5    4.28    0.65
   4  -8  -5    3.81    0.63
   4  -8  -5    4.74    0.73
  -4   8   5    4.75    0.49
   3  -8  -5    1.66    0.56
   3  -8  -5    3.36    0.50
   3  -8  -5    1.97    0.47
  -3   8   5    1.60    0.54
  -3   8   5    2.36    0.33
  -3   8   5    3.26    0.53
   2  -8  -5    0.45    0.20
   2  -8  -5   -0.24    0.15
   2  -8  -5    0.15    0.25
   2  -8  -5    0.06    0.09
  -2   8   5    0.09    0.23
  -2   8   5    0.09    0.13
  -2   8   5    0.52    0.31
   1  -8  -5    0.29    0.24
   1  -8  -5    0.21    0.18
   1  -8  -5    0.06    0.09
   1  -8  -5    0.72    0.35
  -1   8   5    0.30    0.12
  -1   8   5   -0.05    0.23
  -1   8   5    0.29    0.26
   0  -8  -5    3.29    0.53
   0  -8  -5    4.69    0.69
   0  -8  -5    2.57    0.56
   0  -8  -5    5.15    0.47
   0   8   5    3.74    0.35
   0   8   5    4.01    0.68
   0   8   5    3.57    0.65
  -1  -8  -5   16.78    1.36
  -1  -8  -5   15.31    1.13
  -1  -8  -5   17.25    1.43
  -1  -8  -5   13.97    1.31
   1   8   5   17.74    1.45
   1   8   5   15.33    1.05
   1   8   5   15.06    1.30
  -2  -8  -5   12.54    1.14
  -2  -8  -5   12.32    1.08
  -2  -8  -5   11.61    0.86
   2   8   5   12.84    1.16
   2   8   5   11.56    1.01
   2   8   5   10.64    1.25
  -3  -8  -5    0.26    0.25
  -3  -8  -5    0.40    0.22
   3   8   5    0.86    0.31
   3   8   5    0.23    0.21
   3   8   5    0.27    0.12
  -4  -8  -5   14.15    1.59
   4   8   5   16.22    1.38
   4   8   5   16.31    1.40
  -5  -8  -5    1.20    0.46
   5   8   5    2.14    0.45
   5   8   5    1.73    0.45
  -6  -8  -5   16.44    1.78
   6   8   5   16.37    1.41
  -7  -8  -5    1.15    0.47
   7   8   5    1.70    0.41
   8   8   5    1.38    0.38
   9   8   5   -0.08    0.18
   8  -9  -5    0.39    0.45
  -8   9   5    0.60    0.24
   7  -9  -5   -0.31    0.39
  -7   9   5    0.16    0.17
   6  -9  -5    6.72    1.22
   6  -9  -5    6.23    0.77
  -6   9   5    5.90    0.64
   5  -9  -5    6.92    1.17
   5  -9  -5    6.82    0.93
   5  -9  -5    6.99    0.95
   5  -9  -5    7.24    0.81
  -5   9   5    6.88    0.69
   4  -9  -5    0.15    0.21
   4  -9  -5    0.09    0.23
   4  -9  -5    0.01    0.20
   4  -9  -5    0.02    0.30
  -4   9   5    0.03    0.15
   3  -9  -5   17.99    1.52
   3  -9  -5   17.54    1.97
   3  -9  -5   17.22    1.61
   3  -9  -5   18.93    1.59
  -3   9   5   18.89    1.36
  -3   9   5   20.21    1.80
   2  -9  -5   14.95    1.37
   2  -9  -5   13.61    1.05
   2  -9  -5   16.05    1.77
   2  -9  -5   13.91    1.23
  -2   9   5   18.08    1.81
  -2   9   5   12.83    1.58
  -2   9   5   14.83    1.08
   1  -9  -5    3.93    0.68
   1  -9  -5    2.94    0.37
   1  -9  -5    4.54    0.83
   1  -9  -5    2.65    0.49
  -1   9   5    3.50    0.38
  -1   9   5    3.20    0.66
  -1   9   5    2.31    0.56
   0  -9  -5   20.47    1.70
   0  -9  -5   20.05    1.46
   0  -9  -5   20.51    1.79
   0  -9  -5   20.83    1.63
   0   9   5   18.69    1.72
   0   9   5   19.44    1.39
   0   9   5   21.23    1.80
  -1  -9  -5   70.31    4.73
  -1  -9  -5   66.45    4.81
  -1  -9  -5   65.34    4.50
  -1  -9  -5   67.68    4.75
   1   9   5   67.20    4.84
   1   9   5   65.80    4.40
  -2  -9  -5    7.07    0.56
  -2  -9  -5    7.36    0.95
  -2  -9  -5    7.61    0.89
  -2  -9  -5    5.65    0.86
   2   9   5    5.69    0.75
   2   9   5    7.30    0.96
  -3  -9  -5    1.74    0.50
  -3  -9  -5    3.04    0.30
   3   9   5    3.94    0.69
   3   9   5    2.19    0.37
  -4  -9  -5    0.30    0.29
   4   9   5    0.31    0.25
  -5  -9  -5    4.52    0.79
   5   9   5    2.62    0.55
  -6  -9  -5    0.03    0.26
   6   9   5    0.67    0.32
  -7  -9  -5    0.06    0.29
   7   9   5    0.14    0.25
   8   9   5    0.94    0.36
   9   9   5    0.51    0.32
   8 -10  -5    1.67    0.77
  -8  10   5    2.54    0.44
   7 -10  -5   -0.43    0.36
  -7  10   5    0.13    0.17
   6 -10  -5   19.29    1.59
   6 -10  -5   17.66    2.27
  -6  10   5   18.96    1.45
   5 -10  -5    4.65    0.79
   5 -10  -5    4.30    0.65
   5 -10  -5    4.12    0.72
   5 -10  -5    4.48    0.99
  -5  10   5    4.01    0.51
   4 -10  -5   16.34    1.48
   4 -10  -5   16.80    1.60
   4 -10  -5   17.49    1.53
   4 -10  -5   17.60    2.04
  -4  10   5   17.40    1.29
   3 -10  -5    0.21    0.24
   3 -10  -5   -0.01    0.22
   3 -10  -5    0.01    0.18
   3 -10  -5    0.18    0.35
  -3  10   5   -0.05    0.30
  -3  10   5    0.15    0.17
   2 -10  -5   13.32    1.71
   2 -10  -5   16.78    1.50
   2 -10  -5   16.36    1.16
   2 -10  -5   15.41    1.36
  -2  10   5   15.19    1.74
  -2  10   5   17.02    1.80
  -2  10   5   15.59    1.18
   1 -10  -5    0.76    0.35
   1 -10  -5    0.63    0.39
   1 -10  -5    0.88    0.31
   1 -10  -5    0.52    0.17
  -1  10   5    0.71    0.35
  -1  10   5   -0.01    0.15
  -1  10   5    0.68    0.37
   0 -10  -5    5.82    0.88
   0 -10  -5    6.71    1.04
   0 -10  -5    6.98    0.88
   0 -10  -5    6.35    0.66
   0  10   5    7.03    0.56
   0  10   5    9.03    1.16
   0  10   5    9.14    1.12
  -1 -10  -5   10.08    1.21
  -1 -10  -5   15.54    1.47
  -1 -10  -5   13.58    1.52
  -1 -10  -5   12.45    0.96
   1  10   5   14.33    1.57
   1  10   5   10.71    1.31
   1  10   5   12.12    0.85
  -2 -10  -5    2.79    0.56
  -2 -10  -5    3.69    0.62
  -2 -10  -5    3.81    0.41
   2  10   5    2.02    0.53
  -3 -10  -5    5.10    0.48
  -3 -10  -5    3.86    0.72
   3  10   5    4.36    0.76
   3  10   5    5.00    0.63
  -4 -10  -5   13.85    1.50
  -4 -10  -5   12.23    0.91
   4  10   5   12.61    1.44
  -5 -10  -5    2.92    0.68
   5  10   5    2.08    0.54
  -6 -10  -5    6.08    0.96
   6  10   5    5.64    0.89
  -7 -10  -5    1.12    0.46
   7  10   5    0.71    0.35
   8  10   5    0.27    0.30
   9  10   5    2.46    0.57
   7 -11  -5    0.12    0.47
  -7  11   5    0.19    0.20
   6 -11  -5    2.66    0.88
   6 -11  -5    1.59    0.29
   6 -11  -5    1.30    0.40
  -6  11   5    1.48    0.32
   5 -11  -5    6.93    1.03
   5 -11  -5    6.66    0.96
   5 -11  -5    5.43    0.79
   5 -11  -5    6.57    1.27
  -5  11   5    6.69    0.69
   4 -11  -5    0.18    0.44
   4 -11  -5    0.22    0.28
   4 -11  -5   -0.09    0.20
   4 -11  -5    0.77    0.41
  -4  11   5    0.43    0.19
   3 -11  -5   26.25    2.36
   3 -11  -5   22.91    2.10
   3 -11  -5   24.00    2.04
   3 -11  -5   23.98    2.02
  -3  11   5   25.59    1.79
   2 -11  -5    0.80    0.19
   2 -11  -5    0.93    0.50
   2 -11  -5    0.00    0.23
   2 -11  -5    1.16    0.37
   2 -11  -5    0.32    0.31
  -2  11   5    1.27    0.26
  -2  11   5    0.87    0.49
   1 -11  -5    6.09    0.87
   1 -11  -5    8.03    1.10
   1 -11  -5    8.26    0.74
   1 -11  -5    5.78    1.06
  -1  11   5    7.45    1.12
  -1  11   5    6.06    1.07
  -1  11   5    7.29    0.62
   0 -11  -5    0.32    0.24
   0 -11  -5    0.18    0.15
   0 -11  -5   -0.12    0.25
   0 -11  -5   -0.03    0.23
   0  11   5    0.00    0.28
   0  11   5    0.27    0.14
   0  11   5   -0.05    0.25
  -1 -11  -5   -0.22    0.21
  -1 -11  -5   -0.17    0.08
  -1 -11  -5    0.03    0.22
   1  11   5   -0.08    0.20
   1  11   5   -0.02    0.25
  -2 -11  -5    8.31    1.07
  -2 -11  -5    7.84    0.66
  -2 -11  -5    7.23    0.98
   2  11   5    6.11    1.00
  -3 -11  -5    7.78    0.66
  -3 -11  -5    9.37    1.12
   3  11   5    6.39    1.01
  -4 -11  -5    1.31    0.45
  -4 -11  -5    0.87    0.19
   4  11   5    0.99    0.41
  -5 -11  -5    8.20    1.14
  -5 -11  -5    8.74    0.68
   5  11   5    8.37    1.20
  -6 -11  -5   -0.21    0.24
   6  11   5    0.30    0.29
  -7 -11  -5   -0.34    0.27
   7  11   5    0.07    0.29
   8  11   5    0.13    0.28
   7 -12  -5    0.64    0.57
  -7  12   5    0.32    0.22
   6 -12  -5    4.14    0.72
   6 -12  -5    4.89    1.16
   6 -12  -5    3.67    0.51
  -6  12   5    4.22    0.56
   5 -12  -5    0.64    0.37
   5 -12  -5    0.35    0.53
   5 -12  -5    0.28    0.34
   5 -12  -5    0.08    0.25
  -5  12   5    0.24    0.20
   4 -12  -5   19.64    1.79
   4 -12  -5   18.35    1.66
   4 -12  -5   19.76    1.75
   4 -12  -5   20.23    2.40
  -4  12   5   17.51    1.41
   3 -12  -5    1.58    0.48
   3 -12  -5    1.18    0.41
   3 -12  -5    1.32    0.52
   3 -12  -5    2.98    0.84
  -3  12   5    2.08    0.33
   2 -12  -5    3.81    0.75
   2 -12  -5    1.73    0.70
   2 -12  -5    3.69    0.42
   2 -12  -5    2.55    0.56
   2 -12  -5    3.41    0.71
  -2  12   5    3.43    0.43
  -2  12   5    4.13    0.94
   1 -12  -5    0.61    0.31
   1 -12  -5    0.17    0.29
   1 -12  -5   -0.07    0.31
   1 -12  -5    0.29    0.16
   1 -12  -5    0.46    0.33
  -1  12   5    0.38    0.18
  -1  12   5   -0.23    0.27
  -1  12   5    0.14    0.36
   0 -12  -5    1.51    0.49
   0 -12  -5    0.57    0.49
   0 -12  -5    1.43    0.28
   0 -12  -5    1.53    0.43
   0  12   5    1.62    0.25
   0  12   5    2.65    0.70
   0  12   5    0.56    0.38
  -1 -12  -5   14.01    1.60
  -1 -12  -5   15.16    1.38
  -1 -12  -5   15.24    1.17
   1  12   5   13.90    1.64
   1  12   5   14.25    1.80
  -2 -12  -5   13.43    1.51
  -2 -12  -5   14.46    1.15
   2  12   5   16.96    1.81
  -3 -12  -5    4.94    0.55
  -3 -12  -5    5.07    0.85
   3  12   5    4.77    0.91
  -4 -12  -5    0.90    0.39
  -4 -12  -5    1.48    0.27
   4  12   5    0.85    0.43
  -5 -12  -5    0.72    0.19
  -5 -12  -5    0.11    0.31
   5  12   5   -0.02    0.29
  -6 -12  -5   -0.03    0.28
   6  12   5   -0.14    0.28
  -7 -12  -5    0.28    0.36
   7  12   5   -0.06    0.30
   8  12   5    0.28    0.33
   7 -13  -5    1.48    0.83
  -7  13   5    1.86    0.37
   6 -13  -5    0.49    0.63
   6 -13  -5    0.76    0.28
   6 -13  -5    0.93    0.41
  -6  13   5    1.20    0.31
   5 -13  -5    0.64    0.39
   5 -13  -5    0.45    0.43
   5 -13  -5    0.84    0.66
   5 -13  -5    0.93    0.38
  -5  13   5    0.95    0.27
   4 -13  -5    0.14    0.32
   4 -13  -5    0.52    0.37
   4 -13  -5    0.66    0.41
   4 -13  -5    0.05    0.47
  -4  13   5    0.57    0.24
   3 -13  -5    4.24    0.80
   3 -13  -5    4.54    1.12
   3 -13  -5    3.94    0.88
   3 -13  -5    5.41    0.90
  -3  13   5    5.26    0.58
   2 -13  -5   10.10    1.37
   2 -13  -5   13.82    1.86
   2 -13  -5   12.66    1.36
   2 -13  -5   10.13    1.32
  -2  13   5   10.91    1.63
  -2  13   5    9.93    0.88
   1 -13  -5    2.25    0.75
   1 -13  -5    1.86    0.33
   1 -13  -5    2.31    0.58
   1 -13  -5    1.71    0.47
   1 -13  -5    2.47    0.71
  -1  13   5    1.75    0.31
  -1  13   5    1.06    0.51
   0 -13  -5    1.07    0.45
   0 -13  -5    1.09    0.42
   0 -13  -5    1.49    0.31
   0 -13  -5    1.30    0.42
   0  13   5    0.80    0.20
   0  13   5    1.01    0.49
   0  13   5    1.63    0.59
  -1 -13  -5    4.48    0.76
  -1 -13  -5    3.77    0.52
  -1 -13  -5    4.89    0.86
   1  13   5    6.08    0.98
   1  13   5    4.64    0.93
  -2 -13  -5    1.25    0.42
  -2 -13  -5    1.71    0.33
   2  13   5    1.80    0.52
   2  13   5    1.70    0.61
  -3 -13  -5   -0.06    0.13
  -3 -13  -5    0.19    0.26
   3  13   5    0.56    0.40
  -4 -13  -5    0.27    0.28
  -4 -13  -5    0.14    0.16
   4  13   5    0.50    0.42
  -5 -13  -5    0.48    0.19
  -5 -13  -5    0.44    0.37
   5  13   5    0.84    0.46
  -6 -13  -5    0.76    0.43
  -6 -13  -5    0.39    0.25
   6  13   5    0.52    0.39
  -7 -13  -5    3.23    0.78
   7  13   5    2.66    0.73
   8  13   5    5.11    0.95
   6 -14  -5   -0.02    0.19
   6 -14  -5    0.22    0.31
   6 -14  -5   -0.12    0.57
  -6  14   5    0.44    0.23
   5 -14  -5    0.23    0.32
   5 -14  -5    0.34    0.36
   5 -14  -5    0.22    0.36
   5 -14  -5    0.47    0.60
  -5  14   5   -0.11    0.16
   4 -14  -5    6.30    1.07
   4 -14  -5    5.99    0.95
   4 -14  -5    6.83    1.41
   4 -14  -5    6.25    1.07
  -4  14   5    5.58    0.67
   3 -14  -5    0.94    0.62
   3 -14  -5    1.30    0.52
   3 -14  -5    2.05    0.57
   3 -14  -5    0.63    0.36
  -3  14   5    1.04    0.27
   2 -14  -5   16.24    2.25
   2 -14  -5   19.41    1.92
   2 -14  -5   18.18    2.00
   2 -14  -5   16.33    1.75
  -2  14   5   15.79    1.25
  -2  14   5   14.03    1.93
   1 -14  -5   -0.06    0.31
   1 -14  -5    0.07    0.14
   1 -14  -5    0.12    0.33
   1 -14  -5    0.16    0.24
  -1  14   5    0.05    0.36
  -1  14   5    0.12    0.17
   0 -14  -5    2.50    0.69
   0 -14  -5    1.78    0.40
   0 -14  -5    3.67    0.68
   0 -14  -5    1.81    0.56
   0  14   5    2.91    0.33
   0  14   5    1.47    0.62
   0  14   5    1.98    0.67
  -1 -14  -5    0.13    0.30
  -1 -14  -5   -0.13    0.18
  -1 -14  -5   -0.25    0.12
   1  14   5   -0.34    0.31
   1  14   5    0.47    0.36
  -2 -14  -5    1.28    0.47
  -2 -14  -5    0.65    0.26
   2  14   5    1.62    0.57
   2  14   5    1.84    0.69
  -3 -14  -5    7.48    1.11
  -3 -14  -5    8.47    0.87
   3  14   5    9.44    1.46
  -4 -14  -5    0.97    0.28
  -4 -14  -5    0.63    0.41
   4  14   5    1.27    0.58
  -5 -14  -5    0.60    0.23
  -5 -14  -5    0.43    0.35
   5  14   5    0.40    0.43
  -6 -14  -5    1.66    0.57
  -6 -14  -5    1.51    0.34
   6  14   5    1.70    0.66
  -7 -14  -5    0.07    0.37
   7  14   5   -0.07    0.31
   5 -15  -5    4.67    1.27
   5 -15  -5    2.25    0.59
   5 -15  -5    2.15    0.66
   5 -15  -5    3.02    0.79
  -5  15   5    2.72    0.45
   4 -15  -5    0.00    0.31
   4 -15  -5   -0.22    0.53
   4 -15  -5    0.28    0.38
   4 -15  -5    0.25    0.36
  -4  15   5   -0.30    0.15
   3 -15  -5    9.82    1.30
   3 -15  -5    8.42    1.25
   3 -15  -5    9.52    1.37
  -3  15   5    8.86    0.86
   2 -15  -5   -0.06    0.28
   2 -15  -5   -0.09    0.26
   2 -15  -5   -0.59    0.26
  -2  15   5    0.31    0.49
  -2  15   5   -0.26    0.16
   1 -15  -5    0.65    0.39
   1 -15  -5    0.39    0.38
   1 -15  -5    0.72    0.44
   1 -15  -5    0.37    0.22
  -1  15   5    0.48    0.44
  -1  15   5    0.13    0.19
   0 -15  -5    4.61    0.91
   0 -15  -5    5.20    0.63
   0 -15  -5    4.03    0.80
   0 -15  -5    5.10    1.00
   0  15   5    5.77    1.10
  -1 -15  -5   10.83    1.05
  -1 -15  -5    8.02    1.19
   1  15   5   10.87    1.62
   1  15   5   10.94    1.53
  -2 -15  -5    0.05    0.29
  -2 -15  -5    0.21    0.19
   2  15   5    0.45    0.39
   2  15   5    0.49    0.48
  -3 -15  -5    0.00    0.16
  -3 -15  -5    0.06    0.31
   3  15   5   -0.41    0.32
  -4 -15  -5    2.61    0.65
  -4 -15  -5    2.86    0.51
   4  15   5    5.01    1.09
  -5 -15  -5   -0.04    0.28
  -5 -15  -5    0.02    0.18
   5  15   5    0.05    0.37
  -6 -15  -5    1.15    0.52
  -6 -15  -5    0.44    0.25
   6  15   5    1.44    0.67
  -7 -15  -5    2.84    0.53
  -7 -15  -5    1.26    0.59
   7  15   5    2.18    0.75
   5 -16  -5    0.67    0.73
   5 -16  -5    0.76    0.53
   5 -16  -5    0.10    0.30
   5 -16  -5   -0.14    0.36
  -5  16   5   -0.14    0.20
   4 -16  -5    0.00    0.34
   4 -16  -5   -0.24    0.26
   4 -16  -5    0.13    0.37
  -4  16   5   -0.05    0.20
   3 -16  -5   -0.11    0.38
   3 -16  -5   -0.13    0.33
   3 -16  -5    0.21    0.35
  -3  16   5   -0.01    0.19
   2 -16  -5    0.58    0.48
   2 -16  -5    0.22    0.33
   2 -16  -5    0.21    0.33
  -2  16   5    0.22    0.21
   1 -16  -5    1.68    0.35
   1 -16  -5    1.28    0.58
   1 -16  -5    1.65    0.65
   1 -16  -5    2.43    0.67
  -1  16   5    1.88    0.33
  -1  16   5    1.46    0.73
   0 -16  -5    0.07    0.27
   0 -16  -5    0.12    0.38
   0 -16  -5    0.38    0.21
   0 -16  -5    0.48    0.47
   0  16   5   -0.11    0.36
  -1 -16  -5    2.07    0.44
  -1 -16  -5    0.94    0.51
   1  16   5    4.07    1.05
   1  16   5    2.29    0.74
  -2 -16  -5    6.13    1.06
  -2 -16  -5    8.45    0.90
   2  16   5    8.65    1.33
   2  16   5    6.07    1.29
  -3 -16  -5    5.05    0.92
  -3 -16  -5    4.07    0.60
   3  16   5    4.22    1.07
  -4 -16  -5    0.42    0.25
  -4 -16  -5    0.26    0.40
   4  16   5    0.57    0.50
  -5 -16  -5    0.44    0.25
  -5 -16  -5   -0.24    0.35
   5  16   5    0.22    0.47
  -6 -16  -5   -0.06    0.32
  -6 -16  -5   -0.25    0.16
   6  16   5   -0.22    0.41
   4 -17  -5    0.58    0.50
   4 -17  -5    1.01    0.58
   4 -17  -5    0.27    0.38
  -4  17   5    0.74    0.29
   3 -17  -5    6.02    1.13
   3 -17  -5    4.65    1.01
   3 -17  -5    7.92    1.33
  -3  17   5    7.17    0.76
   2 -17  -5    0.55    0.42
   2 -17  -5    0.40    0.53
   2 -17  -5    1.16    0.53
  -2  17   5    1.07    0.29
   1 -17  -5    0.90    0.50
   1 -17  -5    3.65    0.93
   1 -17  -5    1.93    0.59
  -1  17   5    3.45    1.01
   0 -17  -5    1.44    0.37
   0 -17  -5    1.01    0.51
   0 -17  -5    1.03    0.57
   0  17   5    1.26    0.65
  -1 -17  -5    0.56    0.28
  -1 -17  -5    0.08    0.36
   1  17   5    0.14    0.43
  -2 -17  -5   -0.15    0.18
  -2 -17  -5    0.07    0.33
   2  17   5    0.46    0.58
   2  17   5   -0.49    0.25
  -3 -17  -5   -0.32    0.31
  -3 -17  -5    0.32    0.22
   3  17   5    0.41    0.60
  -4 -17  -5    1.01    0.51
  -4 -17  -5    0.82    0.31
   4  17   5    0.82    0.63
  -5 -17  -5    0.04    0.23
  -5 -17  -5    0.14    0.39
   5  17   5    0.26    0.53
   3 -18  -5    0.73    0.53
   3 -18  -5    0.16    0.45
   3 -18  -5    0.18    0.38
  -3  18   5    0.44    0.26
   2 -18  -5    2.61    0.89
   2 -18  -5    3.50    0.85
   2 -18  -5    0.88    0.55
  -2  18   5    2.89    0.50
   1 -18  -5    0.81    0.55
   1 -18  -5    0.52    0.58
   1 -18  -5    0.85    0.46
  -1  18   5    0.51    0.60
   0 -18  -5   -0.22    0.35
   0 -18  -5    0.05    0.21
   0 -18  -5   -0.18    0.40
   0  18   5    0.00    0.43
  -1 -18  -5    0.31    0.42
  -1 -18  -5   -0.08    0.19
   1  18   5    0.04    0.43
  -2 -18  -5    0.69    0.32
  -2 -18  -5    0.60    0.41
  -3 -18  -5    0.01    0.25
  -3 -18  -5    0.82    0.46
   3  18   5    1.04    0.66
  -4 -18  -5    4.32    0.96
  -4 -18  -5    6.08    0.81
   4  18   5    5.71    1.32
  -5 -18  -5    1.99    0.69
  -5 -18  -5    1.44    0.41
   5  18   5    1.32    0.84
   2 -19  -5   -0.21    0.41
   2 -19  -5    0.42    0.46
   2 -19  -5   -0.15    0.46
   1 -19  -5   -0.01    0.50
   1 -19  -5    0.68    0.49
   1 -19  -5    0.33    0.49
  -1  19   5    1.74    0.84
   0 -19  -5    0.39    0.53
   0 -19  -5   -0.22    0.29
   0  19   5   -0.46    0.45
  -1 -19  -5    1.07    0.54
  -1 -19  -5    1.99    0.45
   1  19   5    3.84    1.05
  -2 -19  -5    0.26    0.23
  -2 -19  -5   -0.09    0.34
  -3 -19  -5    1.71    0.46
  -3 -19  -5    2.75    0.78
   3  19   5    1.24    0.78
   2  15  -6    0.33    0.52
  -2 -15   6    1.59    0.41
  -2 -15   6    0.67    0.57
   1  15  -6    1.17    0.78
  -1 -15   6    0.45    0.44
  -1 -15   6    1.28    0.64
   0  15  -6    0.19    0.56
   0 -15   6   -0.16    0.40
   0 -15   6   -0.66    0.27
   0 -15   6    0.19    0.51
   1 -15   6    1.28    0.56
   1 -15   6    0.52    0.57
   1 -15   6   -0.02    0.44
  -2  15  -6    0.12    0.25
   2 -15   6    1.01    0.52
   2 -15   6   -0.22    0.43
   2 -15   6    0.38    0.52
   3 -15   6   -0.51    0.48
   4  14  -6    1.74    0.75
  -4 -14   6    2.07    0.49
   3  14  -6    1.69    0.71
  -3 -14   6    0.63    0.32
   2  14  -6    1.99    0.82
  -2 -14   6    1.17    0.62
  -2 -14   6    2.59    0.51
   1  14  -6    0.16    0.53
  -1 -14   6    0.60    0.29
  -1 -14   6    0.59    0.51
  -1 -14   6    0.49    0.47
   0  14  -6    1.25    0.73
   0 -14   6    1.32    0.61
   0 -14   6    1.47    0.71
   0 -14   6    1.11    0.62
   1 -14   6   -0.09    0.46
   1 -14   6    0.36    0.48
   1 -14   6    0.61    0.49
  -2  14  -6    4.70    0.59
   2 -14   6    6.29    1.18
   2 -14   6    3.33    0.96
   2 -14   6    4.47    0.96
  -3  14  -6    0.40    0.26
   3 -14   6   -0.05    0.32
   3 -14   6   -0.05    0.35
   3 -14   6   -0.53    0.37
  -4  14  -6    0.29    0.27
   4 -14   6    0.41    0.66
   4 -14   6    0.46    0.38
   4 -14   6    0.47    0.78
   4 -14   6    0.27    0.40
   5  13  -6    0.48    0.46
   5  13  -6    0.39    0.64
  -5 -13   6    0.09    0.25
   4  13  -6    0.81    0.69
   4  13  -6    0.37    0.46
  -4 -13   6    0.25    0.27
   3  13  -6    0.55    0.51
  -3 -13   6    0.88    0.35
  -3 -13   6    1.67    0.60
   2  13  -6    0.94    0.58
  -2 -13   6    0.39    0.26
  -2 -13   6   -0.10    0.36
   1  13  -6   -0.41    0.43
  -1 -13   6    0.46    0.43
  -1 -13   6    0.46    0.25
  -1 -13   6    0.26    0.44
  -1 -13   6    0.02    0.39
   0  13  -6    0.38    0.52
   0 -13   6    0.27    0.46
   0 -13   6   -0.13    0.38
   0 -13   6    0.83    0.53
   1 -13   6   11.11    1.61
   1 -13   6   10.56    1.46
   1 -13   6   11.59    1.65
  -2  13  -6    0.93    0.29
   2 -13   6    0.98    0.47
   2 -13   6    2.21    0.84
   2 -13   6    0.13    0.43
  -3  13  -6   14.53    1.13
   3 -13   6    9.46    1.76
   3 -13   6   12.04    1.67
   3 -13   6   15.61    2.11
   3 -13   6   13.67    1.60
  -4  13  -6    1.65    0.39
   4 -13   6    1.27    0.47
   4 -13   6    1.92    0.59
   4 -13   6    1.59    0.77
   4 -13   6    1.66    0.88
  -5  13  -6    0.20    0.26
   5 -13   6    1.01    0.31
   5 -13   6    0.40    0.80
   5 -13   6   -0.22    0.57
   5 -13   6    0.47    0.35
   5  12  -6    0.00    0.32
   5  12  -6    0.14    0.49
  -5 -12   6   -0.01    0.21
   4  12  -6    0.43    0.42
   4  12  -6    0.20    0.49
  -4 -12   6   -0.06    0.21
   3  12  -6    2.08    0.82
   3  12  -6    0.29    0.46
  -3 -12   6    2.34    0.64
  -3 -12   6    0.54    0.28
   2  12  -6    5.15    1.11
  -2 -12   6    5.37    1.00
  -2 -12   6    5.14    0.69
   1  12  -6   -0.07    0.43
  -1 -12   6   -0.45    0.29
  -1 -12   6    0.05    0.34
  -1 -12   6   -0.07    0.18
  -1 -12   6    0.07    0.36
   0  12  -6    0.69    0.57
   0 -12   6    0.85    0.50
   0 -12   6    1.01    0.52
   0 -12   6    0.50    0.23
   0 -12   6    0.42    0.42
   1 -12   6    0.42    0.37
   1 -12   6   -0.01    0.32
   1 -12   6    0.48    0.42
  -2  12  -6    5.33    0.59
   2 -12   6    3.71    1.12
   2 -12   6    5.29    1.02
   2 -12   6    2.27    0.79
   2 -12   6    3.86    0.80
  -3  12  -6    0.45    0.24
   3 -12   6    1.19    0.64
   3 -12   6    0.30    0.34
   3 -12   6   -0.31    0.56
   3 -12   6    0.22    0.33
  -4  12  -6    3.14    0.48
   4 -12   6    3.61    0.67
   4 -12   6    4.55    1.18
   4 -12   6    3.34    1.00
   4 -12   6    2.87    0.69
  -5  12  -6    0.24    0.26
   5 -12   6    0.37    0.32
   5 -12   6    0.04    0.49
   5 -12   6    0.09    0.21
   5 -12   6    0.43    0.64
  -6  12  -6    1.69    0.38
   6 -12   6    0.90    0.67
   6 -12   6    0.07    0.72
   6  11  -6    0.06    0.27
   6  11  -6   -0.42    0.35
  -6 -11   6    0.34    0.27
   5  11  -6    0.89    0.48
   5  11  -6    2.23    0.82
  -5 -11   6    1.34    0.39
   4  11  -6    4.13    1.07
   4  11  -6    3.35    0.83
  -4 -11   6    4.45    0.63
   3  11  -6    5.66    1.14
   3  11  -6    8.82    1.52
  -3 -11   6    9.75    1.25
  -3 -11   6    9.87    1.00
   2  11  -6    1.26    0.62
   2  11  -6    3.17    0.83
  -2 -11   6    2.57    0.68
  -2 -11   6    0.64    0.27
   1  11  -6    0.26    0.38
  -1 -11   6    0.03    0.15
  -1 -11   6   -0.31    0.23
  -1 -11   6   -0.12    0.30
  -1 -11   6    0.12    0.37
   0  11  -6    0.23    0.48
   0 -11   6    0.71    0.42
   0 -11   6    0.33    0.18
   0 -11   6    0.78    0.46
   0 -11   6    0.44    0.36
  -1  11  -6    1.19    0.27
  -1  11  -6    1.20    0.57
   1 -11   6    1.73    0.58
   1 -11   6    1.03    0.46
   1 -11   6    1.19    0.91
   1 -11   6    0.47    0.40
  -2  11  -6    1.11    0.28
   2 -11   6    0.01    0.29
   2 -11   6    0.19    0.55
   2 -11   6    0.73    0.49
   2 -11   6    0.68    0.40
  -3  11  -6    2.36    0.40
   3 -11   6    1.78    0.80
   3 -11   6    2.48    0.58
   3 -11   6    3.40    0.72
   3 -11   6    0.90    0.56
  -4  11  -6    2.65    0.41
   4 -11   6    1.55    0.45
   4 -11   6    3.34    0.69
   4 -11   6    1.94    0.81
   4 -11   6    1.50    0.73
  -5  11  -6    6.11    0.66
   5 -11   6    4.10    1.10
   5 -11   6    5.86    0.62
   5 -11   6    4.92    1.22
   5 -11   6    4.86    0.76
  -6  11  -6    2.51    0.41
   6 -11   6    1.18    0.76
   6 -11   6    0.52    0.70
   6  10  -6    1.65    0.75
   6  10  -6    2.26    0.49
  -6 -10   6    1.14    0.36
   5  10  -6   -0.08    0.39
   5  10  -6   -0.06    0.27
  -5 -10   6    0.26    0.21
   4  10  -6    6.06    1.06
   4  10  -6    5.73    1.20
  -4 -10   6    5.31    0.69
   3  10  -6    0.75    0.54
   3  10  -6    0.26    0.35
  -3 -10   6    0.61    0.25
  -3 -10   6    0.50    0.34
   2  10  -6    0.42    0.45
   2  10  -6    0.20    0.40
  -2 -10   6    0.19    0.29
  -2 -10   6   -0.16    0.29
  -2 -10   6   -0.04    0.15
   1  10  -6    0.60    0.49
   1  10  -6    1.35    0.61
  -1 -10   6    1.07    0.45
  -1 -10   6    1.63    0.32
  -1 -10   6    1.93    0.60
  -1 -10   6    0.65    0.44
   0  10  -6   -0.07    0.36
   0 -10   6   -0.03    0.14
   0 -10   6    0.56    0.41
   0 -10   6   -0.17    0.28
   0 -10   6    0.18    0.30
  -1  10  -6   13.90    1.74
  -1  10  -6   10.84    0.88
   1 -10   6    9.62    1.39
   1 -10   6   11.63    1.65
   1 -10   6    9.91    1.37
   1 -10   6    9.93    1.30
  -2  10  -6    9.11    0.76
   2 -10   6    7.45    1.14
   2 -10   6    8.54    1.34
   2 -10   6    8.92    1.14
   2 -10   6    8.30    1.41
  -3  10  -6    1.10    0.27
   3 -10   6    0.58    0.38
   3 -10   6    0.67    0.36
   3 -10   6    1.07    0.59
   3 -10   6    1.73    0.69
  -4  10  -6    2.65    0.40
   4 -10   6    1.16    0.63
   4 -10   6    4.05    0.98
   4 -10   6    2.54    0.51
   4 -10   6    2.37    0.57
  -5  10  -6    0.20    0.21
   5 -10   6    0.45    0.54
   5 -10   6    0.33    0.22
   5 -10   6   -0.52    0.41
   5 -10   6   -0.04    0.13
  -6  10  -6    0.67    0.24
   6 -10   6    1.13    0.67
   6 -10   6    1.08    0.68
  -7  10  -6    0.72    0.26
   7 -10   6    0.43    0.62
   7 -10   6   -0.22    0.44
   7   9  -6    0.71    0.54
  -7  -9   6    0.62    0.29
   6   9  -6    0.49    0.55
   6   9  -6    0.69    0.31
  -6  -9   6    1.34    0.36
   5   9  -6    2.19    0.76
   5   9  -6    1.30    0.46
  -5  -9   6    1.41    0.36
   4   9  -6    2.41    0.69
   4   9  -6    3.61    0.91
  -4  -9   6    3.54    0.53
   3   9  -6    7.33    1.19
   3   9  -6    7.58    1.29
  -3  -9   6    6.58    0.94
  -3  -9   6    6.58    0.76
   2   9  -6    6.41    1.11
   2   9  -6    9.19    1.41
  -2  -9   6    6.74    1.09
  -2  -9   6    7.29    1.00
  -2  -9   6    7.11    1.16
  -2  -9   6    7.16    0.78
   1   9  -6    0.70    0.44
   1   9  -6    0.64    0.46
  -1  -9   6    0.33    0.32
  -1  -9   6    1.90    0.59
  -1  -9   6    0.68    0.37
  -1  -9   6    0.34    0.18
   0   9  -6    8.18    1.26
   0  -9   6    5.16    0.90
   0  -9   6    6.75    0.67
   0  -9   6    6.57    1.01
   0  -9   6    5.34    1.08
   0  -9   6    6.28    0.96
  -1   9  -6    2.46    0.38
  -1   9  -6    2.43    0.79
   1  -9   6    4.22    0.82
   1  -9   6    3.38    0.52
   1  -9   6    2.64    0.66
   1  -9   6    4.41    0.96
   1  -9   6    3.42    0.65
  -2   9  -6    5.12    0.52
   2  -9   6    3.93    0.93
   2  -9   6    3.94    0.77
   2  -9   6    5.34    0.99
   2  -9   6    5.00    0.81
  -3   9  -6    1.84    0.33
   3  -9   6    1.62    0.63
   3  -9   6    2.86    0.55
   3  -9   6    2.74    0.79
   3  -9   6    2.96    0.62
  -4   9  -6    0.99    0.25
[truncated: 581,607 more chars]
