# Supplementary material for: A second triclinic polymorph of azimsulfuron
Source: Acta Crystallogr E Crystallogr Commun. 2016 Sep 23;72(Pt 10):1468–70. doi: 10.1107/S2056989016014845 (PMC5050778; doi:10.1107/S2056989016014845)
Supplement: Supplementary file 2 [file e-72-01468-Isup2.hkl]

#
# h,k,l, Fc-squared, Fo-squared, sigma(Fo-squared), status flag
#
data_I
_shelx_title ' JK764 in P-1'
_shelx_refln_list_code          4
_shelx_F_calc_maximum      279.88
_exptl_crystal_F_000       880.00
_reflns_d_resolution_high  0.8409

loop_
 _space_group_symop_operation_xyz
 'x, y, z'
 '-x, -y, -z'

_cell_length_a     7.6451
_cell_length_b    15.1102
_cell_length_c    17.0314
_cell_angle_alpha  67.156
_cell_angle_beta   80.594
_cell_angle_gamma  84.100

_shelx_F_squared_multiplier     1.000

loop_
 _refln_index_h
 _refln_index_k
 _refln_index_l
 _refln_F_squared_calc
 _refln_F_squared_meas
 _refln_F_squared_sigma
 _refln_observed_status
   1   0   0        434.63        394.66        14.75 o
   2   0   0        802.26        818.95        35.08 o
   3   0   0        142.41        152.08        14.20 o
   4   0   0        276.06        276.38        20.75 o
   5   0   0        305.56        308.51        24.49 o
   6   0   0         26.45         22.11         9.94 o
   7   0   0       1160.00       1110.65        95.32 o
   8   0   0          1.20          2.17        15.16 o
  -8   1   0         66.79         57.05        23.83 o
  -7   1   0        490.36        410.18        56.33 o
  -6   1   0          0.68          0.34         7.27 o
  -5   1   0         98.56        105.26        14.21 o
  -4   1   0        429.65        527.38        41.75 o
  -3   1   0       1276.94       1012.04        45.56 o
  -2   1   0        822.56        734.98        33.05 o
  -1   1   0        686.46        639.69        18.94 o
   0   1   0       1055.29        929.93        37.00 o
   1   1   0         73.25          0.00         7.65 o
   2   1   0       4458.76       4302.20       144.24 o
   3   1   0         69.23         73.73         8.08 o
   4   1   0       2178.11       2217.35        79.73 o
   5   1   0       4143.26       3906.73       137.26 o
   6   1   0        726.70        718.54        36.25 o
   7   1   0        306.77        282.36        44.77 o
   8   1   0         10.47         24.55        18.05 o
  -8   2   0        148.48        137.21        36.11 o
  -7   2   0          0.94          0.00        13.00 o
  -6   2   0        870.80        935.59        51.37 o
  -5   2   0        265.88        250.03        23.12 o
  -4   2   0        473.57        449.74        30.26 o
  -3   2   0        705.58        807.29        39.01 o
  -2   2   0       1424.98       1527.39        38.10 o
  -1   2   0        617.48        566.92        15.77 o
   0   2   0         21.96         12.26         2.33 o
   1   2   0       2755.40       2668.23        81.12 o
   2   2   0      78330.41      70785.21      2679.86 o
   3   2   0        675.17        687.11        28.68 o
   4   2   0         24.08          2.31         6.25 o
   5   2   0        496.20        512.29        29.09 o
   6   2   0        332.84        377.96        28.64 o
   7   2   0          9.07         31.77        16.61 o
   8   2   0          1.88          7.22        15.16 o
  -8   3   0         21.99         17.33        22.39 o
  -7   3   0        114.75        156.70        37.55 o
  -6   3   0        282.86        280.61        35.03 o
  -5   3   0       1410.78       1471.71        69.72 o
  -4   3   0       1422.42       1548.59        70.70 o
  -3   3   0        107.44         98.61         7.84 o
  -2   3   0       2979.47       3188.03        72.53 o
  -1   3   0       1237.31       1073.54        26.49 o
   0   3   0        748.37        769.96        20.79 o
   1   3   0        630.19        596.14        16.22 o
   2   3   0        728.77        686.59        27.76 o
   3   3   0        215.08        164.96        19.50 o
   4   3   0       1241.24       1255.71        56.83 o
   5   3   0         36.49         32.36         9.15 o
   6   3   0         92.57        128.66        16.56 o
   7   3   0        977.86        961.89        86.66 o
   8   3   0         35.20         22.39        18.78 o
  -8   4   0        125.47        104.71        36.83 o
  -7   4   0        475.25        472.28        70.05 o
  -6   4   0        229.29        244.80        34.17 o
  -5   4   0         48.50         44.59        13.03 o
  -4   4   0        502.74        569.12        39.74 o
  -3   4   0       1432.76       1452.59        35.95 o
  -2   4   0       2170.54       2206.51        56.21 o
  -1   4   0         51.04         55.78         4.54 o
   0   4   0       7455.79       6710.04       169.62 o
   1   4   0         38.98         41.63         4.79 o
   2   4   0       2515.05       2645.71        82.13 o
   3   4   0       3640.62       3786.34       130.61 o
   4   4   0       3081.10       3010.28       124.24 o
   5   4   0       1289.25       1261.89        59.62 o
   6   4   0       1698.60       1754.99        80.97 o
   7   4   0        575.71        661.48        76.55 o
   8   4   0         54.22         57.77        24.55 o
  -8   5   0         22.53         23.11        22.39 o
  -7   5   0        100.12         41.31        19.10 o
  -6   5   0         12.52         27.42        17.68 o
  -5   5   0        602.32        662.02        80.52 o
  -4   5   0        130.95        140.39         8.82 o
  -3   5   0       1349.15       1245.86        34.60 o
  -2   5   0       1526.99       1495.13        40.38 o
  -1   5   0         29.67         19.80         4.09 o
   0   5   0       1830.03       1875.18        48.39 o
   1   5   0          0.43          0.00         2.93 o
   2   5   0       2394.21       2270.60        58.90 o
   3   5   0         62.80         83.22         9.00 o
   4   5   0          0.37          0.00         8.78 o
   5   5   0       1600.79       1555.83        71.95 o
   6   5   0        364.10        413.90        39.57 o
   7   5   0        146.38        137.93        35.38 o
   8   5   0         60.06         68.60        27.44 o
  -8   6   0          0.04          7.22        21.66 o
  -7   6   0        410.91        388.44        50.77 o
  -6   6   0        951.94       1040.56       212.31 o
  -5   6   0        141.36        163.41        42.67 o
  -4   6   0       1689.82       1813.89        50.96 o
  -3   6   0          0.41          1.55         3.10 o
  -2   6   0        383.59        321.64        16.34 o
  -1   6   0        152.82        176.80         9.50 o
   0   6   0        261.75        216.88        10.70 o
   1   6   0         26.25         16.35         4.53 o
   2   6   0       1337.69       1324.57        42.50 o
   3   6   0         10.32         16.03         4.20 o
   4   6   0        452.79        488.88        35.07 o
   5   6   0        336.02        385.04        37.28 o
   6   6   0         87.06        293.59        53.44 o
   7   6   0        148.02        109.77        32.50 o
   8   6   0         15.59         31.05        20.22 o
  -7   7   0        200.23        248.59        69.33 o
  -6   7   0         54.22         59.20        11.26 o
  -5   7   0        719.95        760.71        39.39 o
  -4   7   0        819.67        836.98        28.58 o
  -3   7   0       3464.06       3605.74        92.46 o
  -2   7   0        244.33        277.24        11.97 o
  -1   7   0          5.16          8.15         4.93 o
   0   7   0        178.91        171.43        13.42 o
   1   7   0        945.76        912.87        30.12 o
   2   7   0          7.22          3.01         3.68 o
   3   7   0        851.84        915.70        32.89 o
   4   7   0          1.47          0.33         3.47 o
   5   7   0          6.70          0.00         9.35 o
   6   7   0          3.68          0.00        10.55 o
   7   7   0        452.14        457.84        69.33 o
   8   7   0          6.18         29.61        21.66 o
  -7   8   0         57.68         67.56        13.68 o
  -6   8   0        673.91        715.64        45.12 o
  -5   8   0         48.29         48.23         9.55 o
  -4   8   0       4004.08       3947.39       126.24 o
  -3   8   0        123.98        141.77        12.17 o
  -2   8   0       2557.38       2532.04        66.81 o
  -1   8   0        199.70        196.79        11.39 o
   0   8   0        376.32        358.75        21.08 o
   1   8   0        455.51        430.47        20.63 o
   2   8   0          3.17          0.00         3.72 o
   3   8   0         27.69         36.92         8.58 o
   4   8   0         50.80         49.35         8.13 o
   5   8   0         15.36         19.55         7.15 o
   6   8   0         45.14         31.05        16.85 o
   7   8   0         59.27         83.05        32.50 o
   8   8   0          0.36         26.00        24.55 o
  -7   9   0        127.44        140.08        19.81 o
  -6   9   0         18.11         32.60        10.97 o
  -5   9   0         10.24          0.00         5.03 o
  -4   9   0        196.71        213.50        25.39 o
  -3   9   0        463.29        462.36        26.25 o
  -2   9   0          2.05          5.44         4.61 o
  -1   9   0        575.66        575.14        22.61 o
   0   9   0        156.44        183.72        11.52 o
   1   9   0        912.86        849.71        32.72 o
   2   9   0        669.30        682.56        28.60 o
   3   9   0         19.74         25.68         7.38 o
   4   9   0         60.42         52.75         9.37 o
   5   9   0        215.49        234.68        21.36 o
   6   9   0         32.76         12.28        20.22 o
   7   9   0         76.64         89.55        36.11 o
  -6  10   0         21.10         15.94        17.52 o
  -5  10   0        450.24        458.27        36.89 o
  -4  10   0        136.64        160.40        25.70 o
  -3  10   0       1105.31       1103.21        55.82 o
  -2  10   0       1152.15       1202.77        40.92 o
  -1  10   0        353.55        356.89        23.92 o
   0  10   0       2752.49       2805.68        74.77 o
   1  10   0          8.43          7.59         6.55 o
   2  10   0       1308.00       1308.09        46.90 o
   3  10   0         83.53         68.65        16.05 o
   4  10   0          2.04          0.00         6.54 o
   5  10   0         48.88         58.64        12.24 o
   6  10   0         32.33         32.72        12.13 o
   7  10   0         43.08         18.05        26.72 o
  -6  11   0         22.70         30.74        10.18 o
  -5  11   0        114.59        108.81        12.79 o
  -4  11   0        319.22        328.46        23.44 o
  -3  11   0         51.52         35.10         9.99 o
  -2  11   0        149.63        159.10        15.37 o
  -1  11   0       1609.52       1602.54        47.93 o
   0  11   0        169.64        195.23        14.92 o
   1  11   0         88.51         86.24        11.41 o
   2  11   0        180.23        191.74        28.47 o
   3  11   0        623.57        606.03        36.68 o
   4  11   0         29.76         47.72        15.32 o
   5  11   0        160.92        164.22        19.70 o
   6  11   0         45.84         86.49        17.80 o
  -5  12   0          2.35         11.92         8.46 o
  -4  12   0        116.42        121.31        14.61 o
  -3  12   0        229.00        213.74        19.22 o
  -2  12   0       1936.41       1962.13        68.53 o
  -1  12   0        834.51        848.03        34.32 o
   0  12   0        818.37        859.60        48.23 o
   1  12   0         45.00         53.45        10.41 o
   2  12   0        391.97        359.42        28.03 o
   3  12   0         50.15         71.26        13.06 o
   4  12   0        727.88        679.87        40.77 o
   5  12   0        755.21        745.52        50.04 o
   6  12   0        138.11        176.21        25.77 o
  -5  13   0        262.59        248.22        31.18 o
  -4  13   0         17.96          8.84         9.44 o
  -3  13   0         24.54         12.16        15.15 o
  -2  13   0         77.37         81.69        13.11 o
  -1  13   0       1170.02       1138.81        45.12 o
   0  13   0          0.19         21.96         7.60 o
   1  13   0        544.65        523.76        30.87 o
   2  13   0        129.36        129.48        18.15 o
   3  13   0         30.38         35.92        11.14 o
   4  13   0        408.91        374.97        30.27 o
   5  13   0        144.63        142.02        25.47 o
  -4  14   0         13.46          0.00         9.19 o
  -3  14   0          7.11         18.10        10.03 o
  -2  14   0        356.12        374.88        44.33 o
  -1  14   0        161.24        153.62        16.78 o
   0  14   0       1175.45       1206.19        47.88 o
   1  14   0         79.94         69.96        18.42 o
   2  14   0        818.59        837.28        51.33 o
   3  14   0          2.45          7.00         8.76 o
   4  14   0          6.55          7.98        10.32 o
   5  14   0        141.53        135.69        26.74 o
  -3  15   0        218.02        253.77        25.47 o
  -2  15   0         94.73         79.61        16.47 o
  -1  15   0         83.69         99.85        14.74 o
   0  15   0        375.53        429.25        31.62 o
   1  15   0        764.61        710.38        62.43 o
   2  15   0        293.47        305.22        40.23 o
   3  15   0         25.59          2.10        16.47 o
   4  15   0         32.79         37.69        12.37 o
  -1  16   0         33.61         24.26        13.32 o
   0  16   0         81.71         84.75        15.73 o
   1  16   0         55.52         48.39        16.10 o
   2  16   0        224.20        233.47        28.63 o
  -1 -16   1        483.58        444.53        51.84 o
   0 -16   1        245.25        272.92        34.30 o
   1 -16   1         92.13        105.88        15.93 o
  -3 -15   1        297.03        298.61        30.14 o
  -2 -15   1        141.11        153.35        21.97 o
  -1 -15   1        162.58        157.62        20.77 o
   0 -15   1         17.70         12.48        10.64 o
   1 -15   1        136.06        146.54        18.01 o
   2 -15   1          4.12          0.00        10.35 o
   3 -15   1          1.58          0.88        10.38 o
  -4 -14   1         21.85         31.72        14.07 o
  -3 -14   1        119.18        124.03        19.39 o
  -2 -14   1       2433.13       2385.06        99.89 o
  -1 -14   1         19.88          4.71        13.76 o
   0 -14   1         17.20         25.09        11.36 o
   1 -14   1        550.10        516.93        33.41 o
   2 -14   1         36.81         23.07        11.05 o
   3 -14   1        217.34        238.96        41.72 o
   4 -14   1        159.70        140.29        24.43 o
  -5 -13   1        146.02        155.19        27.74 o
  -4 -13   1        789.59        887.30        51.96 o
  -3 -13   1        154.31        120.87        30.10 o
  -2 -13   1        356.47        436.24        60.56 o
  -1 -13   1         44.40         30.17        10.50 o
   0 -13   1         36.76         44.22         9.01 o
   1 -13   1          9.83          1.21         6.78 o
   2 -13   1        281.96        271.16        22.32 o
   3 -13   1        210.21        232.34        21.43 o
   4 -13   1        138.10        108.83        15.26 o
   5 -13   1        127.18        134.98        19.64 o
  -6 -12   1        115.41         96.09        22.25 o
  -5 -12   1         26.45         40.39        11.49 o
  -4 -12   1          1.73          2.22         7.94 o
  -3 -12   1          5.17          9.23         8.12 o
  -2 -12   1        122.39         96.41        15.53 o
  -1 -12   1        254.17        284.51        22.02 o
   0 -12   1       5627.80       5713.30       154.21 o
   1 -12   1        148.04        130.64        15.45 o
   2 -12   1          2.46          3.36         7.63 o
   3 -12   1         84.13         77.65        12.38 o
   4 -12   1        158.84        178.62        18.51 o
   5 -12   1        309.29        287.09        28.93 o
  -6 -11   1         20.69         45.99        16.07 o
  -5 -11   1         18.93          7.10         7.86 o
  -4 -11   1        260.17        300.57        24.73 o
  -3 -11   1          7.70          0.30         7.28 o
  -2 -11   1         68.21         51.55        12.65 o
  -1 -11   1       1543.91       1556.29        56.12 o
   0 -11   1          0.24          0.00         4.69 o
   1 -11   1        118.62        102.49        10.46 o
   2 -11   1        251.43        239.80        23.26 o
   3 -11   1        271.45        223.07        19.27 o
   4 -11   1         54.82         14.79        14.63 o
   5 -11   1        287.95        245.89        19.75 o
   6 -11   1          1.04          5.98         7.16 o
  -7 -10   1          0.01          0.00        22.39 o
  -6 -10   1        138.43        140.55        21.54 o
  -5 -10   1        247.03        256.17        27.73 o
  -4 -10   1         88.34         92.35        13.14 o
  -3 -10   1        252.06        242.08        26.10 o
  -2 -10   1        888.47        875.61        45.91 o
  -1 -10   1         96.56         90.85        10.75 o
   0 -10   1        501.68        456.97        25.30 o
   1 -10   1       1889.45       1878.01        53.90 o
   2 -10   1       3111.60       2995.29        93.17 o
   3 -10   1        335.34        347.56        23.36 o
   4 -10   1        387.66        390.03        27.38 o
   5 -10   1        160.59        188.89        23.51 o
   6 -10   1        305.44        318.23        41.82 o
  -7  -9   1        510.19        558.21        88.82 o
  -6  -9   1         39.54         62.35        14.14 o
  -5  -9   1          0.35          4.41         6.90 o
  -4  -9   1        140.18         84.79        11.68 o
  -3  -9   1        185.95        181.88        16.89 o
  -2  -9   1        402.94        385.90        21.90 o
  -1  -9   1        130.46        128.86        12.19 o
   0  -9   1        190.94        154.60        11.00 o
   1  -9   1       1529.67       1671.03        47.85 o
   2  -9   1        205.14        204.18        12.42 o
   3  -9   1        135.40        150.70        14.28 o
   4  -9   1         26.00         13.87         6.98 o
   5  -9   1         62.32         51.60         8.22 o
   6  -9   1        174.97        154.15        23.23 o
   7  -9   1        233.68        292.69        40.90 o
  -7  -8   1        552.03        540.88        83.77 o
  -6  -8   1        308.02        330.02        62.10 o
  -5  -8   1         52.84         58.96        21.51 o
  -4  -8   1         87.20        116.66        12.53 o
  -3  -8   1         40.33         41.07         7.67 o
  -2  -8   1         11.61         14.55         5.18 o
  -1  -8   1        404.70        404.61        20.48 o
   0  -8   1        981.71        948.83        31.11 o
   1  -8   1        226.13        225.70        17.60 o
   2  -8   1          1.93          0.00         3.45 o
   3  -8   1          6.72          2.00         5.62 o
   4  -8   1        410.05        455.37        25.01 o
   5  -8   1       1985.24       1917.01        76.06 o
   6  -8   1        113.47        120.01        16.47 o
   7  -8   1        121.58         93.06        45.13 o
  -8  -7   1        427.87        443.39        73.66 o
  -7  -7   1        373.83        317.02        62.10 o
  -6  -7   1         10.12          0.00        16.61 o
  -5  -7   1       1132.16       1267.84        58.32 o
  -4  -7   1        293.58        301.75        19.47 o
  -3  -7   1        160.84        194.84        14.35 o
  -2  -7   1          2.16          1.83         3.69 o
  -1  -7   1          0.38          0.00         4.03 o
   0  -7   1        177.51        203.10        11.58 o
   1  -7   1        725.56        734.36        25.53 o
   2  -7   1        376.84        399.65        15.31 o
   3  -7   1       1585.49       1608.53        45.00 o
   4  -7   1         15.00          7.74         4.10 o
   5  -7   1        721.08        694.99        28.18 o
   6  -7   1        223.80        230.59        21.41 o
   7  -7   1          5.77          6.45        18.38 o
  -8  -6   1        366.71        394.29        65.71 o
  -7  -6   1        314.87        239.03        48.38 o
  -6  -6   1       2100.58       1785.85       149.48 o
  -5  -6   1        987.90       1007.36        62.80 o
  -4  -6   1        157.76        166.44        11.58 o
  -3  -6   1          2.77          5.73         4.14 o
  -2  -6   1        248.95        298.52        14.80 o
  -1  -6   1        218.97        195.80        14.01 o
   0  -6   1          8.80          1.15         3.72 o
   1  -6   1         45.82         43.62         5.45 o
   2  -6   1        393.17        429.32        18.12 o
   3  -6   1       2975.22       3046.58        73.45 o
   4  -6   1          3.23          2.80         3.42 o
   5  -6   1         15.62         21.05        17.05 o
   6  -6   1         56.32         34.83        20.17 o
   7  -6   1          7.94          0.00        15.60 o
   8  -6   1         79.25         87.38        34.66 o
  -8  -5   1         55.05         27.44        21.66 o
  -7  -5   1          2.56          0.00        11.55 o
  -6  -5   1        710.91        688.20        81.60 o
  -5  -5   1          3.34          0.00         7.15 o
  -4  -5   1       1261.74       1265.47        59.93 o
  -3  -5   1       1049.25        990.50        35.15 o
  -2  -5   1        146.25        148.80         9.92 o
  -1  -5   1       1225.06       1155.76        34.79 o
   0  -5   1        124.91        127.94         7.70 o
   1  -5   1       7871.05       7531.08       179.50 o
   2  -5   1         36.76         41.04         6.69 o
   3  -5   1          2.23          0.00         3.00 o
   4  -5   1       1162.11       1196.29        37.00 o
   5  -5   1        434.19        448.17        98.21 o
   6  -5   1         68.78         93.34        24.45 o
   7  -5   1         90.34        115.90        41.88 o
   8  -5   1         10.36          0.00        19.50 o
  -8  -4   1          0.28          6.50        17.33 o
  -7  -4   1        191.05        223.14        44.05 o
  -6  -4   1        431.82        444.84        61.38 o
  -5  -4   1          3.95         12.61         7.96 o
  -4  -4   1      12760.75      12892.17       497.93 o
  -3  -4   1        895.03        883.58        36.56 o
  -2  -4   1        368.56        328.68        17.99 o
  -1  -4   1       1124.05       1090.33        29.98 o
   0  -4   1       7119.00       6740.21       160.33 o
   1  -4   1       8947.98       9275.19       218.71 o
   2  -4   1        122.41        132.01         8.51 o
   3  -4   1        692.36        752.19        20.25 o
   4  -4   1         43.69         50.74        11.90 o
   5  -4   1         25.28          7.60         8.80 o
   6  -4   1        135.43        143.67        28.06 o
   7  -4   1        795.34        760.49        69.35 o
   8  -4   1        110.28        226.75        49.83 o
  -8  -3   1          6.91          0.00        14.44 o
  -7  -3   1          4.27         10.11        15.16 o
  -6  -3   1        567.09        656.42        77.27 o
  -5  -3   1       1105.31       1110.35        53.49 o
  -4  -3   1       1760.40       1765.44        76.47 o
  -3  -3   1        202.66        239.65        18.11 o
  -2  -3   1       4412.56       4492.00       151.31 o
  -1  -3   1          1.02          7.31         2.97 o
   0  -3   1       2335.58       2086.03        51.69 o
   1  -3   1      18263.19      17142.42       376.47 o
   2  -3   1        328.47        335.81        13.03 o
   3  -3   1       3609.81       3628.10       111.86 o
   4  -3   1        261.57        273.69        24.20 o
   5  -3   1        203.08        210.73        22.33 o
   6  -3   1       1659.75       1603.99        96.54 o
   7  -3   1          9.39          0.00        11.89 o
   8  -3   1         14.29          0.00        15.89 o
  -8  -2   1         92.77        129.99        35.38 o
  -7  -2   1        153.69        158.87        36.11 o
  -6  -2   1        896.88        848.21        69.69 o
  -5  -2   1       2693.84       2557.26       107.56 o
  -4  -2   1       4286.52       4086.86       163.70 o
  -3  -2   1        182.14        161.14        21.98 o
  -2  -2   1      75908.34      69611.77      2280.24 o
  -1  -2   1       3212.92       3061.61        78.70 o
   0  -2   1          0.20          0.00         1.88 o
   1  -2   1       9477.63       9240.91       203.88 o
   2  -2   1       2360.23       2081.00        50.77 o
   3  -2   1        107.31        104.32        12.68 o
   4  -2   1        774.05        696.51        37.64 o
   5  -2   1        826.54        836.60        56.77 o
   6  -2   1        213.37        266.73        25.56 o
   7  -2   1          2.31          0.00        10.11 o
   8  -2   1         59.48         89.55        28.89 o
  -8  -1   1        106.18         70.05        27.44 o
  -7  -1   1        339.80        335.07        51.27 o
  -6  -1   1        295.01        322.10        23.85 o
  -5  -1   1        257.65        249.52        18.83 o
  -4  -1   1        618.96        584.64        28.35 o
  -3  -1   1        184.64        274.22        16.42 o
  -2  -1   1       5062.85       5069.75       170.23 o
  -1  -1   1         57.74         48.46         6.72 o
   0  -1   1       1349.88       1337.08        31.01 o
   1  -1   1       2069.26       2035.61        56.39 o
   2  -1   1       4291.01       4259.55       166.05 o
   3  -1   1       3085.27       2913.27       117.23 o
   4  -1   1         92.96         99.42        12.10 o
   5  -1   1       2324.09       2329.14        98.98 o
   6  -1   1         43.00         39.94        10.78 o
   7  -1   1       1863.81       1801.66       104.60 o
   8  -1   1        444.87        438.34        60.66 o
  -8   0   1         68.06         34.66        20.94 o
  -7   0   1         69.86         41.88        20.94 o
  -6   0   1         59.42         54.30        10.65 o
  -5   0   1          6.16          8.11         6.92 o
  -4   0   1        238.31        290.87        21.92 o
  -3   0   1        763.35        750.78        35.28 o
  -2   0   1      43827.34      41253.07      1206.74 o
  -1   0   1        448.84        442.13        20.97 o
   1   0   1         81.72         83.05        15.16 o
   2   0   1       2356.99       2197.47       156.70 o
   3   0   1         53.94         30.85         5.68 o
   4   0   1        254.07        270.12        19.15 o
   5   0   1         19.43         20.30         7.47 o
   6   0   1         83.69         81.79        14.51 o
   7   0   1         19.36         23.56         9.58 o
   8   0   1        109.80        100.38        26.72 o
   9   0   1          0.77          3.61        14.44 o
  -8   1   1         43.96         57.77        25.27 o
  -7   1   1        344.95        373.35        54.16 o
  -6   1   1       1238.84       1067.74        54.33 o
  -5   1   1       1642.87       1672.11        75.32 o
  -4   1   1          0.14          0.00         5.72 o
  -3   1   1        904.72        874.95        40.58 o
  -2   1   1       1903.33       1784.20        50.73 o
  -1   1   1       2563.67       2610.55        71.83 o
   0   1   1       1427.15       1278.18        41.12 o
   1   1   1      12638.74      11754.78       547.91 o
   2   1   1        412.66        394.29        43.33 o
   3   1   1       1113.93       1111.10        46.42 o
   4   1   1         97.83        101.30        10.78 o
   5   1   1         79.97         77.77        10.99 o
   6   1   1         11.19         11.86         6.69 o
   7   1   1        590.35        670.33        44.68 o
   8   1   1          8.49         18.78        14.44 o
   9   1   1        304.27        309.08        47.66 o
  -8   2   1         30.35          4.33        15.16 o
  -7   2   1        397.33        369.01        56.33 o
  -6   2   1        460.43        491.25        45.60 o
  -5   2   1        272.78        322.18        27.04 o
  -4   2   1        145.38        154.00        16.86 o
  -3   2   1       1702.39       1735.13        54.95 o
  -2   2   1       4432.12       4133.60       105.07 o
  -1   2   1       3434.24       3209.53        76.80 o
   0   2   1      35785.79      33051.80       721.47 o
   1   2   1       3219.82       3099.05       103.97 o
   2   2   1          0.71          3.16         3.64 o
   3   2   1         68.46        101.09         8.87 o
   4   2   1        262.20        246.83        18.03 o
   5   2   1        908.99        798.85        36.65 o
   6   2   1        333.11        354.00        23.85 o
   7   2   1        938.27        986.80        59.23 o
   8   2   1         24.87         10.83        13.72 o
   9   2   1         47.88         23.11        16.61 o
  -8   3   1        176.93        146.59        40.44 o
  -7   3   1          0.12          0.72        14.44 o
  -6   3   1         21.38         22.28        13.16 o
  -5   3   1        880.17        844.96        47.41 o
  -4   3   1        662.59        650.36        39.19 o
  -3   3   1        557.89        641.46        18.57 o
  -2   3   1      10102.51      10490.72       262.98 o
  -1   3   1       8918.47       8338.70       195.68 o
   0   3   1        668.72        634.46        18.62 o
   1   3   1          0.06          0.24         1.16 o
   2   3   1        997.55       1001.09        44.16 o
   3   3   1       1811.66       1784.65        64.13 o
   4   3   1        525.95        582.14        27.98 o
   5   3   1       1155.08       1137.31        46.68 o
   6   3   1        402.68        420.32        27.11 o
   7   3   1        987.45       1060.82        89.55 o
   8   3   1         66.78         33.94        19.50 o
  -8   4   1        229.56        248.42        53.44 o
  -7   4   1        117.42        129.26        36.83 o
  -6   4   1        429.78        403.06        62.83 o
  -5   4   1        457.40        463.26        67.15 o
  -4   4   1        798.13        787.44        27.69 o
  -3   4   1         59.17         51.90         7.18 o
  -2   4   1       1102.48       1058.56        29.33 o
  -1   4   1        153.82        166.18         7.70 o
   0   4   1          3.76          0.00         2.43 o
   1   4   1       3133.89       3045.62        74.52 o
   2   4   1       1967.12       2272.67        71.74 o
   3   4   1        433.49        474.52        24.00 o
   4   4   1        380.28        367.58        26.09 o
   5   4   1         46.16         54.52        11.05 o
   6   4   1        324.11        277.83        24.81 o
   7   4   1         32.43         51.27        20.22 o
   8   4   1        106.15        123.49        30.33 o
  -8   5   1         11.15         13.72        21.66 o
  -7   5   1         45.64         39.72        25.27 o
  -6   5   1        599.86        580.47        85.21 o
  -5   5   1          0.62         15.13         9.18 o
  -4   5   1       1452.67       1510.06        37.94 o
  -3   5   1       1498.26       1513.95        38.45 o
  -2   5   1        519.56        618.86        21.07 o
  -1   5   1       2229.75       2294.61        61.75 o
   0   5   1         37.19         30.62         4.46 o
   1   5   1      11499.52      10857.49       273.47 o
   2   5   1        331.16        396.63        22.33 o
   3   5   1         48.34         80.59        13.55 o
   4   5   1         82.78         76.84        12.08 o
   5   5   1          9.10          0.00         6.36 o
   6   5   1        159.83        154.09        20.36 o
   7   5   1         45.68         42.61        20.94 o
   8   5   1        110.55        126.37        31.77 o
  -8   6   1        346.08        374.79        70.77 o
  -7   6   1         55.58         51.27        27.44 o
  -6   6   1          4.31          3.22        14.19 o
  -5   6   1          7.83          7.16         6.31 o
  -4   6   1        271.11        268.09        13.05 o
  -3   6   1        463.90        493.66        22.68 o
  -2   6   1        573.93        527.04        17.54 o
  -1   6   1       1632.01       1776.60        47.01 o
   0   6   1        921.00        804.84        24.35 o
   1   6   1        795.63        750.07        24.86 o
   2   6   1         22.44         10.88         3.61 o
   3   6   1       1916.55       2064.27        62.93 o
   4   6   1        205.17        185.10        23.88 o
   5   6   1        203.20        215.93        22.94 o
   6   6   1        558.85        613.24        55.60 o
   7   6   1        108.24        105.43        31.05 o
   8   6   1        124.74         96.77        31.05 o
  -7   7   1        522.21        546.66        88.10 o
  -6   7   1        608.20        628.40        49.39 o
  -5   7   1       1487.34       1473.37        52.00 o
  -4   7   1        199.53        189.93        12.51 o
  -3   7   1        256.39        283.27        15.53 o
  -2   7   1         71.84         63.28         7.71 o
  -1   7   1        336.65        394.79        15.91 o
   0   7   1          0.30          0.00         3.54 o
   1   7   1        191.87        248.65        17.65 o
   2   7   1        622.50        617.90        32.33 o
   3   7   1       1313.11       1415.17        49.09 o
   4   7   1          0.33          0.00         2.05 o
   5   7   1        450.71        484.26        45.08 o
   6   7   1          9.94          6.20        15.53 o
   7   7   1        512.38        564.71        75.10 o
   8   7   1         13.53          0.00        15.89 o
  -7   8   1         64.38         85.51        16.09 o
  -6   8   1        938.84        978.61        56.46 o
  -5   8   1        101.19        109.22         9.72 o
  -4   8   1        373.05        396.03        22.76 o
  -3   8   1       1331.05       1358.85        46.21 o
  -2   8   1        710.66        765.81        26.11 o
  -1   8   1         92.06        105.42        13.37 o
   0   8   1        942.62        942.72        30.12 o
   1   8   1         22.69         21.46         5.43 o
   2   8   1          0.12          0.12         3.76 o
   3   8   1        180.78        181.55        13.92 o
   4   8   1         13.54          7.84         5.43 o
   5   8   1        145.78        193.54        27.57 o
   6   8   1        371.59        303.42        41.88 o
   7   8   1          6.55          0.00        13.72 o
   8   8   1         44.34         45.49        27.44 o
  -7   9   1        248.82        321.46        33.39 o
  -6   9   1        752.66        849.65        52.46 o
  -5   9   1       2561.52       2611.48        87.94 o
  -4   9   1       1218.23       1109.61        45.00 o
  -3   9   1        750.60        807.55        35.13 o
  -2   9   1        288.03        282.12        15.01 o
  -1   9   1         32.84         40.77         6.21 o
   0   9   1         18.11         14.71         4.93 o
   1   9   1       2289.79       2248.60        65.60 o
   2   9   1        386.75        375.58        18.57 o
   3   9   1        121.73        128.63        13.19 o
   4   9   1          7.79         17.07         6.09 o
   5   9   1        850.77        788.01        43.76 o
   6   9   1          0.49         10.16        11.93 o
   7   9   1        327.21        239.03        52.72 o
  -6  10   1         40.72         41.13         8.79 o
  -5  10   1         23.05         12.14         7.00 o
  -4  10   1       2175.22       2142.45        75.93 o
  -3  10   1        301.15        282.22        20.61 o
  -2  10   1          5.75          7.01         5.61 o
  -1  10   1          9.52         11.71         5.01 o
   0  10   1       1191.18       1136.19        37.29 o
   1  10   1        121.53        126.63        15.48 o
   2  10   1        396.05        395.24        22.79 o
   3  10   1       1299.54       1290.75        67.75 o
   4  10   1         45.67         66.73        10.78 o
   5  10   1        181.63        168.79        18.09 o
   6  10   1         34.32         31.61        16.03 o
   7  10   1        249.79        241.19        57.05 o
  -6  11   1         37.89         33.52         9.93 o
  -5  11   1        369.30        355.65        23.77 o
  -4  11   1        128.04        142.92        15.14 o
  -3  11   1       6178.39       6168.30       195.82 o
  -2  11   1        487.74        560.59        39.78 o
  -1  11   1          2.21          0.00         5.08 o
   0  11   1        248.28        281.74        19.64 o
   1  11   1       1001.55       1059.96        43.34 o
   2  11   1         24.24          4.25         7.86 o
   3  11   1        414.85        460.33        37.94 o
   4  11   1         27.71         32.86        10.74 o
   5  11   1        384.52        424.17        47.55 o
   6  11   1         29.86         35.80        11.13 o
   7  11   1         16.85         33.94        30.33 o
  -6  12   1         14.36         14.83         9.90 o
  -5  12   1         30.66         39.50        11.75 o
  -4  12   1         76.98         50.55        11.20 o
  -3  12   1        178.57        143.63        15.25 o
  -2  12   1       1861.23       1832.97        64.76 o
  -1  12   1         94.68         99.44        13.41 o
   0  12   1         56.38         50.78         8.48 o
   1  12   1          8.55         10.48         7.53 o
   2  12   1       1629.64       1733.28        75.16 o
   3  12   1        224.03        224.32        21.64 o
   4  12   1         73.27         81.49        13.51 o
   5  12   1        108.06         83.61        15.53 o
   6  12   1          1.26         21.35        11.65 o
  -5  13   1         23.79         12.50         9.10 o
  -4  13   1          7.93          0.00         8.37 o
  -3  13   1        181.57        178.08        28.71 o
  -2  13   1         48.12         62.34        11.76 o
  -1  13   1       1736.93       1769.66        57.99 o
   0  13   1         70.71         71.41         9.65 o
   1  13   1        127.83        108.62        13.65 o
   2  13   1        263.51        308.73        26.91 o
   3  13   1        192.97        181.04        20.13 o
   4  13   1        183.00        173.75        19.60 o
   5  13   1        153.87        181.09        22.67 o
   6  13   1        264.78        325.82       111.21 o
  -4  14   1        454.13        439.93        40.02 o
  -3  14   1         24.11          8.08         9.91 o
  -2  14   1        538.87        493.83        32.02 o
  -1  14   1         60.89         65.77        14.11 o
   0  14   1       1081.88       1019.38        41.84 o
   1  14   1        214.61        234.83        34.88 o
   2  14   1        173.89        176.15        21.67 o
   3  14   1        517.77        537.63        38.19 o
   4  14   1        553.91        601.79        40.59 o
   5  14   1        361.63        428.70        38.01 o
  -3  15   1         38.17         31.15        12.33 o
  -2  15   1         81.66         78.78        16.68 o
  -1  15   1          1.26          0.00         8.75 o
   0  15   1        356.42        310.65        25.78 o
   1  15   1        108.60        101.65        18.24 o
   2  15   1        519.11        582.96        41.64 o
   3  15   1        285.79        325.92        32.76 o
   4  15   1        473.21        475.62        47.22 o
  -2  16   1         53.59         78.09        15.60 o
  -1  16   1          9.94          4.38         9.82 o
   0  16   1          4.02          0.00         8.99 o
   1  16   1        161.15        129.41        22.16 o
   2  16   1         95.60        103.31        18.79 o
   3  16   1         15.93         16.00        11.77 o
  -2 -15   2        112.66        128.07        27.46 o
  -1 -15   2        244.09        239.70        27.04 o
   0 -15   2        150.37        126.52        22.66 o
   1 -15   2         78.73        104.42        21.12 o
   2 -15   2         16.87         12.37        11.05 o
  -4 -14   2        261.78        232.14        25.71 o
  -3 -14   2         17.37          7.56        10.11 o
  -2 -14   2        423.70        511.86        56.87 o
  -1 -14   2          1.23          5.20        10.37 o
   0 -14   2         11.21         11.86         8.53 o
   1 -14   2        204.67        210.67        24.46 o
   2 -14   2        492.47        448.17        33.75 o
   3 -14   2          3.70         18.67        11.20 o
  -5 -13   2         95.68         68.90        16.90 o
  -4 -13   2         11.05         10.48        10.49 o
  -3 -13   2        154.04        168.63        28.87 o
  -2 -13   2        139.86        139.22        19.72 o
  -1 -13   2          2.33          6.90         7.85 o
   0 -13   2          0.43          2.88         8.66 o
   1 -13   2         61.94         74.04        13.20 o
   2 -13   2        164.87        150.96        17.79 o
   3 -13   2         16.34         21.62        10.65 o
   4 -13   2         33.22         18.77        14.30 o
  -5 -12   2        150.93        171.03        22.21 o
  -4 -12   2        450.50        458.20        42.84 o
  -3 -12   2        422.12        490.64        35.78 o
  -2 -12   2        322.43        357.56        30.47 o
  -1 -12   2       1014.69       1086.67       102.10 o
   0 -12   2          9.86          2.24         9.42 o
   1 -12   2        304.75        307.57        19.74 o
   2 -12   2         38.94         18.01         9.47 o
   3 -12   2         29.71         38.48        10.78 o
   4 -12   2        151.46        143.95        16.87 o
   5 -12   2         15.41         16.21         8.71 o
  -6 -11   2        129.33         90.68        34.30 o
  -5 -11   2        223.24        288.43        28.21 o
  -4 -11   2        185.87        212.57        20.91 o
  -3 -11   2        311.84        312.50        25.98 o
  -2 -11   2        318.09        366.87        25.87 o
  -1 -11   2          9.62         14.00         8.14 o
   0 -11   2         21.84         11.91         8.53 o
   1 -11   2       1070.72       1047.55        39.33 o
   2 -11   2         79.46         76.90        15.12 o
   3 -11   2        121.09         98.15        13.11 o
   4 -11   2          1.47          2.52         7.98 o
   5 -11   2         77.85         89.29        12.64 o
   6 -11   2         45.94         44.62         9.42 o
  -6 -10   2        114.00         89.59        33.94 o
  -5 -10   2          4.67          0.00         6.97 o
  -4 -10   2          6.41          4.02         7.24 o
  -3 -10   2         65.29         64.98        13.03 o
  -2 -10   2        219.16        224.17        17.98 o
  -1 -10   2         11.07          5.60         6.85 o
   0 -10   2       2666.21       2520.12        73.35 o
   1 -10   2        433.07        470.23        21.68 o
   2 -10   2         83.77         89.87        11.83 o
   3 -10   2        648.14        550.16        31.01 o
   4 -10   2        119.27        129.28        14.47 o
   5 -10   2          7.03         12.41         7.17 o
   6 -10   2         46.43         43.15        16.04 o
  -7  -9   2         22.39         11.75        27.44 o
  -6  -9   2         88.65        123.81        38.63 o
  -5  -9   2          6.66         13.93         7.14 o
  -4  -9   2         54.22         42.94        13.35 o
  -3  -9   2        676.16        670.64        38.80 o
  -2  -9   2          5.34          0.00         5.33 o
  -1  -9   2       1257.88       1279.18        43.74 o
   0  -9   2         37.48         42.39         8.70 o
   1  -9   2        409.19        392.58        25.88 o
   2  -9   2        273.87        290.47        19.50 o
   3  -9   2        379.33        333.11        41.47 o
   4  -9   2        204.51        188.42        15.63 o
   5  -9   2          0.84          0.80         4.20 o
   6  -9   2         59.79         42.49        19.38 o
   7  -9   2          6.37         19.14        20.17 o
  -7  -8   2         34.53         26.72        26.00 o
  -6  -8   2        199.63        222.53        25.08 o
  -5  -8   2         24.53         33.51         7.14 o
  -4  -8   2        654.58        615.87        36.97 o
  -3  -8   2        876.90        880.78        41.85 o
  -2  -8   2        742.98        751.30        43.95 o
  -1  -8   2        111.36        123.30        11.43 o
   0  -8   2          8.52         19.12         5.10 o
   1  -8   2        683.16        729.21        26.39 o
   2  -8   2        656.68        595.61        22.21 o
   3  -8   2        530.67        583.30        29.99 o
   4  -8   2        518.60        487.61        46.67 o
   5  -8   2        599.66        610.38        32.55 o
   6  -8   2          0.02          1.14         9.60 o
   7  -8   2         22.17         10.36        19.14 o
  -7  -7   2         23.87          0.00        16.61 o
  -6  -7   2       1408.36       1466.69        84.15 o
  -5  -7   2        334.23        367.38        26.10 o
  -4  -7   2         55.24         45.96         8.09 o
  -3  -7   2        797.93        896.60        33.89 o
  -2  -7   2        356.63        402.92        20.07 o
  -1  -7   2       4969.02       4884.95       130.32 o
   0  -7   2        603.02        626.47        22.93 o
   1  -7   2        606.74        532.39        20.39 o
   2  -7   2        403.24        474.55        20.64 o
   3  -7   2        324.88        322.67        17.23 o
   4  -7   2        310.97        304.75        15.06 o
   5  -7   2       1517.38       1561.99        58.93 o
   6  -7   2        115.67        119.06        18.36 o
   7  -7   2        165.95        185.38        49.47 o
  -8  -6   2        430.93        350.24        64.27 o
  -7  -6   2        192.20        184.15        44.77 o
  -6  -6   2        621.64        603.71        83.77 o
  -5  -6   2          0.04          1.30         5.09 o
  -4  -6   2         46.27         54.40        10.53 o
  -3  -6   2        262.61        265.58        19.73 o
  -2  -6   2         28.59         25.45         6.50 o
  -1  -6   2          5.94          0.00         4.12 o
   0  -6   2        281.92        313.53        14.32 o
   1  -6   2         84.59         88.13         7.48 o
   2  -6   2        653.36        736.10        26.27 o
   3  -6   2       2125.86       2092.72        52.88 o
   4  -6   2        285.80        313.86        22.31 o
   5  -6   2        148.50        166.89        15.98 o
   6  -6   2       1088.47       1157.92        96.10 o
   7  -6   2        601.01        538.44        61.90 o
   8  -6   2         95.41        137.93        43.33 o
  -8  -5   2        151.42        126.37        37.55 o
  -7  -5   2         22.13          6.50        18.78 o
  -6  -5   2        735.74        878.12       100.38 o
  -5  -5   2         45.19         60.41         8.11 o
  -4  -5   2        813.39        821.61        40.71 o
  -3  -5   2        861.85        844.20        32.94 o
  -2  -5   2       2960.47       2873.63        77.99 o
  -1  -5   2         64.87         83.42         7.72 o
   0  -5   2        467.01        493.20        22.41 o
   1  -5   2        158.20        190.35         9.82 o
   2  -5   2        293.06        342.99        14.97 o
   3  -5   2        192.97        193.80        10.02 o
   4  -5   2        837.58        854.33        33.47 o
   5  -5   2        318.16        327.11        41.35 o
   6  -5   2         49.36         71.37        22.73 o
   7  -5   2        366.99        450.79        53.98 o
   8  -5   2        211.86        168.26        44.77 o
  -8  -4   2         14.01         32.50        23.83 o
  -7  -4   2        459.45        413.06        64.27 o
  -6  -4   2       3109.75       2922.50       222.42 o
  -5  -4   2         71.46         60.08        13.34 o
  -4  -4   2       3693.91       3617.23       127.15 o
  -3  -4   2       1940.88       2092.77        75.05 o
  -2  -4   2         30.57         31.10         4.46 o
  -1  -4   2        118.62         99.45         7.30 o
   0  -4   2        812.81       1005.76        26.86 o
   1  -4   2       2063.82       2009.35        46.45 o
   2  -4   2        115.33        143.63         8.39 o
   3  -4   2       5575.45       6280.69       141.59 o
   4  -4   2         70.52         93.79        15.69 o
   5  -4   2         45.64         31.53        11.97 o
   6  -4   2         78.70         89.16        23.08 o
   7  -4   2        138.15        131.57        28.63 o
   8  -4   2        504.30        473.00        70.05 o
  -8  -3   2        233.10        257.80        51.27 o
  -7  -3   2         58.91         88.82        31.77 o
  -6  -3   2       1254.61       1190.09       106.88 o
  -5  -3   2       2562.41       2609.19       111.27 o
  -4  -3   2       1372.25       1421.27        67.26 o
  -3  -3   2        165.65        210.38        15.98 o
  -2  -3   2          3.83          1.80         3.55 o
  -1  -3   2      10803.65       9803.50       246.72 o
   0  -3   2      14979.43      14540.17       339.49 o
   1  -3   2      10484.66      10813.11       227.24 o
   2  -3   2       1196.94       1271.00        33.23 o
   3  -3   2       1492.94       1650.08        54.17 o
   4  -3   2       1300.24       1332.42        63.53 o
   5  -3   2        719.80        831.00        47.58 o
   6  -3   2         11.80         18.30        14.00 o
   7  -3   2         16.32         30.50        17.00 o
   8  -3   2        412.96        369.01        57.05 o
  -8  -2   2          0.89          4.33        15.89 o
  -7  -2   2        637.63        761.13        90.27 o
  -6  -2   2       1221.19       1086.10        97.49 o
  -5  -2   2          1.51          5.15         6.60 o
  -4  -2   2      17925.17      17740.27       679.29 o
  -3  -2   2        735.10        772.03        31.57 o
  -2  -2   2       5940.75       5878.96       196.37 o
  -1  -2   2         98.75        103.06         6.92 o
   0  -2   2       8726.12       8464.56       198.65 o
   1  -2   2      14020.01      13443.51       295.80 o
   2  -2   2       2689.74       2727.52        62.57 o
   3  -2   2        169.70        156.10        17.50 o
   4  -2   2        178.51        168.97        36.59 o
   5  -2   2       1632.02       1775.97        82.09 o
   6  -2   2        743.10        760.25        44.54 o
   7  -2   2        740.54        682.03        60.66 o
   8  -2   2          0.68         11.55        16.61 o
  -8  -1   2         71.92         22.39        19.50 o
  -7  -1   2         49.10         45.49        20.94 o
  -6  -1   2       1548.58       1497.72       123.49 o
  -5  -1   2        637.34        587.12        53.62 o
  -4  -1   2       1721.46       1727.93        74.61 o
  -3  -1   2       3617.84       3503.84       107.14 o
  -2  -1   2       2497.12       2600.99        89.12 o
  -1  -1   2       3843.32       3917.35        99.74 o
   0  -1   2        828.25        856.16        20.90 o
   1  -1   2       6377.67       5848.15       159.09 o
   2  -1   2        889.05        918.01        41.16 o
   3  -1   2        565.67        566.33        29.20 o
   4  -1   2        271.38        302.19        22.00 o
   5  -1   2         38.91         65.42        16.44 o
   6  -1   2       2083.36       2129.01        93.29 o
   7  -1   2         20.09         17.28        13.34 o
   8  -1   2          0.07          0.00        14.44 o
  -8   0   2         48.07         76.55        29.61 o
  -7   0   2         59.94         53.44        22.39 o
  -6   0   2         85.46         72.94        23.83 o
  -5   0   2        595.44        597.01        29.99 o
  -4   0   2         32.26         44.62         7.36 o
  -3   0   2        490.28        492.37        17.33 o
  -2   0   2      15748.46      15970.06       469.24 o
  -1   0   2         79.59         80.27         4.68 o
   0   0   2        916.95        913.55        24.84 o
   1   0   2        119.53        130.13         9.45 o
   2   0   2       8393.21       8364.55       319.73 o
   3   0   2          4.48          4.25         3.46 o
   4   0   2        719.82        779.99        37.32 o
   5   0   2        341.72        359.33        43.67 o
   6   0   2         61.07         54.33        10.40 o
   7   0   2        821.84        791.21        44.09 o
   8   0   2        255.51        306.19        43.33 o
   9   0   2         97.99         67.16        23.83 o
  -8   1   2         78.58         65.71        28.89 o
  -7   1   2         60.14         29.61        20.94 o
  -6   1   2        116.90         96.04        28.16 o
  -5   1   2        310.91        366.65        31.02 o
  -4   1   2         24.52         39.22         9.03 o
  -3   1   2          4.99         22.92         4.29 o
  -2   1   2       6385.53       6235.54       185.88 o
  -1   1   2       1223.85       1127.10        28.20 o
   0   1   2       1384.73       1423.85        37.34 o
   1   1   2       2256.47       2098.60        82.62 o
   2   1   2        104.18        119.88        25.27 o
   3   1   2        483.38        678.81        72.21 o
   4   1   2       1969.18       2008.27       155.98 o
   5   1   2       1819.99       1682.73        72.04 o
   6   1   2        164.41        161.77        22.12 o
   7   1   2         82.54         92.78        12.86 o
   8   1   2        109.92         93.16        23.11 o
   9   1   2         39.85         57.77        19.50 o
  -8   2   2        316.40        266.47        51.27 o
  -7   2   2        214.35        254.19        48.38 o
  -6   2   2          8.31         18.05        16.61 o
  -5   2   2        207.37        176.53        25.45 o
  -4   2   2        780.66        721.68        45.21 o
  -3   2   2       2526.10       2517.82        62.05 o
  -2   2   2       2260.40       2249.84        64.04 o
  -1   2   2      13723.12      12550.45       292.58 o
   0   2   2          8.78          2.66         1.71 o
   1   2   2       1165.58       1065.10        31.19 o
   2   2   2         13.87          3.05         4.48 o
   3   2   2          1.39          0.00        10.47 o
   4   2   2       1279.15       1168.53        70.97 o
   5   2   2       1519.55       1515.13        58.36 o
   6   2   2         33.81         32.89         8.34 o
   7   2   2         62.51         60.35        10.57 o
   8   2   2          3.92          0.00        11.55 o
   9   2   2         74.48         44.05        19.50 o
  -8   3   2        186.61        169.70        44.05 o
  -7   3   2         42.75         41.88        23.11 o
  -6   3   2       2170.31       2074.71       116.68 o
  -5   3   2        398.40        386.28        31.38 o
  -4   3   2        302.70        342.50        27.32 o
  -3   3   2        406.17        430.18        15.00 o
  -2   3   2         74.61         73.48         7.49 o
  -1   3   2       2286.44       2247.45        55.39 o
   0   3   2       2634.21       2385.77        58.07 o
   1   3   2       4584.95       4122.22       139.55 o
   2   3   2       1939.12       2072.98        73.40 o
   3   3   2         11.40          7.28         4.46 o
   4   3   2        174.65        159.74        12.60 o
   5   3   2         18.73         13.01         6.30 o
   6   3   2        289.26        318.20        22.13 o
   7   3   2          3.28          3.37         6.85 o
   8   3   2         99.83        127.10        26.72 o
   9   3   2          2.21          0.00        12.28 o
  -8   4   2        133.30        203.64        50.55 o
  -7   4   2         20.59         20.94        22.39 o
  -6   4   2         60.11         50.68        18.12 o
  -5   4   2         10.26         31.47        14.04 o
  -4   4   2         53.30         65.45         5.41 o
  -3   4   2        683.70        630.89        19.48 o
  -2   4   2        536.79        456.87        23.98 o
  -1   4   2        105.08         75.15         6.21 o
   0   4   2       7811.73       7567.70       190.53 o
   1   4   2        386.81        409.86        15.90 o
   2   4   2         99.12         89.57         9.32 o
   3   4   2        338.41        429.52        27.03 o
   4   4   2          1.80          2.29         4.43 o
   5   4   2       1155.23       1263.61        57.59 o
   6   4   2       1485.91       1552.43        69.96 o
   7   4   2        742.62        738.70        41.56 o
   8   4   2        154.47        127.10        26.72 o
  -8   5   2         35.00         34.66        29.61 o
  -7   5   2          2.24          2.89        20.22 o
  -6   5   2        203.03        236.29        34.17 o
  -5   5   2         81.54         92.37        13.46 o
  -4   5   2        538.58        576.69        18.83 o
  -3   5   2       1638.83       1463.37        37.58 o
  -2   5   2         30.69         17.12         4.03 o
  -1   5   2        209.51        159.12        13.13 o
   0   5   2          8.86          5.95         3.02 o
   1   5   2          0.07          0.00         2.89 o
   2   5   2       1971.68       1813.13        58.87 o
   3   5   2        235.46        197.14        24.55 o
   4   5   2         67.81         69.78         9.62 o
   5   5   2        735.28        708.15        39.41 o
   6   5   2        137.32        141.14        17.44 o
   7   5   2         10.19         10.73        29.61 o
   8   5   2         18.67         51.27        20.94 o
  -8   6   2        693.76        577.71        92.43 o
  -7   6   2         86.72        150.20        43.33 o
  -6   6   2         29.69         26.04         8.51 o
  -5   6   2         39.77         33.65         5.66 o
  -4   6   2        103.80        121.99         8.79 o
  -3   6   2        480.15        504.27        28.05 o
  -2   6   2        686.79        634.02        24.03 o
  -1   6   2        170.61        200.85        12.21 o
   0   6   2       2550.44       2482.67        66.99 o
   1   6   2        133.93        146.48        10.86 o
   2   6   2         90.90         93.84         6.81 o
   3   6   2        248.36        239.72        19.17 o
   4   6   2        154.01        178.22        17.55 o
   5   6   2          8.01          3.59         7.31 o
   6   6   2          9.98         15.89        11.93 o
   7   6   2         37.76         15.16        18.05 o
   8   6   2         42.01         54.88        21.66 o
  -7   7   2        754.30        642.70        96.77 o
  -6   7   2          9.50          9.39         7.10 o
  -5   7   2        232.63        255.11        16.58 o
  -4   7   2         36.33         37.33         5.83 o
  -3   7   2        128.76        127.51        10.09 o
  -2   7   2        221.46        281.73        16.07 o
  -1   7   2       2203.04       2149.96        56.40 o
   0   7   2       1826.82       1937.18        54.55 o
   1   7   2        152.31        144.34        11.90 o
   2   7   2       1849.44       1899.49        50.95 o
   3   7   2        454.92        488.92        30.83 o
   4   7   2        387.36        392.06        37.00 o
   5   7   2         61.71         43.68        12.28 o
   6   7   2          0.11          0.15         9.95 o
   7   7   2          9.48          2.17        14.44 o
   8   7   2        271.31        322.07        53.44 o
  -7   8   2          1.58          0.00         9.03 o
  -6   8   2         85.78         68.95        13.67 o
  -5   8   2        871.40        858.58        34.33 o
  -4   8   2          9.69          4.04         6.38 o
  -3   8   2        870.08        832.73        31.14 o
  -2   8   2       3174.62       3187.91        81.70 o
  -1   8   2        178.84        215.76        15.01 o
   0   8   2        142.13        113.09         8.12 o
   1   8   2       1393.29       1533.77        49.80 o
   2   8   2       1880.61       1792.23        56.70 o
   3   8   2       2046.75       2026.05        67.95 o
   4   8   2         16.99         14.58         6.27 o
   5   8   2        121.53        120.29        22.91 o
   6   8   2        112.00        119.69        29.97 o
   7   8   2         97.25         94.60        31.05 o
   8   8   2          0.09         16.61        19.50 o
  -7   9   2        741.23        790.76        58.13 o
  -6   9   2        775.30        743.03        43.99 o
  -5   9   2        794.35        747.62        33.93 o
  -4   9   2         42.51         44.68         8.74 o
  -3   9   2       1090.45       1103.02        62.70 o
  -2   9   2        610.91        611.23        23.29 o
  -1   9   2         24.20         18.68         5.00 o
   0   9   2          0.74          2.63         3.89 o
   1   9   2         39.28         47.99         7.04 o
   2   9   2        652.75        660.57        25.30 o
   3   9   2         12.55          3.28         5.08 o
   4   9   2        781.13        874.02        47.24 o
   5   9   2       1094.99        990.89        70.32 o
   6   9   2         61.81         45.42        44.77 o
   7   9   2         96.30        105.43        36.83 o
   8   9   2          4.10         10.83        20.94 o
  -6  10   2        576.04        639.24        34.90 o
  -5  10   2        583.23        570.05        37.23 o
  -4  10   2        662.94        619.84        31.76 o
  -3  10   2         16.52         10.59         7.41 o
  -2  10   2       1787.35       1771.43        53.31 o
  -1  10   2         93.27        116.84        12.27 o
   0  10   2        832.95        836.98        36.64 o
   1  10   2        769.99        832.46        32.93 o
   2  10   2       2751.67       2669.96        82.59 o
   3  10   2         17.69          4.10         6.88 o
   4  10   2        592.89        564.06        34.94 o
   5  10   2       2023.63       1913.32        86.73 o
   6  10   2          8.74          3.06        12.74 o
   7  10   2         30.90         25.27        20.94 o
  -6  11   2          9.93         17.12         9.49 o
  -5  11   2       1577.01       1452.64        58.03 o
  -4  11   2         40.24         45.08         9.88 o
  -3  11   2          1.49          9.37         7.26 o
  -2  11   2          6.51         18.33         6.93 o
  -1  11   2       1510.40       1553.66        46.72 o
   0  11   2         27.04         21.42         7.24 o
   1  11   2        166.95        172.90        24.86 o
   2  11   2        177.24        200.84        18.57 o
   3  11   2        278.37        345.10        37.21 o
   4  11   2        484.27        461.10        34.26 o
   5  11   2        770.63        800.27        47.05 o
   6  11   2        229.64        266.61        37.65 o
   7  11   2         28.10         33.22        26.72 o
  -6  12   2         41.59         40.13        11.51 o
  -5  12   2         73.24         65.98        12.12 o
  -4  12   2        682.94        682.14        36.45 o
  -3  12   2        123.25        110.50        13.60 o
  -2  12   2         12.24          4.93         7.38 o
  -1  12   2       1411.15       1457.37        48.34 o
   0  12   2       3698.21       3834.39       100.01 o
   1  12   2        741.83        711.68        35.19 o
   2  12   2        197.99        241.23        22.22 o
   3  12   2        910.47        911.05        60.04 o
   4  12   2        736.89        763.17        41.42 o
   5  12   2          1.30          0.00         8.03 o
   6  12   2         43.09         36.65        12.81 o
  -5  13   2        196.31        170.02        17.48 o
  -4  13   2        212.69        236.32        33.56 o
  -3  13   2       1233.36       1310.89        76.93 o
  -2  13   2         44.80         46.91        10.48 o
  -1  13   2        162.63        151.37        23.22 o
   0  13   2          2.19         12.09         6.42 o
   1  13   2        283.40        279.31        21.77 o
   2  13   2          0.28          8.81         8.82 o
   3  13   2         14.74         25.55        12.20 o
   4  13   2        492.90        520.65        34.88 o
   5  13   2          3.21          0.00         8.20 o
   6  13   2          8.96         10.25        10.48 o
  -4  14   2          0.08          0.00         8.27 o
  -3  14   2         57.73         73.39        14.83 o
  -2  14   2        219.89        210.40        24.67 o
  -1  14   2        212.02        199.35        18.52 o
   0  14   2          1.62         10.85         6.60 o
   1  14   2        185.80        202.98        19.46 o
   2  14   2        915.21        941.59        83.28 o
   3  14   2          4.94         13.26        14.70 o
   4  14   2         95.21        119.44        16.87 o
   5  14   2         61.61         44.63        14.63 o
  -3  15   2        102.12        106.29        16.27 o
  -2  15   2        418.68        452.56        39.02 o
  -1  15   2        637.80        618.87        43.22 o
   0  15   2         39.61         25.61        10.40 o
   1  15   2         14.78          0.00         8.58 o
   2  15   2        596.36        603.12        41.60 o
   3  15   2         92.73        124.98        25.43 o
   4  15   2         64.54         56.94        14.60 o
  -2  16   2        213.82        235.38        24.35 o
  -1  16   2         21.37         31.05        11.64 o
   0  16   2         39.02         29.22        11.24 o
   1  16   2         43.05         43.53        15.09 o
   2  16   2         28.56         20.96        12.17 o
   3  16   2        369.97        346.31        31.15 o
   0  17   2        242.60        271.77        34.16 o
   1  17   2        125.26        129.26        23.19 o
  -1 -15   3          7.08          3.32        11.06 o
   0 -15   3          0.04          0.00        12.21 o
   1 -15   3        289.19        385.28        31.21 o
  -3 -14   3        294.46        329.21        39.61 o
  -2 -14   3          2.02         10.06        11.32 o
  -1 -14   3        434.75        480.49        36.93 o
   0 -14   3        687.56        674.53        44.78 o
   1 -14   3        280.14        295.70        30.65 o
   2 -14   3          9.41         11.31        10.97 o
   3 -14   3          7.06          3.30        10.49 o
  -4 -13   3        450.92        552.18        41.66 o
  -3 -13   3        465.08        488.02        37.67 o
  -2 -13   3          4.64         17.81        10.19 o
  -1 -13   3         61.77         75.68        14.36 o
   0 -13   3         21.32         37.25        10.21 o
   1 -13   3          4.12          0.00         8.34 o
   2 -13   3         29.82         48.88        12.44 o
   3 -13   3        209.95        225.12        25.11 o
   4 -13   3         64.32         69.26        13.76 o
  -5 -12   3         32.47         21.08        20.39 o
  -4 -12   3          0.07          0.00         9.26 o
  -3 -12   3         76.06         46.48        12.02 o
  -2 -12   3        842.03        844.62        50.50 o
  -1 -12   3        312.72        324.97        23.84 o
   0 -12   3        126.72        107.44        16.09 o
   1 -12   3          5.04          3.22         7.73 o
   2 -12   3       1665.81       1651.14        72.08 o
   3 -12   3         50.38         73.54        13.28 o
   4 -12   3        153.29        169.94        18.24 o
   5 -12   3         52.66         37.25        10.66 o
  -6 -11   3         56.53         26.75        15.19 o
  -5 -11   3         11.91         14.31        11.42 o
  -4 -11   3        225.18        204.04        21.37 o
  -3 -11   3        127.71        153.50        18.74 o
  -2 -11   3        136.93        181.28        18.94 o
  -1 -11   3        718.57        718.62        38.74 o
   0 -11   3        749.02        735.38        36.05 o
   1 -11   3        452.81        467.52        23.55 o
   2 -11   3        293.55        309.14        23.24 o
   3 -11   3         14.72         14.25         8.83 o
   4 -11   3        180.61        154.85        28.42 o
   5 -11   3         39.72         51.59        10.49 o
  -6 -10   3          5.02          0.00         9.39 o
  -5 -10   3        594.24        644.53        73.78 o
  -4 -10   3         20.92         21.46        14.18 o
  -3 -10   3          0.44          0.00         6.53 o
  -2 -10   3        229.91        246.47        26.68 o
  -1 -10   3         17.40         20.81        10.44 o
   0 -10   3        100.03        107.19        13.65 o
   1 -10   3         66.64         87.17         9.81 o
   2 -10   3        429.04        390.19        25.59 o
   3 -10   3       1603.76       1563.62        61.03 o
   4 -10   3         11.52         33.73        14.54 o
   5 -10   3        538.98        549.75        41.11 o
   6 -10   3         21.95         29.40        13.26 o
  -7  -9   3        148.83        164.85        43.69 o
  -6  -9   3        193.79        252.78        31.16 o
  -5  -9   3        188.45        237.40        28.21 o
  -4  -9   3          9.04          8.55         7.71 o
  -3  -9   3        162.16        159.46        17.11 o
  -2  -9   3         69.02         44.15        10.27 o
  -1  -9   3         69.22         57.81        10.49 o
   0  -9   3          0.18         12.00         5.40 o
   1  -9   3       1674.79       1633.85        47.84 o
   2  -9   3        256.72        213.46        16.38 o
   3  -9   3        851.92        891.55        41.39 o
   4  -9   3         10.81          0.00         5.98 o
   5  -9   3         34.78         63.04        19.49 o
   6  -9   3          2.42          6.59        14.62 o
  -7  -8   3          0.14         15.35        11.25 o
  -6  -8   3        128.04        134.12        21.25 o
  -5  -8   3         83.48         66.40        19.57 o
  -4  -8   3        130.66        104.24        20.22 o
  -3  -8   3        119.98        115.35        19.80 o
  -2  -8   3         66.79         64.60         9.46 o
  -1  -8   3        380.08        425.90        22.69 o
   0  -8   3         14.07         16.05         5.14 o
   1  -8   3       1392.18       1491.30        43.42 o
   2  -8   3       1157.98       1216.68        44.67 o
   3  -8   3          8.31         11.69         7.39 o
   4  -8   3          1.24          0.94         5.92 o
   5  -8   3        955.09       1054.46        48.54 o
   6  -8   3          5.52          6.86        10.13 o
   7  -8   3        443.67        471.06        63.45 o
  -7  -7   3         62.77         33.94        27.44 o
  -6  -7   3          7.20          9.11        15.16 o
  -5  -7   3          3.05          1.59         9.67 o
  -4  -7   3        230.11        230.70        18.40 o
  -3  -7   3        618.32        528.57        31.41 o
  -2  -7   3         60.02         58.11         8.12 o
  -1  -7   3         21.05         19.26         5.76 o
   0  -7   3        975.55        917.73        29.96 o
   1  -7   3        714.48        733.55        31.96 o
   2  -7   3        905.06        920.08        31.87 o
   3  -7   3          2.74          4.57         4.75 o
   4  -7   3         80.80         68.61         7.00 o
   5  -7   3         63.75         64.05        17.24 o
   6  -7   3        729.67        713.34        44.40 o
   7  -7   3        235.55        303.48        48.43 o
  -7  -6   3          3.43         20.22        23.83 o
  -6  -6   3        337.60        441.44        89.91 o
  -5  -6   3        255.05        244.12        18.80 o
  -4  -6   3        533.39        503.05        27.17 o
  -3  -6   3         50.82         65.12         8.04 o
  -2  -6   3        218.25        187.53         9.36 o
  -1  -6   3        505.25        576.95        35.86 o
   0  -6   3         26.32         25.59         4.71 o
   1  -6   3       6180.63       6639.79       160.95 o
   2  -6   3          3.73          9.38         4.47 o
   3  -6   3        491.91        573.44        21.73 o
   4  -6   3       2703.10       2848.42        76.60 o
   5  -6   3        157.53        170.90        16.36 o
   6  -6   3          1.38         11.57        15.29 o
   7  -6   3        385.13        332.89       117.71 o
   8  -6   3         10.42         22.76        21.63 o
  -8  -5   3        468.81        371.18        67.16 o
  -7  -5   3        159.64        118.43        39.00 o
  -6  -5   3        179.08        184.15        44.77 o
  -5  -5   3       1778.61       1739.15        93.65 o
  -4  -5   3       1345.51       1200.77        47.55 o
  -3  -5   3       1335.56       1408.01        45.96 o
  -2  -5   3         85.68         90.19         8.07 o
  -1  -5   3       1743.07       1892.38        51.44 o
   0  -5   3        856.91        932.48        26.91 o
   1  -5   3         14.60         39.86         4.76 o
   2  -5   3       7485.71       7769.51       186.48 o
   3  -5   3        446.41        415.55        15.41 o
   4  -5   3        243.05        273.73        13.41 o
   5  -5   3         16.44         46.75        17.69 o
   6  -5   3         89.37        123.74        41.16 o
   7  -5   3         38.30         61.28        24.26 o
   8  -5   3        119.12        143.37        34.51 o
  -8  -4   3        286.98        232.53        50.55 o
  -7  -4   3         78.50         75.10        30.33 o
  -6  -4   3       2581.02       2419.89       193.53 o
  -5  -4   3        135.65        119.63        13.15 o
  -4  -4   3       2272.62       2170.90        71.33 o
  -3  -4   3       1187.61       1265.53        44.45 o
  -2  -4   3       1728.77       1713.80        49.03 o
  -1  -4   3        224.34        214.55        14.96 o
   0  -4   3       3715.16       3387.68        83.82 o
   1  -4   3        758.19        810.05        22.19 o
   2  -4   3         42.88         49.60         5.86 o
   3  -4   3       3596.70       3789.29        92.37 o
   4  -4   3         32.73         44.66        12.31 o
   5  -4   3          7.97          6.82         9.59 o
   6  -4   3        878.82        853.34        81.24 o
   7  -4   3         56.19         60.80        20.95 o
   8  -4   3        176.73        154.51        32.09 o
  -8  -3   3         14.52         20.94        23.11 o
  -7  -3   3        144.74        101.10        33.94 o
  -6  -3   3        671.66        772.69        94.60 o
  -5  -3   3        390.43        376.23        57.77 o
  -4  -3   3         45.32         43.59         5.06 o
  -3  -3   3        546.61        487.98        29.71 o
  -2  -3   3      10730.52      10647.34       317.67 o
  -1  -3   3        401.00        419.60        16.75 o
   0  -3   3       2306.37       2227.10        56.24 o
   1  -3   3       2646.49       2455.37        57.90 o
   2  -3   3        951.81        926.89        27.78 o
   3  -3   3        139.91        119.88         8.73 o
   4  -3   3        823.23       1026.84        54.04 o
   5  -3   3        341.40        315.94        28.54 o
   6  -3   3        427.95        419.92        45.27 o
   7  -3   3         83.77         44.20        18.37 o
   8  -3   3         88.22        103.75        25.73 o
  -8  -2   3          8.05          0.00        14.44 o
  -7  -2   3          1.93          0.00        14.44 o
  -6  -2   3        455.04        454.23        64.99 o
  -5  -2   3        724.64        743.94        43.24 o
  -4  -2   3        922.58        890.63        32.45 o
  -3  -2   3         53.07         52.38         5.82 o
  -2  -2   3         93.06         96.06         7.20 o
  -1  -2   3        527.73        521.41        18.59 o
   0  -2   3        586.95        633.75        18.57 o
   1  -2   3       4255.98       4121.76        93.95 o
   2  -2   3       1903.88       1816.69        45.95 o
   3  -2   3        617.26        664.31        39.09 o
   4  -2   3       2735.65       2638.54       111.51 o
   5  -2   3       1212.19       1186.19        59.84 o
   6  -2   3          6.07         12.67         8.98 o
   7  -2   3        204.63        138.71        26.46 o
   8  -2   3        257.19        281.63        46.22 o
  -8  -1   3        184.39        236.86        49.83 o
  -7  -1   3        127.65        136.48        36.11 o
  -6  -1   3        679.68        653.54        79.44 o
  -5  -1   3       3805.72       3764.86       153.11 o
  -4  -1   3       3548.44       3749.25       115.35 o
  -3  -1   3        310.30        293.47        21.60 o
  -2  -1   3         95.92        121.51         8.56 o
  -1  -1   3       5689.85       5839.04       160.39 o
   0  -1   3       3955.95       3688.10        94.96 o
   1  -1   3       2666.41       2527.95        61.68 o
   2  -1   3        491.59        566.19        47.16 o
   3  -1   3       1502.30       1639.06        70.36 o
   4  -1   3        295.06        347.26        24.37 o
   5  -1   3         24.69         36.06         9.03 o
   6  -1   3         16.77         26.77         9.12 o
   7  -1   3        188.78        187.96        28.04 o
   8  -1   3        241.68        249.86        39.72 o
  -8   0   3        232.91        322.80        59.94 o
  -7   0   3        296.64        297.52        54.16 o
  -6   0   3        148.32        285.25        48.38 o
  -5   0   3         42.49         53.31         9.70 o
  -4   0   3          2.70          4.32         5.16 o
  -3   0   3         28.27         26.32         5.67 o
  -2   0   3          0.52          0.00         5.33 o
  -1   0   3        118.10        115.13         5.87 o
   0   0   3      16628.14      16185.29       402.31 o
   1   0   3          3.86          0.30         1.98 o
   2   0   3       2824.09       2890.29       115.50 o
   3   0   3        697.89        713.98        33.57 o
   4   0   3        451.59        471.74        21.19 o
   5   0   3         71.46         91.95        11.12 o
   6   0   3        387.82        388.52        27.52 o
   7   0   3        798.02        793.06        43.63 o
   8   0   3          8.06          0.00        12.28 o
   9   0   3          1.11          4.33        13.00 o
  -8   1   3        373.08        271.52        54.16 o
  -7   1   3         30.75         13.00        18.78 o
  -6   1   3         21.93          0.00        12.28 o
  -5   1   3        611.34        635.00        40.44 o
  -4   1   3          1.39          0.00         2.77 o
  -3   1   3        207.50        176.40        16.02 o
  -2   1   3       4711.68       4542.12       138.56 o
  -1   1   3       1878.15       1714.92        45.10 o
   0   1   3       1649.55       1694.35        45.04 o
   1   1   3       1885.02       1897.18        53.15 o
   2   1   3       5542.47       5299.98       204.59 o
   3   1   3       1004.54       1062.99        92.43 o
   4   1   3         29.23         44.05        22.39 o
   5   1   3          1.06          0.00        13.72 o
   6   1   3         16.87         17.14         9.83 o
   7   1   3         40.92         40.26         9.43 o
   8   1   3         11.48         14.44        11.55 o
   9   1   3          2.38         26.72        13.72 o
  -8   2   3        363.92        291.02        57.77 o
  -7   2   3          1.40         11.55        18.78 o
  -6   2   3        383.12        304.02        52.72 o
  -5   2   3          9.59          9.97         8.14 o
  -4   2   3        225.46        214.45        12.58 o
  -3   2   3        538.00        559.29        20.72 o
  -2   2   3        378.60        419.22        16.35 o
  -1   2   3        744.01        651.28        21.31 o
   0   2   3        955.87        920.55        22.55 o
   1   2   3      16801.28      15760.26       464.20 o
   2   2   3        937.92        807.12        35.47 o
   3   2   3         38.39         11.55        16.61 o
   4   2   3       2848.69       2865.45       215.20 o
   5   2   3        200.24        210.14        44.77 o
   6   2   3         31.26         42.14        15.04 o
   7   2   3        129.66        167.35        15.06 o
   8   2   3          0.96          5.22         7.80 o
   9   2   3        261.38        327.85        41.16 o
  -8   3   3         72.47         12.28        20.22 o
  -7   3   3        146.56        146.59        40.44 o
  -6   3   3        883.26        808.07        96.04 o
  -5   3   3         83.65        122.65        17.15 o
  -4   3   3        413.55        439.25        17.44 o
  -3   3   3        863.73        785.16        24.08 o
  -2   3   3       3626.78       3563.16        86.89 o
  -1   3   3       1365.58       1101.43        29.13 o
   0   3   3       1342.13       1254.81        32.02 o
   1   3   3        832.74        750.67        24.88 o
   2   3   3      16437.55      16447.49       543.20 o
   3   3   3       4008.44       3960.10       136.34 o
   4   3   3       1978.69       1983.90       154.18 o
   5   3   3        329.95        387.21        20.27 o
   6   3   3        420.32        395.46        22.16 o
   7   3   3        166.92        185.95        16.67 o
   8   3   3         97.50        124.79        21.30 o
   9   3   3         25.95         28.16        14.44 o
  -8   4   3         33.86         11.55        23.83 o
  -7   4   3          1.61         20.94        21.66 o
  -6   4   3        528.02        511.27        76.55 o
  -5   4   3        389.11        393.64        24.06 o
  -4   4   3       1639.05       1615.82        40.27 o
  -3   4   3          3.84         11.95         3.47 o
  -2   4   3       1425.53       1293.00        37.68 o
  -1   4   3       2526.49       2384.20        59.36 o
   0   4   3        293.76        256.90        12.92 o
   1   4   3         44.30         56.33         9.10 o
   2   4   3       7405.39       7223.12       280.57 o
   3   4   3        399.62        399.84        21.48 o
   4   4   3          3.68          3.80         4.68 o
   5   4   3        210.33        230.16        16.99 o
   6   4   3        553.41        520.27        27.83 o
   7   4   3          0.14         11.15         6.76 o
   8   4   3         53.07         67.16        18.05 o
   9   4   3         12.71         21.66        14.44 o
  -8   5   3         25.55         44.05        28.16 o
  -7   5   3          0.44          0.00        15.89 o
  -6   5   3        448.69        477.39        62.83 o
  -5   5   3         24.04         18.47         4.48 o
  -4   5   3        920.63        930.67        27.63 o
  -3   5   3        799.23        916.49        26.17 o
  -2   5   3        727.75        704.42        20.38 o
  -1   5   3       3345.58       3080.71        81.31 o
   0   5   3        164.88        214.34        10.99 o
   1   5   3       1123.07        997.23        31.90 o
   2   5   3       2728.76       2510.14        79.46 o
   3   5   3         98.42         96.43        12.57 o
   4   5   3       5465.73       5444.38       216.74 o
   5   5   3          1.20          6.36         6.33 o
   6   5   3         79.79         76.73        18.78 o
   7   5   3          5.57          9.36         9.88 o
   8   5   3          1.90          0.00        10.83 o
  -8   6   3        151.10        130.71        45.49 o
  -7   6   3        101.73         77.99        35.38 o
  -6   6   3        187.88        240.28        24.54 o
  -5   6   3        151.31        180.85        13.00 o
  -4   6   3         33.01         30.37         5.12 o
  -3   6   3        159.17        198.24        11.33 o
  -2   6   3        936.43        980.05        27.05 o
  -1   6   3       2244.59       2311.24        63.23 o
   0   6   3       8015.76       7997.62       203.16 o
   1   6   3        700.11        750.69        24.37 o
   2   6   3       1345.51       1339.01        45.07 o
   3   6   3        168.57        236.09        21.69 o
   4   6   3        198.03        242.82        22.80 o
   5   6   3        113.52        113.85        13.74 o
   6   6   3        425.38        404.54        31.69 o
   7   6   3         93.63         80.15        18.19 o
   8   6   3        285.61        266.47        41.88 o
  -7   7   3          0.01          0.00        13.00 o
  -6   7   3          0.18          3.87        12.36 o
  -5   7   3         20.01         20.65         4.45 o
  -4   7   3         13.70          5.84         4.96 o
  -3   7   3        573.83        537.07        28.80 o
  -2   7   3         14.93         14.81         4.15 o
  -1   7   3         19.41         36.01         5.35 o
   0   7   3       3000.21       3072.82        82.77 o
   1   7   3       2091.70       2093.94        58.88 o
   2   7   3          1.06          0.00         2.77 o
   3   7   3        214.26        187.05        17.06 o
   4   7   3        507.10        491.50        36.24 o
   5   7   3        438.59        385.71        27.40 o
   6   7   3       1062.92       1118.99       122.76 o
   7   7   3          1.12          0.00         9.95 o
   8   7   3        265.61        215.92        40.44 o
  -7   8   3         28.73         23.26        16.61 o
  -6   8   3        119.34        140.51        18.13 o
  -5   8   3         78.91         82.06         9.57 o
  -4   8   3       4521.39       4480.74       142.40 o
  -3   8   3         24.73         11.40         5.42 o
  -2   8   3        314.38        333.77        14.93 o
  -1   8   3        479.26        506.74        20.79 o
   0   8   3        215.19        208.73        15.54 o
   1   8   3       2935.31       3196.91        94.35 o
   2   8   3        522.35        484.28        23.35 o
   3   8   3       1604.32       1661.57        63.47 o
   4   8   3         60.39         38.47        11.51 o
   5   8   3        387.03        371.52        40.53 o
   6   8   3        196.64        159.85        26.80 o
   7   8   3        110.32        120.55        24.51 o
   8   8   3        181.04        163.93        39.00 o
  -7   9   3        731.64        787.01        65.35 o
  -6   9   3          7.36         40.29         8.61 o
  -5   9   3        260.11        270.60        18.91 o
  -4   9   3         11.48          4.98         7.79 o
  -3   9   3         64.15         78.93        10.08 o
  -2   9   3        920.60        952.46        31.32 o
  -1   9   3        741.47        836.56        34.90 o
   0   9   3         27.68         24.80         5.28 o
   1   9   3        125.19        129.40        11.51 o
   2   9   3       1196.60       1246.48        42.76 o
   3   9   3       1237.79       1237.07        53.79 o
   4   9   3          0.06         33.17         7.99 o
   5   9   3         48.38         68.96        19.61 o
   6   9   3        259.94        326.50        40.81 o
   7   9   3          6.84          9.98        14.19 o
   8   9   3        159.60        142.98        38.27 o
  -6  10   3         36.62         50.55        14.49 o
  -5  10   3         57.99         46.28        11.85 o
  -4  10   3        141.23        163.83        16.74 o
  -3  10   3        789.90        890.98        38.80 o
  -2  10   3       2320.38       2312.20        63.39 o
  -1  10   3          0.75          0.00         3.97 o
   0  10   3        691.03        638.67        38.17 o
   1  10   3        171.38        180.42        14.91 o
   2  10   3        143.00        190.12        17.06 o
   3  10   3       1009.24        950.68        38.77 o
   4  10   3          5.36         13.76         7.20 o
   5  10   3        117.25        141.88        16.93 o
   6  10   3        330.43        341.44        72.58 o
   7  10   3        100.76        130.71        38.27 o
  -6  11   3        128.04        148.40        17.50 o
  -5  11   3        455.06        468.41        27.97 o
  -4  11   3         24.01         14.10         7.62 o
  -3  11   3        792.24        788.63        38.20 o
  -2  11   3        201.84        170.70        15.64 o
  -1  11   3       1190.96       1229.81        51.11 o
   0  11   3       1638.16       1651.41        48.07 o
   1  11   3         78.49         75.52        10.93 o
   2  11   3        653.36        698.91        48.46 o
   3  11   3        425.21        464.04        29.58 o
   4  11   3         28.75         23.30        13.57 o
   5  11   3       1209.78       1153.73        61.57 o
   6  11   3         16.63         18.81        20.58 o
   7  11   3         32.93         37.55        28.16 o
  -6  12   3        122.46        145.77        20.28 o
  -5  12   3        428.70        423.41        27.71 o
  -4  12   3        104.33        105.02        14.14 o
  -3  12   3        893.91        881.94        43.41 o
  -2  12   3       2881.38       2808.36        89.68 o
  -1  12   3        766.35        747.94        30.84 o
   0  12   3        954.70        930.12        35.48 o
   1  12   3        817.49        776.78        56.75 o
   2  12   3        994.69       1016.21        49.94 o
   3  12   3        247.58        268.64        27.83 o
   4  12   3        117.15         83.43        14.73 o
   5  12   3        381.92        308.69        27.43 o
   6  12   3          1.00          0.00         7.41 o
   7  12   3        267.49        345.18        70.05 o
  -5  13   3         41.97         53.21        14.56 o
  -4  13   3        148.15        155.49        17.10 o
  -3  13   3        177.30        174.75        17.75 o
  -2  13   3        235.87        278.41        20.74 o
  -1  13   3        452.90        417.71        22.13 o
   0  13   3       1472.50       1416.32        47.39 o
   1  13   3        523.05        500.36        30.13 o
   2  13   3        152.47        154.13        18.36 o
   3  13   3        168.35        168.12        20.64 o
   4  13   3          0.65          1.29         8.65 o
   5  13   3         28.64         14.32        10.64 o
   6  13   3        138.81        183.94        22.59 o
  -4  14   3        347.31        371.95        27.62 o
  -3  14   3          6.15          0.00         8.64 o
  -2  14   3       1139.45       1165.25        51.25 o
  -1  14   3        192.23        178.81        19.43 o
   0  14   3       1050.88       1066.23        41.04 o
   1  14   3        827.21        821.70        40.67 o
   2  14   3         60.45         49.86        13.97 o
   3  14   3       1237.43       1150.53        62.54 o
   4  14   3         11.56         14.16        19.17 o
   5  14   3        137.42        132.38        20.35 o
  -4  15   3          3.52          0.00         9.33 o
  -3  15   3          7.54          8.89        10.00 o
  -2  15   3         40.82         29.32        11.22 o
  -1  15   3         67.22         63.55        10.65 o
   0  15   3        124.32        178.12        19.48 o
   1  15   3        196.59        166.55        19.90 o
   2  15   3       1417.92       1543.54       124.04 o
   3  15   3        193.47        234.25        24.83 o
   4  15   3        323.80        280.67        30.29 o
   5  15   3        145.81        138.15        30.42 o
  -3  16   3         42.98         39.07        13.00 o
  -2  16   3          0.59          0.00         9.64 o
  -1  16   3         84.86         99.92        15.36 o
   0  16   3        391.55        429.15        33.82 o
   1  16   3          5.90          2.66         9.88 o
   2  16   3        164.66        171.13        23.39 o
   3  16   3          5.73          5.30        10.43 o
   4  16   3         46.25         51.27        24.00 o
  -1  17   3        125.05        135.11        32.73 o
   0  17   3        139.42        147.41        23.62 o
   1  17   3         65.57        107.47        29.82 o
   2  17   3         16.87         12.03        12.20 o
  -2 -14   4        279.99        207.47        36.14 o
  -1 -14   4         51.53         34.54        33.88 o
   0 -14   4        174.54        237.81        30.60 o
   1 -14   4        244.90        264.38        27.02 o
   2 -14   4        174.56        200.56        22.42 o
  -4 -13   4        135.60        102.68        22.22 o
  -3 -13   4         42.38         28.40        14.42 o
  -2 -13   4        227.31        218.35        25.38 o
  -1 -13   4        107.16        104.84        16.35 o
   0 -13   4         15.02          6.06         8.95 o
   1 -13   4        631.08        659.19        37.63 o
   2 -13   4         22.54         22.48        11.22 o
   3 -13   4         25.64         28.52        11.19 o
   4 -13   4         34.90         23.52        11.60 o
  -4 -12   4        177.72        229.02        24.48 o
  -3 -12   4         31.39         37.85        13.07 o
  -2 -12   4        274.86        306.59        28.59 o
  -1 -12   4         74.57         53.39        14.95 o
   0 -12   4        409.74        466.87        31.77 o
   1 -12   4          9.18          1.09        10.14 o
   2 -12   4        273.10        248.23        25.11 o
   3 -12   4         18.46          1.91         9.26 o
   4 -12   4         15.56         16.01        10.56 o
  -5 -11   4          6.42         13.73        14.81 o
  -4 -11   4         70.92         59.64        13.53 o
  -3 -11   4        237.14        235.61        23.60 o
  -2 -11   4         28.52         53.03        15.32 o
  -1 -11   4        124.77         89.72        18.57 o
   0 -11   4        117.80        103.87        14.22 o
   1 -11   4        418.18        407.95        38.54 o
   2 -11   4         72.63         61.43        12.15 o
   3 -11   4        545.28        490.09        72.79 o
   4 -11   4        168.25        184.52        17.97 o
   5 -11   4        297.45        313.36        27.37 o
  -6 -10   4         11.48          5.49        23.83 o
  -5 -10   4         96.44        103.28        20.26 o
  -4 -10   4        294.82        326.23        27.80 o
  -3 -10   4        716.12        691.06        42.53 o
  -2 -10   4        348.51        377.14        24.54 o
  -1 -10   4         49.29         50.34         9.76 o
   0 -10   4       1354.36       1345.31        52.10 o
   1 -10   4          0.60          3.68         5.65 o
   2 -10   4        903.10        825.79        43.60 o
   3 -10   4         68.26         68.80        12.03 o
   4 -10   4        324.64        270.32        21.19 o
   5 -10   4         31.55         26.60         8.02 o
   6 -10   4         73.10         67.23        16.40 o
  -6  -9   4        114.59        195.55        28.29 o
  -5  -9   4         22.52         14.61         9.77 o
  -4  -9   4        344.36        364.34        27.21 o
  -3  -9   4          4.14          7.28         7.51 o
  -2  -9   4        595.45        572.48        33.37 o
  -1  -9   4        247.03        253.05        24.28 o
   0  -9   4        709.94        726.13        32.30 o
   1  -9   4        545.30        595.98        25.73 o
   2  -9   4       1316.27       1417.98        52.70 o
   3  -9   4        569.00        572.31        30.78 o
   4  -9   4       1298.75       1250.11        51.23 o
   5  -9   4        219.11        212.73        19.29 o
   6  -9   4          2.96         10.35        12.99 o
  -7  -8   4          9.00         14.12        31.41 o
  -6  -8   4        240.27        248.27        30.56 o
  -5  -8   4        317.63        320.67        28.31 o
  -4  -8   4        103.55        124.09        14.92 o
  -3  -8   4        150.76        157.71        16.92 o
  -2  -8   4        243.39        200.78        15.89 o
  -1  -8   4          2.50          3.52         6.83 o
   0  -8   4       1139.29       1127.81        36.54 o
   1  -8   4        569.80        531.41        33.39 o
   2  -8   4        865.29        891.68        38.35 o
   3  -8   4        477.17        461.34        26.36 o
   4  -8   4          1.64          0.91         8.29 o
   5  -8   4       1811.14       1820.27        75.19 o
   6  -8   4        566.60        566.53        66.97 o
   7  -8   4          0.01         14.05        24.91 o
  -7  -7   4        179.25        167.90        24.43 o
  -6  -7   4        844.35        963.78        69.33 o
  -5  -7   4        181.82        153.73        18.36 o
  -4  -7   4         69.00         49.05         9.95 o
  -3  -7   4         58.14         68.84        11.00 o
  -2  -7   4          0.01          0.92         5.09 o
  -1  -7   4        610.55        670.79        38.53 o
   0  -7   4       1213.66       1237.58        37.23 o
   1  -7   4         45.81         35.79         7.54 o
   2  -7   4        285.14        341.23        20.03 o
   3  -7   4        195.10        161.37        13.57 o
   4  -7   4        420.40        405.77        20.87 o
   5  -7   4        270.08        252.56        23.62 o
   6  -7   4        153.26        163.08        18.32 o
   7  -7   4         55.91        115.98        48.38 o
  -7  -6   4          9.08          1.44        24.55 o
  -6  -6   4        445.52        453.08        45.49 o
  -5  -6   4        478.96        438.22        30.27 o
  -4  -6   4         10.18         14.23         6.49 o
  -3  -6   4         52.98         67.22         8.68 o
  -2  -6   4         55.94         43.93         6.90 o
  -1  -6   4        784.27        945.18        32.62 o
   0  -6   4         22.06         19.04         4.74 o
   1  -6   4         11.75          1.28         3.81 o
   2  -6   4       1262.45       1324.46        39.15 o
   3  -6   4          0.05          4.89         4.04 o
   4  -6   4          5.64          6.59         3.53 o
   5  -6   4         30.17         30.31        10.56 o
   6  -6   4         13.29         33.89        20.77 o
   7  -6   4        343.73        346.78        50.63 o
  -7  -5   4         19.24         38.27        29.61 o
  -6  -5   4       1078.29        969.69        62.31 o
  -5  -5   4        222.78        227.00        18.99 o
  -4  -5   4       1808.89       1899.23        71.81 o
  -3  -5   4        141.11        149.56        11.44 o
  -2  -5   4        106.12         99.29        10.13 o
  -1  -5   4       1074.25       1031.52        33.71 o
   0  -5   4         93.22         89.88         8.77 o
   1  -5   4       6105.04       6365.23       146.08 o
   2  -5   4       1766.18       1814.03        49.86 o
   3  -5   4         77.84         76.72         7.13 o
   4  -5   4       1219.94       1244.07        44.48 o
   5  -5   4        184.04        173.28        32.44 o
   6  -5   4         58.29        104.84        28.47 o
   7  -5   4        421.75        367.26        51.16 o
   8  -5   4          2.70          0.00        17.63 o
  -8  -4   4         38.49          4.33        21.66 o
  -7  -4   4        260.70        322.80        63.55 o
  -6  -4   4       1050.59       1015.08       115.54 o
  -5  -4   4         69.06         60.84         7.25 o
  -4  -4   4        506.43        479.37        24.02 o
  -3  -4   4          0.02          2.51         3.68 o
  -2  -4   4        113.14        107.06         6.66 o
  -1  -4   4       1711.92       1737.00        50.40 o
   0  -4   4        716.29        693.02        35.48 o
   1  -4   4       4856.48       5159.52       125.38 o
   2  -4   4       2731.20       2791.53        76.00 o
   3  -4   4        599.46        659.79        21.07 o
   4  -4   4          2.29          5.51         9.76 o
   5  -4   4          9.88          0.00        25.64 o
   6  -4   4        261.26        289.97        41.46 o
   7  -4   4        364.19        338.50        62.47 o
   8  -4   4          6.01          4.97        17.06 o
  -8  -3   4        166.33        106.15        37.55 o
  -7  -3   4       1204.41       1387.23       129.99 o
  -6  -3   4        408.87        459.28        69.33 o
  -5  -3   4        342.14        320.12        26.55 o
  -4  -3   4        841.63        850.23        35.22 o
  -3  -3   4        315.69        396.79        25.03 o
  -2  -3   4        107.91         96.74         8.49 o
  -1  -3   4       2876.73       2858.45        77.33 o
   0  -3   4        170.29        195.35         9.76 o
   1  -3   4         12.79          7.34         2.60 o
   2  -3   4        296.58        263.93        13.37 o
   3  -3   4       3054.79       3176.52        85.50 o
   4  -3   4        322.65        263.63        25.37 o
   5  -3   4        228.86        266.58        26.87 o
   6  -3   4          1.49          0.00        11.24 o
   7  -3   4         20.78         37.30        19.10 o
   8  -3   4         14.82         22.93        18.02 o
  -8  -2   4         21.40         53.44        28.89 o
  -7  -2   4          0.05         30.33        22.39 o
  -6  -2   4       1313.65       1482.55       132.87 o
  -5  -2   4         96.22         99.89        12.45 o
  -4  -2   4        693.53        730.61        30.15 o
  -3  -2   4          0.25         12.82         4.95 o
  -2  -2   4       4602.20       4574.56       128.39 o
  -1  -2   4         37.53         43.17         5.21 o
   0  -2   4        113.69         96.27         7.24 o
   1  -2   4       1391.43       1298.71        32.26 o
   2  -2   4       5572.95       5436.08       138.69 o
   3  -2   4       1197.38       1196.68        61.25 o
   4  -2   4        833.57        871.57        39.77 o
   5  -2   4       1659.22       1754.35        81.07 o
   6  -2   4         16.65         14.82         8.85 o
   7  -2   4          0.25          0.00        12.79 o
   8  -2   4        141.71        154.71        28.41 o
  -8  -1   4          9.26         20.22        22.39 o
  -7  -1   4         15.74         26.00        21.66 o
  -6  -1   4          5.50          9.39        17.33 o
  -5  -1   4          7.29          3.03         5.78 o
  -4  -1   4        309.05        295.47        13.11 o
  -3  -1   4        553.53        519.89        24.11 o
  -2  -1   4       2256.10       2327.91        74.19 o
  -1  -1   4        593.58        534.46        29.49 o
   0  -1   4       1523.50       1537.51        43.08 o
   1  -1   4       1827.79       1551.60        37.70 o
   2  -1   4        720.52        723.13        19.96 o
   3  -1   4          0.77          0.00         5.11 o
   4  -1   4        104.55         84.95        12.12 o
   5  -1   4       1975.00       2035.55        89.50 o
   6  -1   4        751.08        695.51        40.11 o
   7  -1   4        132.30        166.33        19.67 o
   8  -1   4         55.34         79.83        19.17 o
  -8   0   4        148.15        116.26        38.27 o
  -7   0   4          3.49         10.11        16.61 o
  -6   0   4        748.20        763.30        90.99 o
  -5   0   4       1489.34       1485.46        78.60 o
  -4   0   4       3463.50       3486.53        98.42 o
  -3   0   4       1278.97       1470.01        54.34 o
  -2   0   4         23.65         25.03         5.52 o
  -1   0   4       3099.78       3016.07        78.61 o
   0   0   4        856.20        878.70        28.23 o
   1   0   4       2941.32       2722.79        66.45 o
   2   0   4       1035.70       1029.37        47.00 o
   3   0   4          0.15          5.05         9.87 o
   4   0   4        306.39        287.03        20.27 o
   5   0   4        136.57        165.35        15.57 o
   6   0   4          3.03         11.31         6.28 o
   7   0   4         27.89         18.24        12.21 o
   8   0   4         24.24         26.40        14.00 o
   9   0   4          0.76          0.00        12.28 o
  -8   1   4        145.76        257.80        53.44 o
  -7   1   4         53.58         47.66        26.72 o
  -6   1   4        598.04        637.65        83.05 o
  -5   1   4         58.48         64.02         8.24 o
  -4   1   4        131.12        122.56         7.68 o
  -3   1   4        502.79        501.81        20.99 o
  -2   1   4        692.35        814.46        33.40 o
  -1   1   4      11302.82      10160.31       238.06 o
   0   1   4      28686.63      27678.00       686.56 o
   1   1   4       7010.86       6722.91       169.55 o
   2   1   4        256.16        252.79        17.39 o
   3   1   4       2389.09       2551.94       103.12 o
   4   1   4        902.82       1100.54       102.54 o
   5   1   4        810.46        792.91        96.77 o
   6   1   4          7.52          0.00        19.50 o
   7   1   4        163.59        166.71        15.85 o
   8   1   4          1.32          0.00         5.79 o
  -8   2   4         67.75         59.94        28.89 o
  -7   2   4        381.94        348.79        62.10 o
  -6   2   4         57.33         77.27        28.89 o
  -5   2   4        311.83        309.41        22.31 o
  -4   2   4        694.60        624.10        20.40 o
  -3   2   4        316.15        356.61        14.18 o
  -2   2   4       4865.19       4724.71       131.19 o
  -1   2   4        350.18        443.35        14.89 o
   0   2   4       6282.77       5873.13       139.26 o
   1   2   4       5650.08       6048.16       202.99 o
   2   2   4        359.46        294.71        17.85 o
   3   2   4        206.24        200.40        15.88 o
   4   2   4        835.31        849.96        95.32 o
   5   2   4       1248.16       1209.58       113.38 o
   6   2   4         53.39         67.88        31.77 o
   7   2   4        503.22        469.91        55.55 o
   8   2   4          4.81         12.54        21.61 o
  -8   3   4         51.86         57.05        30.33 o
  -7   3   4        158.71        150.20        40.44 o
  -6   3   4        206.13        193.53        45.49 o
  -5   3   4         84.40        105.24        14.42 o
  -4   3   4        178.99        177.71         9.28 o
  -3   3   4         11.53          2.69         3.07 o
  -2   3   4         97.83        123.93         8.24 o
  -1   3   4       3009.71       2684.59        70.40 o
   0   3   4        977.75       1083.60        30.26 o
   1   3   4      15211.49      13700.70       406.07 o
   2   3   4       1731.64       1577.88        59.34 o
   3   3   4        358.85        339.77        33.15 o
   4   3   4        665.63        565.22        50.79 o
   5   3   4          1.49         11.40        12.83 o
   6   3   4         36.23         52.83        19.32 o
   7   3   4         16.24          6.11        15.22 o
   8   3   4         62.64         51.27        37.55 o
  -8   4   4        255.77        270.08        58.49 o
  -7   4   4          1.18          9.39        23.11 o
  -6   4   4        475.03        482.64        34.64 o
  -5   4   4        141.54        162.88        10.88 o
  -4   4   4       2483.26       2527.54        68.15 o
  -3   4   4       1172.29       1209.41        35.41 o
  -2   4   4       5058.58       5029.11       120.96 o
  -1   4   4        609.91        551.49        18.56 o
   0   4   4       3043.27       2877.75        75.29 o
   1   4   4        712.58        665.14        25.82 o
   2   4   4       2553.19       2811.57       100.75 o
   3   4   4         36.16         47.78         7.92 o
   4   4   4          1.56          7.23         7.09 o
   5   4   4        427.37        448.19        24.18 o
   6   4   4        198.97        211.77        16.08 o
   7   4   4        520.23        533.25        28.23 o
  -8   5   4         31.51         41.88        30.33 o
  -7   5   4         39.19         27.44        27.44 o
  -6   5   4       1156.20       1160.18        70.52 o
  -5   5   4        312.49        351.21        18.85 o
  -4   5   4        160.18        176.35         9.82 o
  -3   5   4        255.03        267.66        14.01 o
  -2   5   4        322.62        355.72        18.56 o
  -1   5   4       6838.85       6927.85       165.39 o
   0   5   4        781.89        797.98        26.30 o
   1   5   4       4851.54       4487.24       116.82 o
   2   5   4       1883.57       1800.58        58.84 o
   3   5   4          0.48         16.30         8.95 o
   4   5   4        100.58        121.15        12.86 o
   5   5   4          0.57         17.26         6.85 o
   6   5   4        430.74        432.64        26.58 o
   7   5   4          2.06          0.00         6.51 o
   8   5   4         36.33         10.11        11.55 o
  -8   6   4        586.70        571.93        92.43 o
  -7   6   4        230.68        199.09        23.31 o
  -6   6   4        706.36        792.40        61.74 o
  -5   6   4          0.47          5.92         3.57 o
  -4   6   4        127.11        119.71         9.05 o
  -3   6   4        888.24       1009.72        33.50 o
  -2   6   4        547.69        505.87        17.97 o
  -1   6   4       1110.04       1054.47        32.01 o
   0   6   4          0.11          8.68         3.45 o
   1   6   4        926.46        873.85        29.55 o
   2   6   4        159.94        132.16        12.28 o
   3   6   4       1524.35       1529.21        69.66 o
   4   6   4        214.29        211.05        20.81 o
   5   6   4         94.62        129.56        15.84 o
   6   6   4       2127.56       2153.87       127.93 o
   7   6   4         57.09         46.36        11.51 o
   8   6   4         25.16         44.77        18.05 o
  -7   7   4         69.48        108.93        19.02 o
  -6   7   4         47.08         38.82        11.80 o
  -5   7   4        401.91        420.51        19.90 o
  -4   7   4        174.82        162.72        13.08 o
  -3   7   4          2.06          6.52         4.22 o
  -2   7   4        100.48        120.18         8.62 o
  -1   7   4        569.75        627.37        25.09 o
   0   7   4       1192.74       1387.67        41.00 o
   1   7   4       6530.64       6761.62       174.37 o
   2   7   4        620.34        630.97        24.44 o
   3   7   4       3217.33       3342.24       120.75 o
   4   7   4        267.24        254.40        25.14 o
   5   7   4        493.56        552.17        39.08 o
   6   7   4        680.97        657.53        48.60 o
   7   7   4          7.29         21.14        14.80 o
   8   7   4         28.89         49.11        20.22 o
  -7   8   4        134.72        127.08        25.64 o
  -6   8   4       2384.38       2489.11       107.15 o
  -5   8   4       1415.88       1393.85        51.86 o
  -4   8   4          5.52          6.69         5.84 o
  -3   8   4        869.11        914.35        44.39 o
  -2   8   4        222.39        211.38        12.26 o
  -1   8   4       2590.06       2847.97        78.69 o
   0   8   4        492.36        516.91        20.66 o
   1   8   4        464.56        528.95        31.01 o
   2   8   4        191.47        175.52        12.14 o
   3   8   4         96.96        107.50         9.47 o
   4   8   4       1070.39       1082.85        56.38 o
   5   8   4         44.33         33.79        14.75 o
   6   8   4        362.17        308.09        36.81 o
   7   8   4         70.43         64.21        19.14 o
   8   8   4        277.01        343.74        52.72 o
  -7   9   4          0.43         24.28        20.22 o
  -6   9   4        229.19        225.11        21.28 o
  -5   9   4        299.40        336.28        28.72 o
  -4   9   4         59.11         36.75         8.31 o
  -3   9   4       2710.77       2620.61        81.23 o
  -2   9   4        948.69        994.12        36.27 o
  -1   9   4       2173.91       2099.59        60.87 o
   0   9   4        778.77        914.84        32.18 o
   1   9   4        941.29       1004.97        32.30 o
   2   9   4        880.77        937.88        34.20 o
   3   9   4       1714.88       1643.96        58.25 o
   4   9   4         24.90         27.60         5.99 o
   5   9   4        329.09        259.05        33.93 o
   6   9   4        231.82        225.46        32.42 o
   7   9   4        117.32        111.46        24.67 o
   8   9   4        202.69        221.70        45.49 o
  -6  10   4          4.80         12.76         9.07 o
  -5  10   4         61.33         78.07        14.16 o
  -4  10   4       6599.09       6434.33       201.96 o
  -3  10   4        683.25        714.09        32.86 o
  -2  10   4         24.00         31.73         6.05 o
  -1  10   4        112.12        143.40        16.29 o
   0  10   4        350.58        348.84        17.91 o
   1  10   4        106.57         53.79        12.16 o
   2  10   4         36.59         22.00         8.24 o
   3  10   4       1495.41       1507.33        60.15 o
   4  10   4          2.14          0.00        11.40 o
   5  10   4         13.47         38.37        17.35 o
   6  10   4          4.68          1.56        19.86 o
   7  10   4         64.74         73.38        22.17 o
  -6  11   4         61.61         36.50        14.38 o
  -5  11   4         11.50          9.97         7.68 o
  -4  11   4        574.62        546.65        33.87 o
  -3  11   4        102.59         89.99        12.51 o
  -2  11   4         84.96         97.87        11.02 o
  -1  11   4        313.77        334.41        21.43 o
   0  11   4        115.55         94.90         9.60 o
   1  11   4       1214.90       1150.16        73.03 o
   2  11   4         50.73         51.04         9.71 o
   3  11   4        700.33        709.21        52.27 o
   4  11   4        292.89        269.35        23.81 o
   5  11   4        100.82         96.05        14.13 o
   6  11   4          0.82         33.77        16.81 o
   7  11   4         25.11         23.50        16.64 o
  -6  12   4         28.64         26.78        13.25 o
  -5  12   4        167.61        162.61        16.56 o
  -4  12   4        112.22        119.82        15.10 o
  -3  12   4        191.95        222.53        26.42 o
  -2  12   4       3461.08       3392.20        95.74 o
  -1  12   4         51.50         34.17         7.57 o
   0  12   4        487.15        508.69        27.64 o
   1  12   4        339.63        334.23        22.14 o
   2  12   4         38.36         31.95        12.09 o
   3  12   4         71.80         67.77        17.39 o
   4  12   4          8.25         20.99         9.71 o
   5  12   4        255.24        261.67        24.80 o
   6  12   4        199.43        168.50        32.18 o
   7  12   4         70.09         83.22        30.33 o
  -5  13   4        165.65        194.32        18.82 o
  -4  13   4         62.73         57.32        12.05 o
  -3  13   4        377.44        361.29        25.89 o
  -2  13   4         63.33         48.00        13.89 o
  -1  13   4        297.61        342.82        19.83 o
   0  13   4         17.89         13.75         6.46 o
   1  13   4        233.39        262.27        20.40 o
   2  13   4        479.53        390.00        29.01 o
   3  13   4        359.84        348.21        30.48 o
   4  13   4         56.33         80.89        15.20 o
   5  13   4        169.59        196.56        28.80 o
   6  13   4         15.14          5.75         9.37 o
  -4  14   4        192.49        204.06        20.09 o
  -3  14   4        144.83        120.19        16.03 o
  -2  14   4          4.41          7.82         8.80 o
  -1  14   4         30.81         30.72         8.14 o
   0  14   4       1610.29       1553.31        52.74 o
   1  14   4        903.06        826.23        43.08 o
   2  14   4        118.23        117.50        16.86 o
   3  14   4         84.38         49.96        12.36 o
   4  14   4         30.45         27.67        12.41 o
   5  14   4          4.30          0.00        13.29 o
   6  14   4          1.64          6.33        15.45 o
  -4  15   4         38.43         54.42        12.59 o
  -3  15   4        165.26        198.35        20.96 o
  -2  15   4        108.91        108.95        16.51 o
  -1  15   4        365.02        412.88        28.15 o
   0  15   4        293.70        314.60        25.17 o
   1  15   4        139.18        227.64        37.26 o
   2  15   4         22.99         12.01         9.69 o
   3  15   4          2.22          7.16         9.32 o
   4  15   4         28.49         32.68        12.70 o
   5  15   4         32.99         40.05        15.92 o
  -3  16   4         66.35         65.73        14.84 o
  -2  16   4         58.81         68.23        14.18 o
  -1  16   4          0.02          0.00         7.67 o
   0  16   4         56.15         54.77        12.50 o
   1  16   4          8.56          4.64         9.89 o
   2  16   4        243.77        288.66        30.23 o
   3  16   4        351.04        318.94        37.22 o
   4  16   4         44.44         79.92        25.25 o
  -1  17   4          5.50         14.39        14.81 o
   0  17   4          0.63          0.00         9.46 o
   1  17   4        189.10        189.08        32.37 o
   2  17   4        373.77        401.35        47.84 o
   3  17   4        405.95        487.60        45.40 o
  -1 -14   5         47.34         78.30        15.55 o
   0 -14   5        492.35        518.38        46.66 o
   1 -14   5         42.87         31.67        17.85 o
  -3 -13   5        168.87        179.28        27.10 o
  -2 -13   5          1.87         14.15        12.48 o
  -1 -13   5        205.22        180.18        21.63 o
   0 -13   5         63.22         51.49        14.62 o
   1 -13   5         23.60         29.15        11.93 o
   2 -13   5          4.76         15.92        12.09 o
   3 -13   5        929.48        907.94        47.70 o
  -4 -12   5        755.25        813.58        63.55 o
  -3 -12   5         48.09         18.08        12.72 o
  -2 -12   5        146.08        113.15        18.59 o
  -1 -12   5          0.19         12.47         9.06 o
   0 -12   5          4.68          5.03        11.85 o
   1 -12   5         13.19         25.30        10.44 o
   2 -12   5        653.84        654.20        47.74 o
   3 -12   5         47.90         30.60        16.00 o
   4 -12   5         89.31         73.55        13.70 o
  -5 -11   5        297.80        327.84        37.11 o
  -4 -11   5         55.37         74.48        25.00 o
  -3 -11   5        169.62        215.43        37.21 o
  -2 -11   5         24.22         18.48        10.67 o
  -1 -11   5        867.97        894.65        44.01 o
   0 -11   5         67.63         61.70        12.49 o
   1 -11   5        332.80        313.22        34.18 o
   2 -11   5        225.78        217.60        20.26 o
   3 -11   5         28.09         23.75         9.87 o
   4 -11   5          0.08         11.39         8.86 o
   5 -11   5         25.92         18.07        10.54 o
  -5 -10   5        130.20        108.18        19.69 o
  -4 -10   5         14.50         16.73        10.96 o
  -3 -10   5        478.45        580.37        51.77 o
  -2 -10   5        848.74        876.68        44.37 o
  -1 -10   5        788.60        696.24        35.88 o
   0 -10   5        172.63        192.25        24.11 o
   1 -10   5        235.44        255.32        21.08 o
   2 -10   5        104.63         93.80        13.44 o
   3 -10   5        909.51        854.50        42.42 o
   4 -10   5        214.13        225.29        27.08 o
   5 -10   5        105.74        137.67        20.87 o
   6 -10   5         50.96        103.07        19.33 o
  -6  -9   5          4.52          0.00        12.68 o
  -5  -9   5         45.75         39.72        13.00 o
  -4  -9   5        247.35        263.78        28.43 o
  -3  -9   5        247.20        256.43        24.08 o
  -2  -9   5          3.27          3.96         6.72 o
  -1  -9   5         18.45         10.07         7.52 o
   0  -9   5        655.69        691.00        31.80 o
   1  -9   5        383.12        365.83        19.43 o
   2  -9   5        188.39        201.14        17.79 o
   3  -9   5       1627.92       1621.35        63.64 o
   4  -9   5          6.29         11.38         7.32 o
   5  -9   5          4.75          1.29         8.23 o
   6  -9   5         39.23         30.45        12.38 o
  -6  -8   5        233.82        227.01        30.28 o
  -5  -8   5        489.57        466.32        50.51 o
  -4  -8   5        299.19        293.70        25.69 o
  -3  -8   5         69.49         79.43        16.99 o
  -2  -8   5          5.75          3.05         5.93 o
  -1  -8   5        142.68        151.69        13.54 o
   0  -8   5        470.82        541.62        28.64 o
   1  -8   5         64.69         44.97         9.55 o
   2  -8   5         56.59         52.68         9.84 o
   3  -8   5        212.15        199.63        17.01 o
   4  -8   5         32.77         17.44         8.82 o
   5  -8   5        280.52        308.30        27.83 o
   6  -8   5         41.07         40.81        12.41 o
   7  -8   5         46.25         47.84        27.32 o
  -7  -7   5         45.07         47.55        15.68 o
  -6  -7   5         14.69         28.38        13.66 o
  -5  -7   5         68.58         73.18        13.89 o
  -4  -7   5        187.08        170.69        16.93 o
  -3  -7   5          7.65          3.79         7.18 o
  -2  -7   5        686.64        668.54        31.07 o
  -1  -7   5       2417.65       2282.14        64.17 o
   0  -7   5          0.00          0.00         4.65 o
   1  -7   5        235.97        252.66        13.64 o
   2  -7   5        152.43        185.35        17.21 o
   3  -7   5         61.75         45.92         8.91 o
   4  -7   5         27.28         37.58         7.76 o
   5  -7   5          1.25          1.05        10.65 o
   6  -7   5        145.54        174.24        60.81 o
   7  -7   5         32.81         58.42        27.88 o
  -7  -6   5         27.62         24.05        12.78 o
  -6  -6   5        491.54        494.33        44.58 o
  -5  -6   5        134.31        133.89        27.81 o
  -4  -6   5        265.12        298.70        33.67 o
  -3  -6   5       2801.21       2798.41        86.68 o
  -2  -6   5         99.42        101.40         9.91 o
  -1  -6   5        665.82        770.51        30.02 o
   0  -6   5        378.13        376.62        19.15 o
   1  -6   5        134.40        136.24         9.23 o
   2  -6   5        730.53        722.06        26.59 o
   3  -6   5          3.23          0.00         4.71 o
   4  -6   5          2.84          0.31         3.33 o
   5  -6   5        712.40        692.82        56.75 o
   6  -6   5        697.35        718.55        75.96 o
   7  -6   5         35.40         52.65        23.59 o
  -7  -5   5        159.06        178.22        24.14 o
  -6  -5   5        124.82        120.69        18.85 o
  -5  -5   5        128.81        159.00        17.89 o
  -4  -5   5        257.63        273.10        19.78 o
  -3  -5   5         67.93         64.32        10.60 o
  -2  -5   5          0.60          0.00         3.06 o
  -1  -5   5        657.36        725.05        30.66 o
   0  -5   5        154.82        194.30        12.96 o
   1  -5   5        746.85        756.48        34.16 o
   2  -5   5       1188.28       1225.81        34.82 o
   3  -5   5        141.93        134.99         9.75 o
   4  -5   5        117.28        116.06         9.66 o
   5  -5   5        376.09        352.25        25.72 o
   6  -5   5          2.24          7.78        15.79 o
   7  -5   5         46.01         33.88        21.77 o
   8  -5   5         22.71         53.64        24.57 o
  -7  -4   5        197.54        250.39        43.33 o
  -6  -4   5        417.37        423.15        37.25 o
  -5  -4   5         78.20         62.44        10.55 o
  -4  -4   5          5.12          4.00         5.08 o
  -3  -4   5        161.52        165.80        12.05 o
  -2  -4   5          0.10          0.32         3.05 o
  -1  -4   5         31.31         44.82         6.81 o
   0  -4   5       3825.63       3593.41        97.35 o
   1  -4   5       1794.81       1819.93        48.73 o
   2  -4   5         10.97         26.96         7.77 o
   3  -4   5         66.29         70.34         8.82 o
   4  -4   5          0.08          0.00         3.29 o
   5  -4   5         22.49          0.00        17.69 o
   6  -4   5         27.98          0.00        13.53 o
   7  -4   5        102.10         65.22        49.11 o
   8  -4   5        527.15        485.97        58.61 o
  -8  -3   5          0.70          2.89        20.22 o
  -7  -3   5          0.02         15.16        22.39 o
  -6  -3   5        809.00        746.98        50.71 o
  -5  -3   5          3.93          9.39         6.51 o
  -4  -3   5         63.55         73.34         7.78 o
  -3  -3   5        225.15        241.24        22.93 o
  -2  -3   5        767.82        713.72        23.27 o
  -1  -3   5        268.64        247.18        13.82 o
   0  -3   5         13.71          3.49         3.99 o
   1  -3   5       8271.21       8687.73       194.78 o
   2  -3   5        527.81        603.07        25.71 o
   3  -3   5       1612.52       1643.39        40.38 o
   4  -3   5         56.69         61.52        11.70 o
   5  -3   5        231.78        238.11        26.68 o
   6  -3   5        470.27        460.15        50.66 o
   7  -3   5          0.14          5.28        19.14 o
   8  -3   5        130.00        124.43        29.31 o
  -8  -2   5         85.74         72.21        31.77 o
  -7  -2   5        549.49        476.61        75.82 o
  -6  -2   5          0.70          7.30         6.74 o
  -5  -2   5         26.76         26.02         7.19 o
  -4  -2   5       4147.67       4340.33       150.78 o
  -3  -2   5        323.66        344.58        16.48 o
  -2  -2   5        766.02        804.52        25.79 o
  -1  -2   5        535.96        593.44        22.78 o
   0  -2   5        134.70        150.72         9.79 o
   1  -2   5         27.40         34.61         4.66 o
   2  -2   5       2006.11       1901.38        52.68 o
   3  -2   5        845.21        892.06        32.53 o
   4  -2   5        137.18        124.94        16.70 o
   5  -2   5        263.94        246.95        25.16 o
   6  -2   5          5.04          5.35         8.39 o
   7  -2   5        216.09        248.44        79.07 o
   8  -2   5          6.54          0.00        14.27 o
  -8  -1   5        314.91        358.90        68.60 o
  -7  -1   5        198.80        297.52        58.49 o
  -6  -1   5         84.53         94.36        14.79 o
  -5  -1   5       1526.23       1535.75        57.65 o
  -4  -1   5         21.84         19.53         4.88 o
  -3  -1   5        129.84        196.94        16.51 o
  -2  -1   5          9.37          9.56         2.70 o
  -1  -1   5       1729.60       1681.58        51.42 o
   0  -1   5         20.75         14.66         4.45 o
   1  -1   5          4.64          0.00         2.88 o
   2  -1   5       1083.73       1208.84        34.90 o
   3  -1   5        106.26        110.65        14.23 o
   4  -1   5        203.67        212.05        20.46 o
   5  -1   5         90.98        112.01        12.85 o
   6  -1   5        154.12        141.47        28.75 o
   7  -1   5        150.61        154.56        28.52 o
   8  -1   5        362.18        470.31        48.99 o
  -8   0   5        270.76        291.74        61.38 o
  -7   0   5          0.62         15.89        23.11 o
  -6   0   5        208.26        201.40        20.79 o
  -5   0   5        303.23        318.26        19.80 o
  -4   0   5        538.54        601.89        25.46 o
  -3   0   5       1930.55       2086.36        65.08 o
  -2   0   5       6631.61       6684.58       158.32 o
  -1   0   5       1284.77       1428.46        44.30 o
   0   0   5          0.93          4.70         3.29 o
   1   0   5       1513.89       1568.93        40.81 o
   2   0   5        262.30        205.64        10.63 o
   3   0   5        489.23        508.62        29.20 o
   4   0   5        812.11        836.24        42.47 o
   5   0   5       2253.61       2447.24       103.58 o
   6   0   5        226.03        247.01        22.82 o
   7   0   5        333.15        320.10        25.62 o
   8   0   5         34.28         34.15        19.50 o
  -8   1   5         39.42          0.00        19.50 o
  -7   1   5         53.10          0.00        18.78 o
  -6   1   5          9.05          2.04         6.14 o
  -5   1   5          3.58          4.18         4.05 o
  -4   1   5        117.98        117.86         9.53 o
  -3   1   5       2847.08       2794.80        84.37 o
  -2   1   5       3096.62       3136.59        89.39 o
  -1   1   5         18.80         22.92         5.23 o
   0   1   5       3065.54       3008.37        85.52 o
   1   1   5       3402.44       3317.25        80.84 o
   2   1   5        783.75        891.62        71.10 o
   3   1   5       1842.79       1874.99        79.34 o
   4   1   5         86.48         89.24        10.15 o
   5   1   5        257.68        245.13        17.93 o
   6   1   5         24.21         26.72        24.55 o
   7   1   5        494.62        478.78        82.32 o
   8   1   5          3.24          0.00        28.16 o
  -8   2   5        262.45        285.25        59.94 o
  -7   2   5        782.05        728.64        98.93 o
  -6   2   5        910.11        932.46        58.04 o
  -5   2   5          3.12          5.05         4.48 o
  -4   2   5         13.95         12.15         4.21 o
  -3   2   5       2377.82       2403.50        72.88 o
  -2   2   5        522.05        505.18        17.25 o
  -1   2   5         29.07         16.46         4.28 o
   0   2   5        405.78        333.27        13.66 o
   1   2   5       5063.00       5032.22       128.74 o
   2   2   5         56.47         79.87        10.95 o
   3   2   5        113.45        112.23        12.87 o
   4   2   5          7.25         18.78        18.78 o
   5   2   5         54.75         64.27        32.50 o
   6   2   5        192.46        246.25        56.33 o
   7   2   5        119.56        109.48        31.41 o
   8   2   5         26.03         15.68        34.30 o
  -8   3   5        227.49        181.26        50.55 o
  -7   3   5         41.26         63.55        32.50 o
  -6   3   5        721.88        682.30        96.04 o
  -5   3   5        287.14        269.47        17.04 o
  -4   3   5        324.86        360.19        22.90 o
  -3   3   5        610.54        494.91        30.95 o
  -2   3   5         20.35         33.25         5.74 o
  -1   3   5       2415.76       2285.99        61.21 o
   0   3   5       4140.42       4051.36        97.86 o
   1   3   5       8222.67       8131.14       223.16 o
   2   3   5        592.54        709.25        33.04 o
   3   3   5         38.87         20.24         5.85 o
   4   3   5        185.23        196.14        17.08 o
   5   3   5        354.66        284.98        37.75 o
   6   3   5          0.12         15.28        15.27 o
   7   3   5         74.10         84.81        26.80 o
   8   3   5         23.20         49.44        23.74 o
  -8   4   5          0.11          0.00        19.50 o
  -7   4   5         42.93         20.22        23.83 o
  -6   4   5         50.96         44.93        10.69 o
  -5   4   5        136.65        131.06        11.92 o
  -4   4   5        402.22        420.14        18.32 o
  -3   4   5        289.74        319.03        15.50 o
  -2   4   5       3472.89       3412.69        84.12 o
  -1   4   5         39.79         30.23         4.22 o
   0   4   5         87.58         81.93         5.80 o
   1   4   5       3940.44       4091.45       116.00 o
   2   4   5        368.94        347.73        17.19 o
   3   4   5        599.70        598.74        29.42 o
   4   4   5       1447.42       1531.81        71.92 o
   5   4   5        121.38        119.28        13.91 o
   6   4   5        528.27        451.67        51.27 o
   7   4   5       1225.42       1299.17       135.40 o
   8   4   5         88.62        106.40        31.10 o
  -8   5   5          1.93          6.50        22.39 o
  -7   5   5        283.82        307.70        30.69 o
  -6   5   5          4.45         17.09         8.40 o
  -5   5   5          1.94          0.68         3.22 o
  -4   5   5       1071.89       1000.30        34.42 o
  -3   5   5       4043.68       4052.54       116.10 o
  -2   5   5          0.51         11.60         3.27 o
  -1   5   5       2922.24       2991.39        79.51 o
   0   5   5        284.76        349.68        32.51 o
   1   5   5        362.97        391.11        20.76 o
   2   5   5          0.31          3.35         3.85 o
   3   5   5        186.19        181.19        25.54 o
   4   5   5       1754.26       1740.06        67.85 o
   5   5   5          8.75         15.88         7.02 o
   6   5   5        162.50        154.10        14.88 o
   7   5   5        256.02        248.27        23.91 o
   8   5   5         82.75         74.92        27.29 o
  -7   6   5        578.71        639.71        48.21 o
  -6   6   5        129.04        147.28        20.94 o
  -5   6   5        806.23        759.26        27.29 o
  -4   6   5         76.59         70.68         9.19 o
  -3   6   5        108.01         98.88         8.76 o
  -2   6   5         75.10         79.82         7.40 o
  -1   6   5         13.80         18.69         4.12 o
   0   6   5       6871.96       6483.31       179.50 o
   1   6   5          7.48          0.68         3.15 o
   2   6   5        244.75        255.88        17.93 o
   3   6   5         59.63         59.18        11.61 o
   4   6   5         29.29         46.81        10.47 o
   5   6   5         45.80         36.74        10.22 o
   6   6   5        297.02        303.69        25.44 o
   7   6   5         79.52        104.65        17.72 o
   8   6   5          1.73          8.36        10.12 o
  -7   7   5          0.35          0.00        13.00 o
  -6   7   5          1.08          0.00         4.64 o
  -5   7   5         25.89         24.23         8.12 o
  -4   7   5       3537.02       3456.38       111.34 o
  -3   7   5        657.01        612.10        24.21 o
  -2   7   5       1821.69       1907.84        55.70 o
  -1   7   5       5708.79       5793.31       150.60 o
   0   7   5       2795.39       3176.36        91.83 o
   1   7   5         67.06         66.74         7.32 o
   2   7   5        582.69        602.11        24.38 o
   3   7   5       3666.20       3931.44       163.00 o
   4   7   5         99.10         65.94        12.94 o
   5   7   5        220.98        253.14        28.35 o
   6   7   5        122.18        142.38        18.91 o
   7   7   5        201.41        198.48        27.88 o
   8   7   5        171.64        151.65        29.61 o
  -7   8   5        186.29        192.87        26.55 o
  -6   8   5       1278.51       1382.99        67.65 o
  -5   8   5        325.77        348.56        21.61 o
  -4   8   5        270.23        322.53        20.63 o
  -3   8   5        149.65        183.92        22.20 o
  -2   8   5          5.28          8.03         5.19 o
  -1   8   5         14.08         15.26         4.92 o
   0   8   5        282.13        290.35        19.89 o
   1   8   5       1119.97       1144.74        34.54 o
   2   8   5        881.26        862.29        31.24 o
   3   8   5         18.36         26.07         6.22 o
   4   8   5       1141.64       1136.43        60.37 o
   5   8   5        113.24        127.40        18.90 o
   6   8   5       1134.93       1184.10        79.81 o
   7   8   5        159.17        107.40        22.31 o
   8   8   5        123.94         99.66        27.44 o
  -7   9   5          6.63          1.25        16.97 o
  -6   9   5        477.94        443.66        32.96 o
  -5   9   5        539.68        503.95        28.07 o
  -4   9   5         12.91          4.26         6.53 o
  -3   9   5       1392.88       1337.74        47.40 o
  -2   9   5        951.65       1060.16        37.40 o
  -1   9   5        240.55        234.50        17.34 o
   0   9   5       1300.77       1454.67        44.21 o
   1   9   5       4757.02       4846.14       137.47 o
   2   9   5        403.53        493.66        23.29 o
   3   9   5        163.55        202.65        31.79 o
   4   9   5         42.44         22.05        13.67 o
   5   9   5        304.37        251.68        68.60 o
   6   9   5         24.13         22.88        23.11 o
   7   9   5         10.70          7.44        13.67 o
   8   9   5         85.09         67.88        26.00 o
  -6  10   5       1347.05       1362.21        69.97 o
  -5  10   5        292.76        306.60        22.01 o
  -4  10   5       1226.80       1235.91        49.65 o
  -3  10   5          1.34          5.80         6.52 o
  -2  10   5       1154.93       1141.74        39.01 o
  -1  10   5         37.27         36.40         7.03 o
   0  10   5        557.40        514.87        28.09 o
   1  10   5        913.68        907.27        44.87 o
   2  10   5        258.01        240.64        28.04 o
   3  10   5        320.05        344.94        22.26 o
   4  10   5        876.43        916.02        49.43 o
   5  10   5        185.59        178.69        30.54 o
   6  10   5        563.85        422.57        47.13 o
   7  10   5         77.91         64.07        20.11 o
   8  10   5         27.28         19.50        21.66 o
  -6  11   5        116.77        114.38        15.32 o
  -5  11   5        462.64        465.14        28.66 o
  -4  11   5         34.83         19.02         8.33 o
  -3  11   5       1789.88       1775.97        65.82 o
  -2  11   5         61.60         56.06        10.03 o
  -1  11   5        520.95        522.62        24.69 o
   0  11   5          4.38          7.78         5.44 o
   1  11   5          0.01          0.00         4.66 o
   2  11   5        547.23        544.34        31.64 o
   3  11   5        547.13        569.07        52.43 o
   4  11   5         75.12         70.05        11.63 o
   5  11   5        617.14        618.21        37.92 o
   6  11   5         10.18          1.51        18.41 o
   7  11   5          1.90          0.00        14.80 o
  -6  12   5        273.77        293.75        23.18 o
  -5  12   5         12.17         20.68         9.28 o
  -4  12   5       1385.82       1362.21        55.75 o
  -3  12   5        169.37        132.52        20.33 o
  -2  12   5        228.45        244.30        17.02 o
  -1  12   5         20.47         16.62         6.26 o
   0  12   5         85.03        103.93        13.94 o
   1  12   5       1020.57       1061.09        47.34 o
   2  12   5       1079.63       1066.78        65.40 o
   3  12   5        357.82        356.57        29.74 o
   4  12   5         91.01         88.59        16.28 o
   5  12   5         55.67         27.50        17.20 o
   6  12   5          0.25          0.00        14.30 o
   7  12   5          0.17          6.83        16.64 o
  -5  13   5         53.88         56.85        12.22 o
  -4  13   5         22.81         29.43        10.78 o
  -3  13   5        328.90        350.92        25.76 o
  -2  13   5        758.71        791.83        39.51 o
  -1  13   5        130.26        134.06        12.26 o
   0  13   5         67.36         83.04         9.42 o
   1  13   5        347.13        330.38        24.10 o
   2  13   5        112.43        117.75        15.67 o
   3  13   5         10.57          8.59        11.76 o
   4  13   5         22.54         17.93         9.52 o
   5  13   5         30.09         39.47        11.46 o
   6  13   5         55.27         37.86        13.65 o
  -4  14   5        392.09        434.53        30.56 o
  -3  14   5         65.28         82.36        13.58 o
  -2  14   5       1199.72       1202.15        51.66 o
  -1  14   5          2.19          6.01         6.33 o
   0  14   5        158.74        181.56        19.30 o
   1  14   5          2.99          0.00         8.86 o
   2  14   5         93.79         84.45        18.25 o
   3  14   5        638.07        605.94        44.77 o
   4  14   5         78.94         67.33        15.51 o
   5  14   5         25.76         36.12        12.67 o
   6  14   5         91.54        114.26        19.28 o
  -4  15   5          3.35          0.00         8.45 o
  -3  15   5        597.19        656.57        40.91 o
  -2  15   5          0.01          0.00         8.71 o
  -1  15   5         13.96         28.76         8.50 o
   0  15   5        415.54        358.01        27.07 o
   1  15   5        714.33        736.81        46.41 o
   2  15   5         29.57         18.66        10.16 o
   3  15   5          1.57          0.00         9.47 o
   4  15   5        169.96        231.93        46.84 o
   5  15   5          1.51          0.63        10.12 o
  -3  16   5          0.29          0.00        10.02 o
  -2  16   5         30.81         19.91        10.72 o
  -1  16   5        123.35        127.64        13.95 o
   0  16   5         28.11         13.99         9.69 o
   1  16   5        148.48        154.37        34.92 o
   2  16   5        484.01        550.01        51.07 o
   3  16   5        322.51        315.96        32.85 o
   4  16   5         18.91         29.48        14.09 o
  -1  17   5        107.59        162.83        44.51 o
   0  17   5         90.05         88.82        17.73 o
   1  17   5         35.01         21.21        14.20 o
   2  17   5         12.56          0.00        12.20 o
   3  17   5          3.05          8.46        15.88 o
  -2 -13   6         14.39         24.59        18.54 o
  -1 -13   6         27.95         13.91        11.63 o
   0 -13   6         19.53         21.30        16.61 o
   1 -13   6        736.92        798.65        65.32 o
   2 -13   6         64.02         65.38        22.72 o
  -3 -12   6         80.17         77.77        37.42 o
  -2 -12   6        351.87        375.71        36.51 o
  -1 -12   6          0.72          0.00         8.99 o
   0 -12   6         41.76         46.72        12.15 o
   1 -12   6         13.92         19.77        15.14 o
   2 -12   6        290.48        329.45        38.58 o
   3 -12   6         23.57         25.33        12.86 o
   4 -12   6        195.66        242.39        22.41 o
  -4 -11   6        321.03        297.49        32.81 o
  -3 -11   6        578.41        644.08        53.58 o
  -2 -11   6        128.21        116.38        40.03 o
  -1 -11   6          0.43          0.00         7.67 o
   0 -11   6         45.93         33.38         9.89 o
   1 -11   6         84.37         80.04        12.78 o
   2 -11   6         78.47         43.79        12.37 o
   3 -11   6        138.38        166.05        23.55 o
   4 -11   6        197.54        170.72        24.29 o
  -5 -10   6          1.20          5.31        11.02 o
  -4 -10   6        416.76        403.57        37.62 o
  -3 -10   6         57.81         37.45        12.00 o
  -2 -10   6          4.05          5.02         8.10 o
  -1 -10   6         80.48         91.71        13.94 o
   0 -10   6         21.19          3.56         7.67 o
   1 -10   6        864.57        784.82        37.90 o
   2 -10   6        672.11        625.12        34.70 o
   3 -10   6         70.39         70.39        12.51 o
   4 -10   6        147.94        184.06        22.96 o
   5 -10   6         13.48          5.80        10.54 o
  -5  -9   6         76.03        109.81        19.18 o
  -4  -9   6        241.87        237.88        27.56 o
  -3  -9   6        475.33        496.49        35.36 o
  -2  -9   6        482.10        523.91        30.67 o
  -1  -9   6          1.71         45.81        10.66 o
   0  -9   6        423.17        465.36        27.27 o
   1  -9   6        240.40        227.67        19.99 o
   2  -9   6        389.08        348.06        23.96 o
   3  -9   6        161.23        168.26        20.00 o
   4  -9   6         86.82         84.69        12.66 o
   5  -9   6        103.06         84.94        19.49 o
   6  -9   6         93.40         84.17        17.33 o
  -6  -8   6          1.18          0.00         7.87 o
  -5  -8   6         30.18         15.45        13.89 o
  -4  -8   6         19.97          0.00         8.75 o
  -3  -8   6        315.58        356.08        28.77 o
  -2  -8   6        487.36        516.35        29.28 o
  -1  -8   6          0.00          0.00         6.84 o
   0  -8   6        521.65        498.53        25.06 o
   1  -8   6          4.73          2.94         5.30 o
   2  -8   6          2.58          0.00         7.96 o
   3  -8   6         13.91         17.26         7.91 o
   4  -8   6       1007.11       1007.60        43.04 o
   5  -8   6         72.34         70.39        14.07 o
   6  -8   6        104.31        116.50        18.18 o
  -6  -7   6         11.12          0.00         8.26 o
  -5  -7   6        115.58         65.08        20.92 o
  -4  -7   6        236.24        240.82        25.05 o
  -3  -7   6       1230.48       1258.53        58.56 o
  -2  -7   6         19.96         17.97         9.85 o
  -1  -7   6         20.00          7.72         6.19 o
   0  -7   6         15.91         23.29         6.81 o
   1  -7   6        194.96        195.19        12.20 o
   2  -7   6        439.45        456.61        41.83 o
   3  -7   6        622.06        607.95        35.88 o
   4  -7   6         19.73          7.90         9.18 o
   5  -7   6         67.10         54.99        11.55 o
   6  -7   6         18.15         32.79        10.45 o
   7  -7   6        274.08        319.17        52.52 o
  -7  -6   6        203.60        195.02        46.22 o
  -6  -6   6        277.97        325.16        25.00 o
  -5  -6   6        409.56        372.80        30.97 o
  -4  -6   6        207.29        219.59        22.71 o
  -3  -6   6         33.23         20.54         8.09 o
  -2  -6   6       3102.32       3214.66        98.17 o
  -1  -6   6        776.20        822.23        38.39 o
   0  -6   6         38.67         64.53         8.22 o
   1  -6   6          4.24          8.15         4.30 o
   2  -6   6         43.69         34.08         7.43 o
   3  -6   6        206.71        251.35        16.49 o
   4  -6   6         26.40         27.60         5.11 o
   5  -6   6        584.03        569.56        38.86 o
   6  -6   6         83.31         93.49        28.77 o
   7  -6   6         17.06          0.00        16.56 o
  -7  -5   6         57.03         55.86        16.43 o
  -6  -5   6          1.24          0.00        11.55 o
  -5  -5   6        282.31        281.43        24.93 o
  -4  -5   6        189.37        177.77        19.73 o
  -3  -5   6         24.48         18.96         6.84 o
  -2  -5   6        906.73        946.28        62.32 o
  -1  -5   6       4977.37       5053.84       135.95 o
   0  -5   6         28.98         29.91         6.57 o
   1  -5   6         26.77         39.76         5.60 o
   2  -5   6          0.30          0.00         4.20 o
   3  -5   6        632.99        677.58        33.03 o
   4  -5   6          8.47          9.29         9.38 o
   5  -5   6          6.17         12.50        12.14 o
   6  -5   6        247.88        273.85        43.01 o
   7  -5   6          4.67          0.00        20.94 o
  -7  -4   6          0.07          0.00        15.53 o
  -6  -4   6        494.48        490.22        42.87 o
  -5  -4   6         97.15        109.02        14.65 o
  -4  -4   6        238.74        254.89        29.28 o
  -3  -4   6        267.04        266.88        17.24 o
  -2  -4   6        833.77        797.31        27.12 o
  -1  -4   6         42.48         35.98         6.63 o
   0  -4   6        120.15        137.86        10.98 o
   1  -4   6         33.54         38.47         5.82 o
   2  -4   6         35.75         56.91         9.22 o
   3  -4   6          8.70          3.55         3.43 o
   4  -4   6         69.37         68.33         6.14 o
   5  -4   6        755.83        755.83        70.44 o
   6  -4   6        144.85        122.45        28.77 o
   7  -4   6        371.79        324.30        47.40 o
   8  -4   6          5.54          0.00        13.92 o
  -7  -3   6        865.50        848.95        59.05 o
  -6  -3   6          2.23          4.13         9.75 o
  -5  -3   6        218.99        215.39        22.68 o
  -4  -3   6        689.59        653.03        39.12 o
  -3  -3   6          6.34         23.81         6.21 o
  -2  -3   6         40.16         36.05         7.10 o
  -1  -3   6          4.63          5.65         4.15 o
   0  -3   6       3555.60       3628.80        98.11 o
   1  -3   6          0.12          3.52         2.91 o
   2  -3   6        212.10        230.62        12.13 o
   3  -3   6       1897.55       1919.79        49.97 o
   4  -3   6        156.12        135.02        19.66 o
   5  -3   6          0.73          0.00         9.54 o
   6  -3   6        223.81        273.69        39.49 o
   7  -3   6        101.63        109.31        50.91 o
   8  -3   6          8.38         19.80        17.23 o
  -7  -2   6        229.68        242.81        28.32 o
  -6  -2   6        294.23        278.33        29.05 o
  -5  -2   6        112.22         95.93        11.59 o
  -4  -2   6        619.14        631.25        36.17 o
  -3  -2   6         13.66         26.15         5.53 o
  -2  -2   6       2254.59       2208.83        61.47 o
  -1  -2   6        679.65        720.98        29.29 o
   0  -2   6       4972.60       4469.55       118.15 o
   1  -2   6          0.01          2.20         2.51 o
   2  -2   6       1700.65       1775.68        47.27 o
   3  -2   6         36.59         40.21         5.81 o
   4  -2   6       1134.47       1056.53        57.13 o
   5  -2   6          5.53          0.00         6.18 o
   6  -2   6          1.28          0.00        10.27 o
   7  -2   6         19.76         11.66        24.55 o
   8  -2   6         26.28         31.57        16.62 o
  -8  -1   6        302.41        278.75        63.55 o
  -7  -1   6        151.80        134.97        20.39 o
  -6  -1   6        276.16        303.34        29.82 o
  -5  -1   6        208.84        202.66        16.24 o
  -4  -1   6        443.67        477.03        41.28 o
  -3  -1   6        338.29        344.34        20.79 o
  -2  -1   6          0.07          0.00         2.58 o
  -1  -1   6        172.77        166.28        11.63 o
   0  -1   6        206.76        206.04        16.17 o
   1  -1   6         54.52         54.64         5.66 o
   2  -1   6        243.50        229.25        12.15 o
   3  -1   6          9.26         12.40         7.73 o
   4  -1   6         81.60         77.07        13.50 o
   5  -1   6       2264.81       2233.25        99.66 o
   6  -1   6       1096.80       1120.29        59.56 o
   7  -1   6         38.94         50.27        17.06 o
   8  -1   6        708.08        698.50        93.16 o
  -8   0   6         30.16         58.49        32.50 o
  -7   0   6         58.32         85.93        16.01 o
  -6   0   6        923.19       1003.96        64.52 o
  -5   0   6        101.88         84.54        10.30 o
  -4   0   6       1324.29       1310.87        52.07 o
  -3   0   6          8.08         13.41         5.31 o
  -2   0   6        265.37        275.02        20.49 o
  -1   0   6       1942.13       1965.05        59.64 o
   0   0   6        602.74        608.35        24.12 o
   1   0   6         26.76         11.25         3.41 o
   2   0   6         35.22         31.56         4.50 o
   3   0   6         14.07          8.13         7.79 o
   4   0   6       2147.05       1894.03        84.25 o
   5   0   6        572.20        631.71        52.56 o
   6   0   6         48.62        101.64        14.47 o
   7   0   6        536.25        509.42        35.40 o
   8   0   6         25.09         24.61        16.97 o
  -8   1   6        468.92        489.61        82.32 o
  -7   1   6         98.46         94.98        17.08 o
  -6   1   6        310.75        299.41        28.64 o
  -5   1   6        586.31        618.45        31.21 o
  -4   1   6          7.16          1.64         4.64 o
  -3   1   6         90.02         87.89         9.64 o
  -2   1   6        259.54        247.88        10.72 o
  -1   1   6       1603.14       1555.64        47.58 o
   0   1   6         56.30         61.92         6.53 o
   1   1   6         42.77         46.05         6.38 o
   2   1   6       2256.40       2161.05        63.33 o
   3   1   6         45.86         80.97        11.96 o
   4   1   6         11.29         11.66         5.99 o
   5   1   6        206.16        256.11        22.36 o
   6   1   6         79.02        114.58        16.62 o
   7   1   6        497.45        455.42        37.33 o
   8   1   6        156.77        147.32        52.72 o
  -8   2   6        341.58        405.12        74.38 o
  -7   2   6         37.53         32.17        27.08 o
  -6   2   6        450.74        391.08        39.00 o
  -5   2   6         33.65         50.73         6.37 o
  -4   2   6        984.79        987.70        37.11 o
  -3   2   6       1216.83       1157.93        42.77 o
  -2   2   6        809.26        778.55        24.46 o
  -1   2   6         97.77        106.03        10.29 o
   0   2   6       5016.52       4736.82       132.70 o
   1   2   6       2725.45       2600.43        76.01 o
   2   2   6        126.56        140.96        11.20 o
   3   2   6         73.91         77.97        11.26 o
   4   2   6         49.25         66.48        12.58 o
   5   2   6        839.34        881.40        57.79 o
   6   2   6        144.70        242.64        61.38 o
   7   2   6       1130.45       1070.93       135.04 o
   8   2   6         15.42          8.52        19.84 o
  -8   3   6        131.49        125.65        43.33 o
  -7   3   6         10.72         15.89         9.35 o
  -6   3   6        200.19        257.92        27.11 o
  -5   3   6       1278.75       1316.81        46.08 o
  -4   3   6         16.70         22.30         6.02 o
  -3   3   6        396.22        435.30        19.76 o
  -2   3   6        180.50        229.50        10.92 o
  -1   3   6        176.86        235.84        17.41 o
   0   3   6        164.89        224.22        11.50 o
   1   3   6       1080.17       1099.90        33.65 o
   2   3   6         17.20         12.99         3.41 o
   3   3   6       1371.56       1587.28        70.06 o
   4   3   6        127.86        127.02        12.73 o
   5   3   6        370.81        250.58        51.27 o
   6   3   6         35.50         48.22        21.34 o
   7   3   6        116.34        102.41        34.66 o
   8   3   6         22.78         27.51        22.21 o
  -8   4   6          2.54         12.28        26.72 o
  -7   4   6        543.05        608.46        78.71 o
  -6   4   6        151.44        158.45        29.97 o
  -5   4   6         26.73         24.88         5.17 o
  -4   4   6        127.58        118.62         9.45 o
  -3   4   6         68.19         71.26         7.01 o
  -2   4   6        405.09        438.60        21.20 o
  -1   4   6        396.15        366.01        16.25 o
   0   4   6         22.22         36.53         4.30 o
   1   4   6       1435.94       1420.44        45.76 o
   2   4   6        550.89        570.72        22.09 o
   3   4   6        132.66        113.98        12.90 o
   4   4   6        155.82        168.24        14.98 o
   5   4   6        404.44        367.39        20.79 o
   6   4   6        650.17        728.15        71.47 o
   7   4   6        145.24         78.40        26.78 o
   8   4   6         86.65         91.42        30.08 o
  -7   5   6         16.29         18.56        12.64 o
  -6   5   6       2159.14       2066.29        75.74 o
  -5   5   6         26.33         19.24         5.42 o
  -4   5   6        297.44        349.78        26.82 o
  -3   5   6       1359.66       1437.84        43.54 o
  -2   5   6        845.76        797.90        34.41 o
  -1   5   6        109.20        150.77         9.89 o
   0   5   6       1830.93       1735.19        48.42 o
   1   5   6       1107.09       1142.40        41.62 o
   2   5   6       1086.60       1051.18        35.36 o
   3   5   6       1040.69        988.39        45.25 o
   4   5   6        874.49        898.28        42.24 o
   5   5   6       1604.92       1638.96        65.49 o
   6   5   6        207.37        239.26        18.04 o
   7   5   6        490.14        571.74        92.43 o
   8   5   6         18.63         45.80        25.75 o
  -7   6   6          2.63          0.00         8.46 o
  -6   6   6          6.81         12.95         8.33 o
  -5   6   6        119.79        104.87        12.97 o
  -4   6   6          2.72          2.51         8.65 o
  -3   6   6         15.34         53.64         6.67 o
  -2   6   6       1307.37       1316.93        39.21 o
  -1   6   6       6327.59       6273.07       161.43 o
   0   6   6        378.75        328.35        15.29 o
   1   6   6        597.03        609.16        25.79 o
   2   6   6        434.88        489.23        34.08 o
   3   6   6        614.09        686.34        39.48 o
   4   6   6       2373.15       2596.28        98.16 o
   5   6   6        844.21        905.09        45.86 o
   6   6   6         71.04        108.24        13.61 o
   7   6   6        699.19        595.57        32.61 o
   8   6   6        212.85        205.81        55.60 o
  -7   7   6        175.56        219.10        50.55 o
  -6   7   6         34.89         70.75        12.14 o
  -5   7   6        428.94        478.83        28.50 o
  -4   7   6         22.85         21.79         7.44 o
  -3   7   6        917.15       1013.38        42.69 o
  -2   7   6        752.59        784.42        28.02 o
  -1   7   6       1973.59       2173.83        60.90 o
   0   7   6       1097.74       1187.18        38.80 o
   1   7   6        217.46        256.14        14.91 o
   2   7   6         70.84         81.61         9.73 o
   3   7   6         69.36         67.85        13.35 o
   4   7   6        193.00        154.15        18.39 o
   5   7   6        412.44        417.71        33.00 o
   6   7   6        142.96        143.39        18.60 o
   7   7   6        256.79        227.80        29.74 o
   8   7   6          4.37          5.57        16.61 o
  -7   8   6        666.10        667.64       198.59 o
  -6   8   6        172.70        160.62        18.25 o
  -5   8   6         59.02         60.60        10.40 o
  -4   8   6         73.23         92.54        12.23 o
  -3   8   6         13.93         18.25         6.74 o
  -2   8   6          0.19          5.19         3.82 o
  -1   8   6        113.41        118.07        12.59 o
   0   8   6        169.06        197.62        17.24 o
   1   8   6       2502.64       2525.92        68.94 o
   2   8   6        178.14        154.26        11.30 o
   3   8   6       1432.46       1415.12        51.10 o
   4   8   6        120.46        132.22        19.17 o
   5   8   6          1.45          0.00         8.03 o
   6   8   6        545.43        523.89        50.66 o
   7   8   6        227.02        248.98        76.19 o
   8   8   6        435.21        481.84        48.35 o
  -7   9   6          1.50          6.08        14.44 o
  -6   9   6          7.69          4.61         6.88 o
  -5   9   6        176.68        161.06        14.95 o
  -4   9   6        558.83        625.25        42.16 o
  -3   9   6        926.57        902.20        42.13 o
  -2   9   6        255.74        244.24        15.11 o
  -1   9   6       2412.81       2451.91        74.63 o
   0   9   6       1562.73       1632.08        52.06 o
   1   9   6          4.07         10.22         3.84 o
   2   9   6         34.94         36.56         6.47 o
   3   9   6        234.06        268.79        21.37 o
   4   9   6          3.22          0.00        11.92 o
   5   9   6         11.58         16.50        14.08 o
   6   9   6          5.74         11.55        13.72 o
   7   9   6        162.90        123.37        25.67 o
   8   9   6        613.42        589.62        72.58 o
  -6  10   6         94.94         81.22        11.25 o
  -5  10   6        211.86        213.33        18.08 o
  -4  10   6        257.22        250.94        19.66 o
  -3  10   6          0.95          0.00         6.14 o
  -2  10   6        940.93        933.77        34.27 o
  -1  10   6         83.35        127.48        17.42 o
   0  10   6          1.76          0.00         5.65 o
   1  10   6          6.52          7.84         4.00 o
   2  10   6         39.82         41.34        10.49 o
   3  10   6         59.01         60.62         9.21 o
   4  10   6        929.95        942.71        50.72 o
   5  10   6         49.65         61.68        23.47 o
   6  10   6         85.08         34.92        22.39 o
   7  10   6         96.14         83.29        22.56 o
   8  10   6          0.94          0.00        15.22 o
  -6  11   6        136.54        115.37        24.96 o
  -5  11   6         99.42         99.87        13.14 o
  -4  11   6        178.55        180.40        16.69 o
  -3  11   6         17.61         17.64         8.12 o
  -2  11   6         84.73         68.08        13.64 o
  -1  11   6         18.93         19.86         9.75 o
   0  11   6         72.73         84.53         9.14 o
   1  11   6        608.02        660.79        36.95 o
   2  11   6        569.12        561.47        33.49 o
   3  11   6        105.31        114.98        16.21 o
   4  11   6        578.79        602.66        41.96 o
   5  11   6        258.90        335.31        44.39 o
   6  11   6        221.00        158.87        31.38 o
   7  11   6         69.69         31.59        18.30 o
  -5  12   6        181.84        170.07        17.47 o
  -4  12   6        278.38        273.26        23.44 o
  -3  12   6        184.10        155.83        16.08 o
  -2  12   6        802.87        818.38        35.90 o
  -1  12   6         93.21         90.40        11.94 o
   0  12   6       1073.19       1145.18        42.72 o
   1  12   6          1.87          0.00         6.88 o
   2  12   6        152.76        139.88        17.82 o
   3  12   6          6.76          1.76         7.79 o
   4  12   6         56.85         80.88        13.85 o
   5  12   6          2.06          0.00         6.39 o
   6  12   6        178.50        122.69        30.12 o
   7  12   6         70.90        148.54        31.61 o
  -5  13   6        705.11        746.97        40.94 o
  -4  13   6         41.13         43.84        10.96 o
  -3  13   6         60.20         64.95        12.13 o
  -2  13   6        169.08        179.73        16.47 o
  -1  13   6        108.06         93.80        15.84 o
   0  13   6         16.63         13.15         7.73 o
   1  13   6        454.92        419.97        28.15 o
   2  13   6        413.22        422.84        34.99 o
   3  13   6        184.27        162.52        56.69 o
   4  13   6        242.45        236.91        33.69 o
   5  13   6        452.22        434.31        34.33 o
   6  13   6          1.36          0.00        13.09 o
  -4  14   6         87.18         95.41        19.23 o
  -3  14   6        120.05         96.70        17.48 o
  -2  14   6         98.76        103.07        14.32 o
  -1  14   6        139.35        142.56        13.15 o
   0  14   6        684.41        641.83        28.93 o
   1  14   6        119.02        112.86        26.58 o
   2  14   6        434.76        452.45        50.12 o
   3  14   6        400.24        390.17        34.11 o
   4  14   6         78.85         75.10        20.60 o
   5  14   6          9.14          3.75         9.38 o
   6  14   6          1.94          0.00        14.45 o
  -4  15   6          0.65          0.00         8.53 o
  -3  15   6         43.90         54.31        13.10 o
  -2  15   6         29.84         18.91         9.60 o
  -1  15   6         83.27         93.28        12.35 o
   0  15   6          8.84          0.00         7.71 o
   1  15   6        218.62        230.22        24.01 o
   2  15   6          0.03          0.91         9.32 o
   3  15   6         10.62         15.22        13.60 o
   4  15   6        151.24        144.74        21.11 o
   5  15   6         17.43         17.25        11.22 o
  -3  16   6          0.47         13.18        10.19 o
  -2  16   6          1.20          0.00         9.03 o
  -1  16   6        182.12        183.05        18.79 o
   0  16   6        160.69        177.60        20.41 o
   1  16   6         75.00         74.31        25.02 o
   2  16   6        765.33        760.01        54.70 o
   3  16   6         39.51          6.11        12.06 o
   4  16   6          0.13          0.87        10.46 o
  -2  17   6         17.40         17.75        10.96 o
  -1  17   6         12.47         45.83        16.86 o
   0  17   6         46.71         37.51        12.98 o
   1  17   6         33.04         50.75        16.52 o
   2  17   6         78.12         59.85        15.85 o
   3  17   6         35.00         22.03        13.71 o
   0 -13   7         48.88         53.91        20.01 o
   1 -13   7        625.53        617.98        66.76 o
  -2 -12   7        153.43        162.74        24.98 o
  -1 -12   7          0.64          0.00        10.89 o
   0 -12   7        107.68        114.70        22.49 o
   1 -12   7        324.07        357.92        47.77 o
   2 -12   7         82.14         62.22        22.31 o
   3 -12   7        132.69        125.46        17.14 o
  -4 -11   7          2.79          0.00        15.10 o
  -3 -11   7        109.98         62.12        18.02 o
  -2 -11   7        271.85        311.96        32.16 o
  -1 -11   7        261.92        285.97        24.66 o
   0 -11   7        106.34        106.38        21.21 o
   1 -11   7          2.15          6.42        13.87 o
   2 -11   7          4.52          1.97        12.87 o
   3 -11   7       1397.80       1297.12        75.95 o
   4 -11   7          1.79          0.00         9.01 o
  -4 -10   7        148.69        137.20        29.27 o
  -3 -10   7        146.56        139.05        19.82 o
  -2 -10   7         78.84        114.41        16.35 o
  -1 -10   7        558.12        502.29        36.80 o
   0 -10   7        116.99         86.82        24.32 o
   1 -10   7        126.23         96.13        13.29 o
   2 -10   7          0.81          0.00         8.79 o
   3 -10   7         22.60         40.82        10.96 o
   4 -10   7         93.06         81.84        13.73 o
   5 -10   7         27.07         17.85         9.70 o
  -5  -9   7        438.36        430.94        56.89 o
  -4  -9   7        216.75        172.72        51.03 o
  -3  -9   7         25.04         47.19        13.27 o
  -2  -9   7        121.42        133.16        16.63 o
  -1  -9   7         11.10          0.00         7.41 o
   0  -9   7        459.55        439.14        28.21 o
   1  -9   7        175.10        172.44        16.65 o
   2  -9   7         14.22         11.75         9.29 o
   3  -9   7        213.87        186.62        18.07 o
   4  -9   7        328.43        321.16        22.77 o
   5  -9   7        460.38        486.57        33.15 o
  -5  -8   7         53.79         44.36        19.50 o
  -4  -8   7         57.43         53.72        18.66 o
  -3  -8   7        288.41        305.06        26.17 o
  -2  -8   7       1150.93       1000.10        57.54 o
  -1  -8   7        152.50        150.98        15.86 o
   0  -8   7        153.35        165.07        27.10 o
   1  -8   7        168.48        145.53        14.12 o
   2  -8   7        203.16        182.49        19.95 o
   3  -8   7         49.79         46.46        10.16 o
   4  -8   7         12.86          3.26         7.30 o
   5  -8   7          5.09          2.12         9.07 o
   6  -8   7         30.41         27.07        11.87 o
  -6  -7   7          2.80          3.93        11.48 o
  -5  -7   7          2.70          0.00         8.27 o
  -4  -7   7        126.85         99.74        32.19 o
  -3  -7   7        159.07        179.71        28.95 o
  -2  -7   7         26.76         15.81         7.56 o
  -1  -7   7        233.23        240.43        20.54 o
   0  -7   7        546.82        545.01        26.45 o
   1  -7   7        731.07        794.67        30.02 o
   2  -7   7          5.15          3.28         8.29 o
   3  -7   7        937.05        938.94        41.14 o
   4  -7   7         33.47         17.16         7.30 o
   5  -7   7        102.72         61.16        13.03 o
   6  -7   7          1.65         17.60         9.62 o
  -6  -6   7        161.24        165.95        20.29 o
  -5  -6   7          1.09          3.04         8.33 o
  -4  -6   7         49.77         47.69        12.94 o
  -3  -6   7         99.31        117.33        15.35 o
  -2  -6   7        303.18        272.59        20.94 o
  -1  -6   7         57.31         56.01         9.45 o
   0  -6   7        529.18        492.57        25.14 o
   1  -6   7         36.20         33.30         5.74 o
   2  -6   7        491.07        481.85        24.65 o
   3  -6   7         76.65         66.47         9.80 o
   4  -6   7         83.62         88.41         9.00 o
   5  -6   7        815.95        830.39        73.21 o
   6  -6   7         47.76         40.80        24.19 o
   7  -6   7         52.20         17.29        22.75 o
  -7  -5   7          1.85         30.77        14.96 o
  -6  -5   7         14.68          6.60         8.95 o
  -5  -5   7         66.61         58.54        18.56 o
  -4  -5   7        112.50        124.71        18.61 o
  -3  -5   7       2134.45       2083.24        69.63 o
  -2  -5   7         16.09         16.45         6.67 o
  -1  -5   7         28.09         15.00         6.26 o
   0  -5   7         39.17         43.27         7.60 o
   1  -5   7        748.03        792.48        38.14 o
   2  -5   7         45.48         55.48         8.51 o
   3  -5   7        200.07        190.12        15.62 o
   4  -5   7        699.34        650.29        27.40 o
   5  -5   7        139.74        163.68        16.96 o
   6  -5   7        197.78        170.77        37.23 o
   7  -5   7         72.95         54.58        41.16 o
  -7  -4   7        123.66        149.84        37.55 o
  -6  -4   7        282.04        330.12        26.94 o
  -5  -4   7        201.89        224.66        23.14 o
  -4  -4   7        436.24        460.27        34.52 o
  -3  -4   7          4.91          0.00         5.27 o
  -2  -4   7         19.30         11.31         4.58 o
  -1  -4   7        133.93        130.34        11.62 o
   0  -4   7       1405.87       1348.95        43.19 o
   1  -4   7         10.98          8.18         3.98 o
   2  -4   7        192.10        162.54        16.48 o
   3  -4   7        896.05        955.87        38.02 o
   4  -4   7        714.17        670.72        27.28 o
   5  -4   7        171.25        143.63        30.97 o
   6  -4   7         39.91         22.01        61.74 o
   7  -4   7        276.68        240.14        41.27 o
   8  -4   7          3.36          0.00        20.22 o
  -7  -3   7        175.09        242.32        30.56 o
  -6  -3   7         46.24         34.77         9.72 o
  -5  -3   7          3.01         18.71         8.30 o
  -4  -3   7        279.63        318.97        27.53 o
  -3  -3   7         40.79         67.37         9.48 o
  -2  -3   7        203.74        210.38        13.61 o
  -1  -3   7       2384.24       2403.21        69.14 o
   0  -3   7         64.82         65.05         8.16 o
   1  -3   7        633.97        669.24        23.24 o
   2  -3   7        136.66        160.31        11.25 o
   3  -3   7        101.02        108.91         8.22 o
   4  -3   7        359.66        316.42        43.09 o
   5  -3   7        601.59        606.20        49.09 o
   6  -3   7       1214.50       1231.60        92.07 o
   7  -3   7         10.39         40.71        19.74 o
   8  -3   7        472.13        518.26        61.94 o
  -7  -2   7        113.98        195.47        26.85 o
  -6  -2   7          2.40          0.00         5.18 o
  -5  -2   7         63.24         48.16        12.65 o
  -4  -2   7         63.23         63.45        12.14 o
  -3  -2   7         82.47         92.02         9.90 o
  -2  -2   7       4737.84       4783.02       126.17 o
  -1  -2   7         13.00          4.24         4.67 o
   0  -2   7       1439.48       1266.61        39.61 o
   1  -2   7        841.28        895.05        27.08 o
   2  -2   7       1143.13       1119.27        33.13 o
   3  -2   7         38.79         39.64         5.49 o
   4  -2   7       2333.89       2221.86       102.32 o
   5  -2   7       1615.55       1538.05       102.34 o
   6  -2   7          7.23          0.00        10.59 o
   7  -2   7         26.83         32.89        19.50 o
   8  -2   7          0.96          8.30        15.89 o
  -7  -1   7        442.13        378.19        37.71 o
  -6  -1   7        468.48        515.74        30.45 o
  -5  -1   7        165.69        186.73        30.23 o
  -4  -1   7        111.84        121.28        20.43 o
  -3  -1   7        116.05        119.82        12.12 o
  -2  -1   7         30.39         30.89         4.97 o
  -1  -1   7        126.62        141.63        11.45 o
   0  -1   7        149.72        150.41        15.11 o
   1  -1   7         86.20        128.60         6.83 o
   2  -1   7         81.41         84.51         7.27 o
   3  -1   7        681.69        659.51        40.85 o
   4  -1   7        118.96        143.57        18.94 o
   5  -1   7         15.01          2.83         8.13 o
   6  -1   7         43.24         51.09        11.03 o
   7  -1   7         21.32         17.29        18.78 o
   8  -1   7        170.66        182.53        30.83 o
  -7   0   7         77.99         73.86        25.27 o
  -6   0   7        405.92        428.95        40.80 o
  -5   0   7        177.12        164.73        14.38 o
  -4   0   7        100.75         72.95        12.94 o
  -3   0   7          8.44          0.00         5.38 o
  -2   0   7       2332.92       2384.92        66.11 o
  -1   0   7         28.97         15.73         5.16 o
   0   0   7       1802.93       1632.07        50.85 o
   1   0   7       1944.80       2045.19        53.59 o
   2   0   7        819.02        802.29        25.43 o
   3   0   7         29.11         27.01         9.29 o
   4   0   7         93.59         91.54        18.93 o
   5   0   7          0.30          5.37         6.88 o
   6   0   7        340.86        353.13        29.33 o
   7   0   7         71.87        104.96        16.01 o
   8   0   7        124.47        142.44        25.41 o
  -7   1   7         20.90          0.22         9.10 o
  -6   1   7        133.90        152.49        24.55 o
  -5   1   7          1.28          0.00         4.95 o
  -4   1   7         17.94         27.45         8.31 o
  -3   1   7        291.19        241.48        18.68 o
  -2   1   7        263.78        268.01        11.59 o
  -1   1   7       3224.22       2934.05        79.00 o
   0   1   7          3.21          3.34         3.96 o
   1   1   7       6758.26       6994.30       179.88 o
   2   1   7          5.51          4.23         2.13 o
   3   1   7        171.97        128.45        16.11 o
   4   1   7        331.84        306.40        27.28 o
   5   1   7       1971.27       1959.19        87.54 o
   6   1   7         75.63         90.33        13.46 o
   7   1   7         20.92         24.97         9.09 o
   8   1   7        493.41        557.49       102.54 o
  -7   2   7        141.47        128.70        26.72 o
  -6   2   7        543.25        565.16        26.42 o
  -5   2   7        729.09        730.20        34.70 o
  -4   2   7         35.75         26.95         9.31 o
  -3   2   7          0.22          0.00         5.03 o
  -2   2   7        718.12        689.80        23.67 o
  -1   2   7        196.71        202.80        10.61 o
   0   2   7        323.05        277.90        14.39 o
   1   2   7         10.50          8.86         4.93 o
   2   2   7       2120.17       2374.43        70.11 o
   3   2   7       4931.34       5043.03       202.98 o
   4   2   7        694.95        692.66        38.26 o
   5   2   7       1412.88       1445.90        65.99 o
   6   2   7        513.87        443.70        26.43 o
   7   2   7          0.38          0.00        21.66 o
   8   2   7        165.57        147.67        37.28 o
  -7   3   7        719.20        736.82        81.96 o
  -6   3   7          0.33          0.00         4.83 o
  -5   3   7        372.21        377.04        25.03 o
  -4   3   7        391.73        374.74        24.57 o
  -3   3   7        217.85        228.30        12.78 o
  -2   3   7        418.72        469.68        17.77 o
  -1   3   7       3922.54       3919.02       103.19 o
   0   3   7        372.51        437.60        18.21 o
   1   3   7       2493.90       2275.90        72.91 o
   2   3   7        296.09        307.18        15.04 o
   3   3   7       2147.29       1988.81        87.80 o
   4   3   7          0.47          0.00         5.12 o
   5   3   7        298.50        350.76        23.53 o
   6   3   7         76.68         26.00        27.44 o
   7   3   7         86.70         65.90        26.26 o
   8   3   7         92.68        120.50        34.24 o
  -7   4   7         25.22          6.25        18.78 o
  -6   4   7        195.10        192.42        15.76 o
  -5   4   7        161.06        206.88        20.34 o
  -4   4   7         38.32         40.62         9.66 o
  -3   4   7        307.33        335.32        22.55 o
  -2   4   7         19.14         12.92         3.84 o
  -1   4   7        200.08        172.06         9.94 o
   0   4   7       1818.87       1657.48        43.88 o
   1   4   7        290.89        313.73        16.06 o
   2   4   7       2181.23       2469.75        73.95 o
   3   4   7       1273.48       1396.35        58.05 o
   4   4   7       2007.95       2190.36        83.89 o
   5   4   7       1445.44       1426.64        66.56 o
   6   4   7         57.98         46.04        21.28 o
   7   4   7        700.37        676.96       106.52 o
   8   4   7         92.56         92.08        31.91 o
  -7   5   7        266.48        300.13        36.47 o
  -6   5   7         12.43         18.31         8.00 o
  -5   5   7       1278.95       1281.90        73.38 o
  -4   5   7         35.08         57.93         9.30 o
  -3   5   7       2119.00       2173.27        62.44 o
  -2   5   7       2298.97       2427.25        66.88 o
  -1   5   7         18.72         15.77         4.12 o
   0   5   7        203.83        168.86         9.80 o
   1   5   7        209.69        208.85        18.14 o
   2   5   7        350.11        319.92        17.54 o
   3   5   7       1394.32       1565.54        64.15 o
   4   5   7        177.11        179.30        19.60 o
   5   5   7       1430.30       1326.85        74.94 o
   6   5   7        247.22        244.10        22.31 o
   7   5   7        666.53        563.92        67.13 o
   8   5   7          0.00          0.00        17.68 o
  -7   6   7         49.96         78.85        18.67 o
  -6   6   7         21.07         23.73         9.62 o
  -5   6   7       1330.90       1202.14        88.12 o
  -4   6   7        787.02        749.88        36.19 o
  -3   6   7       2056.84       2082.77        61.01 o
  -2   6   7        238.51        261.27        13.34 o
  -1   6   7        547.09        604.90        22.38 o
   0   6   7        223.96        224.75        11.57 o
   1   6   7       1998.07       2172.31        65.57 o
   2   6   7        312.87        320.59        21.86 o
   3   6   7       2592.26       2729.87       102.57 o
   4   6   7       2353.40       2552.36        97.29 o
   5   6   7          1.78          0.42         6.04 o
   6   6   7       2199.80       2120.90        84.30 o
   7   6   7          9.11          8.04        10.92 o
   8   6   7         27.95          5.63        18.51 o
  -7   7   7        123.96        165.42        24.60 o
  -6   7   7        447.21        384.26        29.82 o
  -5   7   7         42.47         27.74         8.40 o
  -4   7   7         24.31         24.76         7.89 o
  -3   7   7        352.42        376.83        27.21 o
  -2   7   7       1651.43       1672.51        49.23 o
  -1   7   7         99.35        127.64         9.08 o
   0   7   7         11.53          1.18         6.67 o
   1   7   7        946.47        981.90        34.20 o
   2   7   7        503.52        561.98        34.61 o
   3   7   7         79.55         69.35        14.98 o
   4   7   7         16.75          0.26        12.54 o
   5   7   7          9.18         17.64        11.31 o
   6   7   7        319.88        353.56        29.49 o
   7   7   7        213.28        190.25        20.94 o
   8   7   7        362.11        391.83        38.71 o
  -7   8   7         82.04         76.54        18.97 o
  -6   8   7          0.01          2.66         6.05 o
  -5   8   7        286.00        300.77        25.22 o
  -4   8   7         98.80         94.00        12.32 o
  -3   8   7         45.50         39.67         8.38 o
  -2   8   7        348.97        327.88        17.44 o
  -1   8   7        406.07        526.72        24.17 o
   0   8   7        527.18        546.13        24.28 o
   1   8   7        753.48        784.68        50.86 o
   2   8   7        563.58        590.26        24.90 o
   3   8   7        417.26        469.22        24.71 o
   4   8   7        657.95        687.11        47.29 o
   5   8   7       1630.52       1708.07        81.98 o
   6   8   7        103.74         86.49        19.64 o
   7   8   7          0.60          0.00        15.89 o
   8   8   7        116.99        123.81        23.62 o
  -6   9   7         85.44         69.69        10.52 o
  -5   9   7        697.56        720.69        47.74 o
  -4   9   7        196.02        206.04        18.95 o
  -3   9   7       1386.20       1357.18        51.09 o
  -2   9   7        312.21        317.87        27.29 o
  -1   9   7        259.88        281.74        16.36 o
   0   9   7         55.75         49.29         6.88 o
   1   9   7       1117.77       1041.35        33.11 o
   2   9   7        401.13        391.90        29.08 o
   3   9   7         30.99         20.87         5.63 o
   4   9   7         18.77          0.00        20.58 o
   5   9   7         96.98        108.31        24.29 o
   6   9   7          8.26          0.00        12.13 o
   7   9   7          8.75         11.33        14.08 o
   8   9   7          3.96          0.00        12.28 o
  -6  10   7        140.95        142.96        35.23 o
  -5  10   7         28.15         36.64        10.70 o
  -4  10   7         36.33         33.16         8.95 o
  -3  10   7          0.96          0.00         6.73 o
  -2  10   7        285.08        307.79        18.15 o
  -1  10   7         32.53         23.17         6.46 o
   0  10   7        435.33        413.03        22.50 o
   1  10   7        111.78         81.20         7.54 o
   2  10   7        720.63        702.70        33.15 o
   3  10   7       2137.95       2102.04        79.88 o
   4  10   7         49.33         66.07        18.81 o
   5  10   7         65.29         50.63        20.58 o
   6  10   7         16.66         24.15        15.96 o
   7  10   7         13.42         33.46        17.48 o
   8  10   7          2.92         17.54        15.22 o
  -6  11   7         12.01          8.36         8.12 o
  -5  11   7          0.94          0.00         8.13 o
  -4  11   7        131.57        128.93        14.98 o
  -3  11   7        499.99        439.36        29.27 o
  -2  11   7         14.71          9.27         6.78 o
  -1  11   7        628.74        614.64        42.58 o
   0  11   7        335.19        371.38        20.11 o
   1  11   7        785.16        746.63        40.12 o
   2  11   7        889.68        988.00        68.96 o
   3  11   7        689.01        677.16        41.32 o
   4  11   7        210.61        246.14        22.00 o
   5  11   7          0.60          6.61        14.23 o
   6  11   7        201.26        269.32        71.49 o
   7  11   7          0.86          6.83        14.19 o
  -5  12   7          9.75          4.36         8.65 o
  -4  12   7        254.88        229.13        19.74 o
  -3  12   7        146.53        125.06        14.98 o
  -2  12   7          0.43          1.24         5.76 o
  -1  12   7          2.56          0.71         6.94 o
   0  12   7         15.08         31.37         7.98 o
   1  12   7         95.74         71.33        12.57 o
   2  12   7        753.48        720.56        63.18 o
   3  12   7        267.95        295.44        26.42 o
   4  12   7         10.11          9.24        16.14 o
   5  12   7        619.35        695.08        43.15 o
   6  12   7         75.51         47.26        54.16 o
   7  12   7         27.42         27.68        17.86 o
  -5  13   7        184.67        164.72        27.64 o
  -4  13   7         92.55         54.13        15.82 o
  -3  13   7         19.56         13.74         9.17 o
  -2  13   7       1269.18       1149.75        44.53 o
  -1  13   7        144.86        144.24        14.28 o
   0  13   7          1.00          0.14         5.69 o
   1  13   7          6.15          0.00        13.21 o
   2  13   7        979.15       1039.90        59.80 o
   3  13   7        968.89        850.17        71.20 o
   4  13   7        145.73        205.27        22.93 o
   5  13   7         33.43         13.62        12.40 o
   6  13   7          4.66         27.54        18.22 o
  -4  14   7          1.19          7.10         9.81 o
  -3  14   7        266.17        261.28        22.57 o
  -2  14   7        135.34        137.81        16.03 o
  -1  14   7        173.63        134.44        17.03 o
   0  14   7        147.25        121.40        16.75 o
   1  14   7          0.39         10.34         9.23 o
   2  14   7        160.57        148.87        20.07 o
   3  14   7          0.77          0.00         6.97 o
   4  14   7          0.13          0.00         8.76 o
   5  14   7         37.67         49.98        13.54 o
   6  14   7         17.71         13.50        12.47 o
  -4  15   7         44.98         25.52        11.02 o
  -3  15   7        419.45        424.84        32.04 o
  -2  15   7        716.97        785.86        61.15 o
  -1  15   7        132.16        141.68        19.09 o
   0  15   7        134.47        155.94        31.65 o
   1  15   7          4.63          0.00        11.06 o
   2  15   7          3.34         15.75        10.40 o
   3  15   7        153.72        109.71        22.63 o
   4  15   7        139.17        178.64        23.87 o
   5  15   7          0.06          0.00         8.57 o
  -3  16   7          0.01          1.96        10.84 o
  -2  16   7        116.17        105.89        15.66 o
  -1  16   7        124.66        122.62        12.83 o
   0  16   7         18.79         27.18        11.51 o
   1  16   7         69.98         49.13        15.12 o
   2  16   7         15.98          8.80        19.03 o
   3  16   7        246.18        253.70        28.46 o
   4  16   7         57.65        102.52        19.38 o
  -2  17   7         36.76         32.78        12.45 o
  -1  17   7        224.97        194.29        28.48 o
   0  17   7          0.62          6.89        11.06 o
   1  17   7         21.32         31.77        15.79 o
   2  17   7        252.70        277.22        45.43 o
   3  17   7         16.73          0.00        10.61 o
  -1 -12   8         13.29          7.95        10.85 o
   0 -12   8          3.13          0.00        15.11 o
   1 -12   8         12.00         25.25        18.72 o
   2 -12   8         53.65         90.10        22.51 o
  -3 -11   8        126.87        163.68        29.09 o
  -2 -11   8        126.89        125.52        21.86 o
  -1 -11   8        682.12        772.27        45.55 o
   0 -11   8          3.01          0.00        13.29 o
   1 -11   8        362.20        223.60        32.84 o
   2 -11   8         27.45         35.59        14.82 o
   3 -11   8          5.99         10.42        10.22 o
  -4 -10   8         96.10         70.01        32.01 o
  -3 -10   8         99.84        128.44        22.77 o
  -2 -10   8        491.63        424.92        33.91 o
  -1 -10   8        119.94         90.68        15.20 o
   0 -10   8          4.32          0.00        11.94 o
   1 -10   8         74.98         26.77        22.20 o
   2 -10   8         55.98         36.58        11.63 o
   3 -10   8         38.29         34.33        11.16 o
   4 -10   8        293.62        300.95        23.46 o
  -4  -9   8         32.61         52.62        19.55 o
  -3  -9   8         17.75         39.45        13.74 o
  -2  -9   8          1.02          5.27         8.28 o
  -1  -9   8        610.91        642.75        48.81 o
   0  -9   8        156.05        135.57        23.78 o
   1  -9   8         88.75         72.46        15.96 o
   2  -9   8         79.20         60.71        18.77 o
   3  -9   8        808.89        678.57        49.73 o
   4  -9   8        155.80        148.32        16.19 o
   5  -9   8        109.93        131.71        17.32 o
  -5  -8   8         17.30          0.00        12.06 o
  -4  -8   8         59.59         42.71        15.80 o
  -3  -8   8          0.21          6.32         9.85 o
  -2  -8   8         67.02         90.29        13.65 o
  -1  -8   8         82.18         89.94        13.15 o
   0  -8   8        719.50        714.02        34.71 o
   1  -8   8        262.10        254.46        22.88 o
   2  -8   8          7.67          0.00         7.93 o
   3  -8   8        441.98        394.98        26.48 o
   4  -8   8          6.08         10.55         7.88 o
   5  -8   8        179.97        173.37        22.51 o
   6  -8   8        216.10        224.51        42.91 o
  -5  -7   8        610.02        667.77       115.79 o
  -4  -7   8         29.82         34.66        14.13 o
  -3  -7   8        165.95        172.13        22.99 o
  -2  -7   8        144.08        127.89        14.28 o
  -1  -7   8        785.11        846.14        38.97 o
   0  -7   8        168.99        217.65        37.94 o
   1  -7   8         67.01         62.01        10.40 o
   2  -7   8        465.20        471.47        27.37 o
   3  -7   8          6.79         15.13         7.74 o
   4  -7   8        185.33        163.43        14.92 o
   5  -7   8        356.11        351.71        22.42 o
   6  -7   8        508.95        556.28        51.46 o
  -6  -6   8        295.29        273.83        34.41 o
  -5  -6   8        260.90        288.50        29.63 o
  -4  -6   8         21.05         28.77        10.69 o
  -3  -6   8        136.93        110.86        15.98 o
  -2  -6   8         55.35         41.44         8.98 o
  -1  -6   8          8.43         12.94         7.01 o
   0  -6   8          0.21          4.26         5.82 o
   1  -6   8         48.02         47.02         7.31 o
   2  -6   8        173.47        184.13        16.18 o
   3  -6   8        653.03        710.57        38.81 o
   4  -6   8        210.29        209.11        14.95 o
   5  -6   8         21.12         31.31        11.17 o
   6  -6   8         22.61         25.21        10.25 o
   7  -6   8         13.91          0.00        19.68 o
  -6  -5   8         34.17         14.00        10.64 o
  -5  -5   8        444.97        436.65        35.82 o
  -4  -5   8         60.93         58.93        31.04 o
  -3  -5   8        135.22        110.63        17.09 o
  -2  -5   8          0.11          0.00         5.81 o
  -1  -5   8       2168.08       2170.81        66.10 o
   0  -5   8         17.44          5.93         5.68 o
   1  -5   8       1549.15       1527.57        49.63 o
   2  -5   8        145.37        143.81        14.06 o
   3  -5   8          4.21         10.29         8.32 o
   4  -5   8        100.87        104.83         7.79 o
   5  -5   8        143.65        144.61        17.00 o
   6  -5   8        184.84        184.28        39.45 o
   7  -5   8        128.26        114.20        33.80 o
  -6  -4   8        124.59         96.94        24.64 o
  -5  -4   8         22.94         11.83        13.21 o
  -4  -4   8         72.72         74.02        14.37 o
  -3  -4   8        217.68        239.04        17.64 o
  -2  -4   8       1123.78       1087.26        36.13 o
  -1  -4   8        284.82        346.19        29.19 o
   0  -4   8        875.55        945.72        49.42 o
   1  -4   8       1529.16       1519.56        43.72 o
   2  -4   8         12.69          8.87         6.09 o
   3  -4   8        356.62        327.75        18.12 o
   4  -4   8         74.79         81.29         8.56 o
   5  -4   8       1530.28       1546.38        67.90 o
   6  -4   8        447.18        437.67        66.08 o
   7  -4   8          5.32          5.96        17.62 o
  -7  -3   8         26.80         25.42        13.19 o
  -6  -3   8          8.13         31.63        10.67 o
  -5  -3   8        783.12        688.75        46.33 o
  -4  -3   8          0.38          0.00         7.85 o
  -3  -3   8       1319.26       1199.28        47.98 o
  -2  -3   8         27.32         18.34         5.12 o
  -1  -3   8       3489.39       3408.60        95.33 o
   0  -3   8        185.24        216.97        14.38 o
   1  -3   8        276.71        250.85        16.62 o
   2  -3   8         59.21         36.12         6.04 o
   3  -3   8        189.07        192.71        12.26 o
   4  -3   8        544.46        467.76        43.87 o
   5  -3   8        548.08        613.10        65.08 o
   6  -3   8        447.49        398.53        58.13 o
   7  -3   8          0.50         13.31        16.62 o
   8  -3   8          2.62          0.00        15.78 o
  -7  -2   8         59.46         55.90        34.30 o
  -6  -2   8         36.07         43.05        11.10 o
  -5  -2   8          2.81          3.82         8.24 o
  -4  -2   8        556.15        527.01        37.43 o
  -3  -2   8        231.88        239.29        17.29 o
  -2  -2   8        401.40        457.42        19.92 o
  -1  -2   8        773.15        818.16        32.02 o
   0  -2   8       4692.58       4657.36       125.18 o
   1  -2   8         15.03          6.29         3.50 o
   2  -2   8       2312.07       2365.07        62.52 o
   3  -2   8       1298.67       1435.75        42.96 o
   4  -2   8        309.59        318.07        42.16 o
   5  -2   8         34.78         15.22        18.41 o
   6  -2   8         88.37         82.62        18.83 o
   7  -2   8         36.12         33.22        20.43 o
   8  -2   8         82.55         98.05        44.41 o
  -7  -1   8        109.20        113.31        21.27 o
  -6  -1   8          7.53         23.57         9.74 o
  -5  -1   8         14.93          8.64        17.71 o
  -4  -1   8        293.82        262.20        26.74 o
  -3  -1   8        646.89        573.18        26.92 o
  -2  -1   8        344.85        333.21        18.86 o
  -1  -1   8       6862.89       7097.61       199.36 o
   0  -1   8        345.00        330.88        22.12 o
   1  -1   8       5612.08       5771.01       132.23 o
   2  -1   8        218.19        204.20        11.32 o
   3  -1   8        460.12        431.59        17.06 o
   4  -1   8        723.52        851.49        52.63 o
   5  -1   8         22.44         20.94        10.55 o
   6  -1   8       2124.86       2144.24       134.37 o
   7  -1   8        943.57        979.36        76.85 o
   8  -1   8        233.77        307.44        42.36 o
  -7   0   8        130.81        109.44        20.99 o
  -6   0   8         34.80         14.38         7.82 o
  -5   0   8        354.24        310.89        26.52 o
  -4   0   8        318.10        308.66        26.35 o
  -3   0   8          7.16          2.33         6.52 o
  -2   0   8        365.25        376.45        25.41 o
  -1   0   8          1.05          2.17         4.76 o
   0   0   8       1196.88       1356.25        50.76 o
   1   0   8        492.00        502.07        27.06 o
   2   0   8        404.50        415.28        16.53 o
   3   0   8        617.29        630.55        24.69 o
   4   0   8       1607.03       1632.43        78.32 o
   5   0   8        341.37        351.63        30.72 o
   6   0   8        203.69        229.87        24.93 o
   7   0   8        195.13        182.68        30.47 o
   8   0   8         67.90         61.63        19.96 o
  -7   1   8        194.74        251.37        63.91 o
  -6   1   8         34.45         27.76         9.77 o
  -5   1   8        545.37        471.26        83.16 o
  -4   1   8          1.31          4.13         6.76 o
  -3   1   8         20.69         20.20         7.12 o
  -2   1   8        288.40        279.12        19.41 o
  -1   1   8        158.23        137.26        11.90 o
   0   1   8       4281.06       4313.72       123.47 o
   1   1   8       2553.96       2492.36        75.54 o
   2   1   8       1007.81       1019.55        31.20 o
   3   1   8        347.51        315.24        28.24 o
   4   1   8        125.56        108.03        16.23 o
   5   1   8        223.42        233.51        23.14 o
   6   1   8        233.88        244.33        23.70 o
   7   1   8        675.75        679.03        33.79 o
   8   1   8        574.56        619.23        50.48 o
  -7   2   8        524.18        538.86        52.36 o
  -6   2   8         54.14         54.76        11.65 o
  -5   2   8          1.93          0.33         6.53 o
  -4   2   8         23.60         31.60        11.62 o
  -3   2   8        113.59         83.41        14.70 o
  -2   2   8        116.78        157.06        12.28 o
  -1   2   8         74.54         87.80         7.29 o
   0   2   8       1330.27       1514.13        48.39 o
   1   2   8        343.66        319.62        22.78 o
   2   2   8       4620.19       5039.52       130.46 o
   3   2   8          0.08          0.00         7.62 o
   4   2   8        343.89        395.01        32.85 o
   5   2   8       1557.71       1661.23        79.35 o
   6   2   8        368.83        416.09        30.89 o
   7   2   8          0.14          2.42         5.93 o
   8   2   8        553.76        582.04       106.15 o
  -7   3   8          3.86          8.98        20.58 o
  -6   3   8          9.67         18.83         8.83 o
  -5   3   8        298.76        205.75        20.77 o
  -4   3   8         43.27         52.74        11.18 o
  -3   3   8        533.72        485.02        26.24 o
  -2   3   8        136.80        123.93         9.39 o
  -1   3   8        269.77        242.17        11.85 o
   0   3   8         53.60         52.01         6.39 o
   1   3   8       6006.28       6101.25       171.19 o
   2   3   8       3218.77       3139.31        90.72 o
   3   3   8       3273.73       3547.97       149.31 o
   4   3   8         49.88         47.87        11.22 o
   5   3   8        283.56        274.34        23.54 o
   6   3   8        192.16        196.98        28.73 o
   7   3   8         10.23          7.40        19.38 o
   8   3   8        290.65        293.23        52.41 o
  -7   4   8         79.45        150.73        23.69 o
  -6   4   8        272.49        291.49        25.13 o
  -5   4   8        591.85        534.30        41.34 o
  -4   4   8        415.95        366.22        28.27 o
  -3   4   8       1392.34       1330.19        41.08 o
  -2   4   8        376.90        358.11        17.43 o
  -1   4   8        531.10        518.12        25.25 o
   0   4   8        118.83        146.03        10.10 o
   1   4   8       4505.73       4439.54       118.09 o
   2   4   8       1172.65       1415.95        45.43 o
   3   4   8        763.56        693.14        36.87 o
   4   4   8       1912.46       1884.61        75.18 o
   5   4   8         61.38         37.38         8.58 o
   6   4   8        496.34        486.76        45.03 o
   7   4   8         39.66         39.02        22.31 o
   8   4   8          1.69          0.72        21.45 o
  -7   5   8        155.77        135.77        22.14 o
  -6   5   8          5.74          2.44         8.12 o
  -5   5   8         19.91         27.79        10.12 o
  -4   5   8        607.39        677.08        41.69 o
  -3   5   8        262.35        268.46        17.52 o
  -2   5   8        529.61        520.51        20.16 o
  -1   5   8       2156.92       2083.29        58.78 o
   0   5   8         46.85         49.87         5.60 o
   1   5   8        483.83        503.13        21.83 o
   2   5   8         11.00          9.95         8.86 o
   3   5   8        235.60        238.64        21.96 o
   4   5   8         68.79         98.55        16.26 o
   5   5   8         86.37         65.27        11.70 o
   6   5   8        217.57        243.88        20.52 o
   7   5   8        236.26        177.51        37.18 o
   8   5   8        175.92        124.64        54.16 o
  -7   6   8         54.82         61.82        17.16 o
  -6   6   8         54.82         75.16         9.09 o
  -5   6   8       1197.63       1142.47        90.03 o
  -4   6   8        166.95        172.54        25.18 o
  -3   6   8         14.31         13.86         6.11 o
  -2   6   8        956.48        918.39        37.81 o
  -1   6   8         61.98         50.26         8.62 o
   0   6   8       1034.89        891.13        37.23 o
   1   6   8         33.41         32.28        10.42 o
   2   6   8        970.08        988.13        40.70 o
   3   6   8         21.59         23.26        12.67 o
   4   6   8         17.27         12.23         7.31 o
   5   6   8          0.11          0.00         6.98 o
   6   6   8         41.30         52.45        11.00 o
   7   6   8        242.24        256.60        20.81 o
   8   6   8        120.60         90.59        31.61 o
  -7   7   8          8.57          0.43        10.04 o
  -6   7   8          0.03          2.70         6.34 o
  -5   7   8        333.51        315.62        32.69 o
  -4   7   8          0.08          0.00        14.55 o
  -3   7   8       1076.01       1019.45        40.31 o
  -2   7   8        210.13        238.55        14.36 o
  -1   7   8        356.91        314.48        15.85 o
   0   7   8        126.42        129.18         9.93 o
   1   7   8        320.92        397.70        29.17 o
   2   7   8         25.57         10.98         6.15 o
   3   7   8          0.59          0.12         3.03 o
   4   7   8       1103.29       1084.33        53.35 o
   5   7   8        244.50        229.37        22.04 o
   6   7   8         10.30          2.55         7.42 o
   7   7   8        177.28        116.34        19.48 o
   8   7   8         16.15          0.00        28.16 o
  -7   8   8          0.07          1.15        10.76 o
  -6   8   8          0.87          0.00         6.44 o
  -5   8   8       1092.74       1096.51        61.84 o
  -4   8   8         61.48         76.40        11.71 o
  -3   8   8         86.87         99.04        11.53 o
  -2   8   8          0.04          0.00         3.85 o
  -1   8   8         85.22         92.02         8.40 o
   0   8   8        508.48        457.49        23.09 o
   1   8   8         56.90         65.26         8.56 o
   2   8   8        776.03        743.62        30.19 o
   3   8   8       1779.31       1802.41        71.62 o
   4   8   8        131.94        133.84        19.86 o
   5   8   8        828.07        989.36       115.18 o
   6   8   8        164.49        131.20        25.52 o
   7   8   8         24.92         52.63        19.14 o
   8   8   8         24.58         40.74        16.08 o
  -6   9   8          6.50          8.78         7.43 o
  -5   9   8        804.76        860.80        82.03 o
  -4   9   8        126.96         87.22        12.90 o
  -3   9   8        101.18         90.96        11.89 o
  -2   9   8        454.69        491.63        22.43 o
  -1   9   8       2884.74       2800.94        84.61 o
   0   9   8          1.54         11.51         5.02 o
   1   9   8        808.37        826.41        34.72 o
   2   9   8         67.91         60.79         8.19 o
   3   9   8        504.13        526.83        35.17 o
   4   9   8        172.38        202.29        32.38 o
   5   9   8        118.36        124.56        51.99 o
   6   9   8        407.69        491.92        51.99 o
   7   9   8         35.59         50.10        18.56 o
   8   9   8        252.02        392.36        64.63 o
  -6  10   8         14.40          2.47         8.55 o
  -5  10   8         13.31         21.75         9.72 o
  -4  10   8         18.73         27.02        14.30 o
  -3  10   8          1.80          2.23         6.76 o
  -2  10   8        239.01        251.67        16.94 o
  -1  10   8        676.88        714.83        34.70 o
   0  10   8        272.76        274.31        37.79 o
   1  10   8         81.08        105.14        13.25 o
   2  10   8        110.23        113.77        12.18 o
   3  10   8        570.17        575.02        29.87 o
   4  10   8        934.67        845.94        89.18 o
   5  10   8         15.55         15.23        14.00 o
   6  10   8        958.17        972.91        75.13 o
   7  10   8         28.16         34.57        19.36 o
  -6  11   8         17.63         17.65         9.61 o
  -5  11   8        164.41        161.72        23.76 o
  -4  11   8        198.62        183.52        44.82 o
  -3  11   8       1943.61       1931.85        78.70 o
  -2  11   8        107.87         91.96        10.59 o
  -1  11   8          0.08          0.00         5.04 o
   0  11   8          0.47          1.20         5.72 o
   1  11   8        778.79        815.25        43.35 o
   2  11   8         21.10         13.87         8.31 o
   3  11   8          6.19          5.91         7.84 o
   4  11   8       1523.99       1634.16        77.22 o
   5  11   8        223.53        253.84        38.45 o
   6  11   8        110.57        118.78        27.52 o
   7  11   8         20.31         21.80        22.03 o
  -5  12   8         34.18         28.27        10.31 o
  -4  12   8         13.75          2.45         8.14 o
  -3  12   8         22.68         26.01        10.35 o
  -2  12   8          2.88          0.00         5.51 o
  -1  12   8          5.42          1.68         5.98 o
   0  12   8        440.02        446.68        28.99 o
   1  12   8         61.95         77.87        12.86 o
   2  12   8       1202.97       1256.60        99.08 o
   3  12   8        528.29        515.11        46.01 o
   4  12   8          3.59          0.00         7.30 o
   5  12   8         92.66         93.61        17.25 o
   6  12   8          0.16         21.32        17.17 o
   7  12   8          6.09          8.74        15.07 o
  -5  13   8          3.62         11.02        11.93 o
  -4  13   8         42.38         60.75        12.21 o
  -3  13   8        351.95        329.11        24.64 o
  -2  13   8        191.15        164.72        15.06 o
  -1  13   8        121.28        119.98        13.02 o
   0  13   8        203.07        214.69        16.43 o
   1  13   8         48.38         31.75        12.42 o
   2  13   8         37.93         27.18        11.47 o
   3  13   8          0.24          0.00         7.98 o
   4  13   8        120.48        102.75        24.97 o
   5  13   8         40.20         22.01        14.56 o
   6  13   8        422.45        401.90        53.08 o
  -4  14   8        835.38        824.70        61.89 o
  -3  14   8         59.36         23.32        16.13 o
  -2  14   8          0.36          7.29        13.63 o
  -1  14   8         65.33         57.67        10.43 o
   0  14   8        128.46         96.71        15.69 o
   1  14   8         14.25         16.41        10.61 o
   2  14   8         14.92         21.47        14.85 o
   3  14   8         75.18         53.13        16.07 o
   4  14   8          0.03          1.77        12.01 o
   5  14   8          1.79         13.05         9.31 o
   6  14   8        221.78        235.59        68.96 o
  -4  15   8          8.85          3.87         9.83 o
  -3  15   8        211.94        218.94        22.14 o
  -2  15   8        286.16        230.94        26.27 o
  -1  15   8          7.34          3.29         7.36 o
   0  15   8        857.70        884.06        53.75 o
   1  15   8          8.22          8.49        10.14 o
   2  15   8         52.20         56.21        15.06 o
   3  15   8          0.84          0.00         8.67 o
   4  15   8         55.65         52.29        14.89 o
   5  15   8         16.11         18.29        11.70 o
  -3  16   8          0.19         10.70        10.19 o
  -2  16   8        158.90        196.44        27.10 o
  -1  16   8         27.89         42.59        12.68 o
   0  16   8         88.89         87.82        22.75 o
   1  16   8         98.30         74.19        16.57 o
   2  16   8       1382.71       1438.44       116.92 o
   3  16   8         64.17         40.71        15.26 o
   4  16   8         37.10         60.54        17.05 o
  -1  17   8         78.92         63.90        21.87 o
   0  17   8        121.85         87.95        21.41 o
   1  17   8         83.19         63.26        18.56 o
   2  17   8         29.65          9.84        16.74 o
   3  17   8         15.89          2.12        11.59 o
  -2 -11   9         62.60         60.74        18.45 o
  -1 -11   9         38.62         32.87        12.49 o
   0 -11   9        163.47        219.09        46.67 o
   1 -11   9        571.24        596.56        57.21 o
   2 -11   9          5.10          0.00         9.93 o
  -3 -10   9         73.17         42.62        36.47 o
  -2 -10   9         98.99         82.22        18.79 o
  -1 -10   9        147.39        164.82        23.27 o
   0 -10   9         22.32         35.81        15.83 o
   1 -10   9          0.12          4.96        15.39 o
   2 -10   9        138.14        190.33        21.70 o
   3 -10   9         81.24         53.51        13.27 o
   4 -10   9          5.54          0.00         8.47 o
  -4  -9   9          0.11          7.42        12.60 o
  -3  -9   9        582.48        588.56        48.39 o
  -2  -9   9         25.00         19.33        10.87 o
  -1  -9   9        542.08        587.87        48.32 o
   0  -9   9         73.83         92.23        16.64 o
   1  -9   9        152.24         89.56        18.27 o
   2  -9   9         43.56         35.38        10.91 o
   3  -9   9          2.75          8.30         9.03 o
   4  -9   9        157.90        143.43        16.00 o
   5  -9   9         17.79         32.54        13.36 o
  -4  -8   9        189.63        174.97        25.37 o
  -3  -8   9         59.15         62.35        16.92 o
  -2  -8   9        364.08        304.17        23.57 o
  -1  -8   9         20.99         18.05         9.55 o
   0  -8   9          1.46          0.00         8.15 o
   1  -8   9        368.34        315.89        34.33 o
   2  -8   9        183.46        180.39        17.74 o
   3  -8   9         39.06         32.15        10.47 o
   4  -8   9        192.97        146.58        15.76 o
   5  -8   9        144.77        147.56        16.84 o
  -5  -7   9        186.25        207.40        47.11 o
  -4  -7   9        117.34        116.87        21.12 o
  -3  -7   9         68.58        114.55        19.99 o
  -2  -7   9        164.64        176.41        20.32 o
  -1  -7   9        125.28        113.93        14.32 o
   0  -7   9        125.09        109.22        13.32 o
   1  -7   9        565.72        503.71        36.43 o
   2  -7   9          6.76          0.00         7.57 o
   3  -7   9        553.47        553.02        30.70 o
   4  -7   9          5.21          3.14         7.02 o
   5  -7   9         10.47          6.15         6.70 o
   6  -7   9          4.61          0.41        13.71 o
  -5  -6   9         46.48         32.99        13.94 o
  -4  -6   9        146.66        156.56        22.73 o
  -3  -6   9          0.07          0.00         9.43 o
  -2  -6   9        627.67        720.35        37.19 o
  -1  -6   9        290.56        317.18        22.36 o
   0  -6   9       1380.09       1492.99        55.86 o
   1  -6   9        148.97        160.58        19.67 o
   2  -6   9        100.89        105.62        13.44 o
   3  -6   9         46.20         37.69         9.21 o
   4  -6   9          0.33          0.00         6.83 o
   5  -6   9        250.92        236.07        28.75 o
   6  -6   9         79.66         70.26        23.37 o
  -6  -5   9          1.11          4.55        10.55 o
  -5  -5   9        341.78        335.53        38.75 o
  -4  -5   9         37.40         42.56        13.29 o
  -3  -5   9       1303.55       1251.80        71.45 o
  -2  -5   9        161.49        154.94        15.61 o
  -1  -5   9        965.99        985.78        53.62 o
   0  -5   9          0.96          1.72         6.02 o
   1  -5   9         49.36         37.06        11.31 o
   2  -5   9        137.59        161.31        16.51 o
   3  -5   9        466.82        431.62        25.08 o
   4  -5   9        565.58        548.14        22.13 o
   5  -5   9         57.19         64.89        12.72 o
   6  -5   9        380.78        460.72        61.79 o
   7  -5   9          2.55         15.15        22.16 o
  -6  -4   9         48.62         69.81        15.05 o
  -5  -4   9        712.04        734.27        51.60 o
  -4  -4   9        117.16         91.10        17.04 o
  -3  -4   9        243.96        291.30        29.21 o
  -2  -4   9         50.74         48.72         8.66 o
  -1  -4   9        521.32        536.25        26.99 o
   0  -4   9        981.31        957.15        37.67 o
   1  -4   9        684.74        724.13        48.90 o
   2  -4   9       2075.68       2070.69        67.82 o
   3  -4   9          0.64          0.00         6.09 o
   4  -4   9        987.37        957.41        38.76 o
   5  -4   9        362.69        400.08        27.02 o
   6  -4   9        712.22        716.22        75.46 o
   7  -4   9          3.52          0.00        17.82 o
  -6  -3   9         75.21         83.12        15.60 o
  -5  -3   9        595.31        588.02        43.59 o
  -4  -3   9        177.65        189.50        38.74 o
  -3  -3   9        327.25        400.19        42.30 o
  -2  -3   9        194.56        180.86        13.54 o
  -1  -3   9       1299.39       1342.59        44.29 o
   0  -3   9          0.01          8.57         5.31 o
   1  -3   9          1.58          5.29         4.41 o
   2  -3   9          8.57          4.56         6.04 o
   3  -3   9         69.47         82.23         8.65 o
   4  -3   9       1471.42       1476.32        52.24 o
   5  -3   9        558.84        540.89        62.38 o
   6  -3   9        423.75        412.06        43.15 o
   7  -3   9          4.51          8.17        16.44 o
  -6  -2   9          4.44          0.00         8.50 o
  -5  -2   9          6.98          8.36         8.98 o
  -4  -2   9        222.77        217.30        24.17 o
  -3  -2   9         15.46         16.40         8.32 o
  -2  -2   9       1129.07       1086.23        37.23 o
  -1  -2   9         17.99         27.17         7.09 o
   0  -2   9       2749.38       2786.21        79.52 o
   1  -2   9          0.53          0.00         3.45 o
   2  -2   9        283.78        260.03        14.55 o
   3  -2   9         51.81         59.36         8.07 o
   4  -2   9       2156.42       2168.62        98.05 o
   5  -2   9        119.42        115.43        32.86 o
   6  -2   9       1828.74       1934.13       129.35 o
   7  -2   9         17.31         26.93        27.80 o
   8  -2   9        183.61        166.87        39.72 o
  -7  -1   9         20.83         19.70        14.07 o
  -6  -1   9        675.01        751.35        49.45 o
  -5  -1   9        200.99        201.61        22.68 o
  -4  -1   9         25.13          5.13        13.09 o
  -3  -1   9       1651.53       1624.18        67.89 o
  -2  -1   9        169.96        178.08        12.17 o
  -1  -1   9        385.64        393.16        25.14 o
   0  -1   9          1.72          4.87         4.78 o
   1  -1   9        548.01        576.35        29.85 o
   2  -1   9        634.95        651.21        24.29 o
   3  -1   9          1.62         20.90         4.03 o
   4  -1   9        661.00        623.84        61.08 o
   5  -1   9       1585.78       1643.41       110.08 o
   6  -1   9        397.02        425.15        51.35 o
   7  -1   9        185.20        190.94        34.80 o
   8  -1   9          1.09          0.00        20.22 o
  -7   0   9         12.05          8.99        14.08 o
  -6   0   9        321.32        396.49        62.29 o
  -5   0   9        267.87        298.30        41.18 o
  -4   0   9         90.93         66.07        15.24 o
  -3   0   9         53.62         66.86        15.74 o
  -2   0   9         74.15         99.58         8.86 o
  -1   0   9          5.87         26.87         6.67 o
   0   0   9       3942.46       3901.39       106.33 o
   1   0   9        126.22        109.02         7.06 o
   2   0   9       2372.15       2526.81        66.29 o
   3   0   9        913.39        904.81        29.77 o
   4   0   9        294.49        318.09        31.01 o
   5   0   9        502.10        438.88        50.30 o
   6   0   9        230.26        249.02        37.49 o
   7   0   9         18.21         18.06        12.22 o
   8   0   9        106.51        137.96        27.96 o
  -7   1   9        143.47        160.39        26.72 o
  -6   1   9          0.07          0.00         7.59 o
  -5   1   9        139.87        113.22        16.72 o
  -4   1   9         63.83         61.52        13.06 o
  -3   1   9       1450.36       1516.73        63.19 o
  -2   1   9        337.29        424.55        18.49 o
  -1   1   9       6607.60       6730.91       189.97 o
   0   1   9         53.35         38.77         6.28 o
   1   1   9         10.11         15.21         5.72 o
   2   1   9        738.88        733.60        23.83 o
   3   1   9         57.59         70.31         7.03 o
   4   1   9       2186.77       2287.32       104.62 o
   5   1   9          2.72          0.00         8.20 o
   6   1   9       1758.41       1764.39        87.75 o
   7   1   9        594.50        594.34        90.27 o
   8   1   9       1123.96       1079.28       164.65 o
  -7   2   9         53.98         57.07        18.78 o
  -6   2   9        155.86        155.69        19.11 o
  -5   2   9        404.93        352.55        36.90 o
  -4   2   9        687.34        678.14        42.13 o
  -3   2   9       1416.77       1354.66        57.37 o
  -2   2   9       1969.98       1961.29        52.30 o
  -1   2   9         35.75         27.91         5.11 o
   0   2   9       5469.40       5815.25       164.42 o
   1   2   9         29.67         35.08         7.27 o
   2   2   9          5.51          8.32         3.67 o
   3   2   9       1050.96       1025.53        56.46 o
   4   2   9        148.22        156.87        26.76 o
   5   2   9          0.70          0.00        11.24 o
   6   2   9        722.03        717.40        45.35 o
   7   2   9        444.98        489.73        33.71 o
   8   2   9          3.97         14.91        15.89 o
  -7   3   9         13.07         17.85        12.63 o
  -6   3   9         56.15         68.26        13.71 o
  -5   3   9        433.55        469.92        35.66 o
  -4   3   9        179.56        152.53        21.48 o
  -3   3   9        427.59        433.08        27.77 o
  -2   3   9         12.29         21.09         4.95 o
  -1   3   9       1328.77       1374.50        38.94 o
   0   3   9       1980.66       2203.77        63.05 o
   1   3   9         42.04         27.15         6.54 o
   2   3   9        963.53        979.24        30.73 o
   3   3   9        303.98        329.79        30.20 o
   4   3   9        298.27        336.20        29.84 o
   5   3   9        361.36        367.00        30.94 o
   6   3   9         23.70         38.71        10.09 o
   7   3   9        190.53        182.53        18.87 o
   8   3   9        412.94        405.36        75.46 o
  -7   4   9        408.89        389.06        48.74 o
  -6   4   9         77.63         66.01        16.41 o
  -5   4   9         76.14         57.97        12.43 o
  -4   4   9         61.08         72.39        13.92 o
  -3   4   9        105.69        100.50        13.44 o
  -2   4   9         35.41         24.17         5.37 o
  -1   4   9        916.01       1000.91        32.59 o
   0   4   9       1156.86       1311.49        40.32 o
   1   4   9         16.98         11.19         5.11 o
   2   4   9       9961.07      10418.85       315.70 o
   3   4   9         79.68         69.04        12.72 o
   4   4   9         81.99         80.59        14.55 o
   5   4   9        802.97        796.56        41.72 o
   6   4   9          2.23         10.30        12.66 o
   7   4   9          7.62          8.18         6.50 o
   8   4   9        684.91        633.42        78.51 o
  -7   5   9         26.51         67.49        42.25 o
  -6   5   9         67.16         66.12        10.36 o
  -5   5   9         34.56         32.31        10.26 o
  -4   5   9          3.79          4.58         8.15 o
  -3   5   9        446.50        429.25        22.27 o
  -2   5   9        104.80        116.21        15.87 o
  -1   5   9        493.97        531.52        21.58 o
   0   5   9         24.40         26.26         5.56 o
   1   5   9         84.04         91.96        10.75 o
   2   5   9        986.32       1041.79        55.55 o
   3   5   9        450.06        556.55        36.89 o
   4   5   9        664.88        663.11        38.68 o
   5   5   9        120.19         99.20        14.36 o
   6   5   9        782.98        790.06        42.53 o
   7   5   9        430.50        452.44        28.87 o
   8   5   9        183.11        201.51        45.44 o
  -7   6   9        119.90        141.27        30.33 o
  -6   6   9         51.88         51.25        13.55 o
  -5   6   9         78.43         52.64        16.36 o
  -4   6   9       1987.55       1885.53        87.82 o
  -3   6   9        112.20        131.94        12.06 o
  -2   6   9        377.51        416.97        22.92 o
  -1   6   9          5.86          3.41         5.00 o
   0   6   9          2.31          9.96         4.94 o
   1   6   9        708.91        721.99        32.38 o
   2   6   9       1231.36       1289.85        45.19 o
   3   6   9         69.25        123.19        15.55 o
   4   6   9        707.87        698.52        42.84 o
   5   6   9         21.82         23.72         9.49 o
   6   6   9          3.36         12.19         8.86 o
   7   6   9         37.84         38.81        13.45 o
   8   6   9        483.78        513.81        67.12 o
  -6   7   9          7.87          0.09         6.84 o
  -5   7   9        334.56        323.45        36.58 o
  -4   7   9        303.65        335.23        28.85 o
  -3   7   9        172.72        189.08        20.06 o
  -2   7   9        123.72        126.19         9.87 o
  -1   7   9        449.75        446.56        21.03 o
   0   7   9         83.72         82.32         9.14 o
   1   7   9        195.65        193.17        13.64 o
   2   7   9        183.83        287.03        20.36 o
   3   7   9         17.07         21.33         6.23 o
   4   7   9         53.88         59.45        13.13 o
   5   7   9         93.77         77.11        14.32 o
   6   7   9        787.35        786.53        56.35 o
   7   7   9          7.84          0.00        20.69 o
   8   7   9        224.02        205.29        42.89 o
  -6   8   9         16.88          7.68         7.93 o
  -5   8   9         70.32         68.98        17.27 o
  -4   8   9         47.00         28.69        11.96 o
  -3   8   9         35.32         25.41         7.68 o
  -2   8   9       2568.03       2683.36        75.72 o
  -1   8   9        191.94        206.96        12.83 o
   0   8   9        260.73        274.28        15.83 o
   1   8   9        221.47        248.99        16.39 o
   2   8   9        649.09        650.66        37.01 o
   3   8   9       3571.70       3700.81       135.11 o
   4   8   9       1585.72       1587.67        98.07 o
   5   8   9         10.98          9.63        12.83 o
   6   8   9        227.09        213.24        31.65 o
   7   8   9        289.58        283.34        62.47 o
   8   8   9         47.28         52.45        16.73 o
  -6   9   9         49.18         48.40        10.77 o
  -5   9   9        217.36        219.59        34.03 o
  -4   9   9         15.80          3.13         9.64 o
  -3   9   9       2722.50       2717.86        92.73 o
  -2   9   9        258.17        269.53        15.97 o
  -1   9   9        472.18        449.67        28.37 o
   0   9   9        149.91        171.08        18.73 o
   1   9   9        148.11        170.29        13.81 o
   2   9   9        477.63        486.39        26.25 o
   3   9   9        339.47        368.12        29.85 o
   4   9   9        163.40        149.67        29.14 o
   5   9   9          2.87         14.50        13.70 o
   6   9   9          5.69         51.56        19.23 o
   7   9   9          2.52          6.79        20.94 o
   8   9   9         15.34         12.42        13.84 o
  -6  10   9          7.16          9.50        12.51 o
  -5  10   9          4.88         11.29         8.73 o
  -4  10   9        804.45        865.85       107.06 o
  -3  10   9         63.64         69.25        14.15 o
  -2  10   9         40.26         27.42         7.35 o
  -1  10   9        286.82        303.03        20.67 o
   0  10   9        498.91        548.85        25.47 o
   1  10   9       2338.03       2289.31        89.16 o
   2  10   9        694.97        717.51        43.41 o
   3  10   9        977.68       1079.31        50.76 o
   4  10   9       1096.24        832.97        72.49 o
   5  10   9         40.48         32.79        17.48 o
   6  10   9        137.12        107.35        26.19 o
   7  10   9         11.75          0.20        12.79 o
  -5  11   9         13.59         18.22        11.11 o
  -4  11   9         68.32         70.91        15.53 o
  -3  11   9          1.13          0.00         7.33 o
  -2  11   9          0.06          1.67         5.86 o
  -1  11   9       1257.35       1321.32        47.80 o
   0  11   9         68.68         74.21         9.61 o
   1  11   9        117.43        149.96        15.87 o
   2  11   9         95.02         83.83        13.33 o
   3  11   9        162.97        159.02        23.28 o
   4  11   9          4.03          3.93         6.45 o
   5  11   9        102.60        120.24        28.17 o
   6  11   9        118.13         79.86        24.46 o
   7  11   9          9.10          0.00        14.69 o
  -5  12   9        137.35        108.90        16.66 o
  -4  12   9         28.69         34.23        11.46 o
  -3  12   9        324.98        358.62        28.06 o
  -2  12   9       1417.24       1429.18        63.92 o
  -1  12   9         56.14         42.98        10.22 o
   0  12   9         23.32         21.80         7.67 o
   1  12   9          8.83         12.78         8.81 o
   2  12   9        317.47        362.96        30.33 o
   3  12   9         32.75         29.22         9.91 o
   4  12   9        890.04        906.66        94.38 o
   5  12   9        595.06        633.26        66.17 o
   6  12   9          2.83         15.06        16.03 o
   7  12   9         35.04         11.04        14.65 o
  -5  13   9        275.87        316.59        28.08 o
  -4  13   9         55.44         29.43        10.56 o
  -3  13   9         19.36         27.03        10.80 o
  -2  13   9          7.46         10.44         7.01 o
  -1  13   9        101.63         84.02        11.57 o
   0  13   9         66.24         70.45        10.39 o
   1  13   9        221.76        208.13        23.19 o
   2  13   9        862.12        837.79        68.62 o
   3  13   9        787.21        804.83        50.74 o
   4  13   9        710.61        738.89        47.30 o
   5  13   9        547.92        520.68        44.09 o
   6  13   9         19.61         14.74        18.16 o
  -4  14   9          2.89          5.87         9.11 o
  -3  14   9         78.84         82.52        16.04 o
  -2  14   9          0.16          9.82         9.85 o
  -1  14   9         63.47         67.28        19.89 o
   0  14   9        448.50        400.82        31.27 o
   1  14   9          0.61          0.00         7.23 o
   2  14   9         20.75         24.92        21.70 o
   3  14   9         11.19         17.07        20.66 o
   4  14   9        270.25        325.24        31.39 o
   5  14   9        255.24        279.02        34.66 o
   6  14   9          0.40          0.00        17.00 o
  -3  15   9        121.95        139.29        17.84 o
  -2  15   9        514.08        447.43        35.66 o
  -1  15   9          5.24         12.70         7.61 o
   0  15   9         20.54          7.16         9.92 o
   1  15   9         74.59         49.15        21.44 o
   2  15   9        340.46        324.71        32.35 o
   3  15   9         21.51         40.50        13.82 o
   4  15   9        175.48        136.93        21.13 o
   5  15   9         22.47         18.23        16.04 o
  -3  16   9         71.97         74.38        15.28 o
  -2  16   9        169.13        185.04        37.84 o
  -1  16   9         10.84          3.25        16.08 o
   0  16   9        248.11        177.28        26.13 o
   1  16   9         28.22          9.23        11.99 o
   2  16   9         48.34         36.99        14.42 o
   3  16   9         15.80          9.78        11.50 o
   4  16   9         34.46         10.97        20.46 o
  -1  17   9         63.42         54.29        13.56 o
   0  17   9          2.76          0.00        10.15 o
   1  17   9         39.11         38.29        14.24 o
   2  17   9         16.09          0.00        12.44 o
   3  17   9          0.64          3.12        11.90 o
  -2 -10  10         88.61         85.84        21.44 o
  -1 -10  10         84.31         90.69        22.21 o
   0 -10  10        225.64        206.61        29.14 o
   1 -10  10         47.40         48.29        20.54 o
   2 -10  10         32.01         53.89        18.58 o
   3 -10  10         77.63         64.81        13.96 o
  -3  -9  10          0.16          0.00        12.64 o
  -2  -9  10        296.07        292.21        31.58 o
  -1  -9  10        379.96        403.48        30.31 o
   0  -9  10          7.72         10.68        14.59 o
   1  -9  10        207.66        240.54        34.12 o
   2  -9  10        408.75        458.14        33.17 o
   3  -9  10        165.99        192.76        25.79 o
   4  -9  10         44.24         68.04        12.44 o
  -4  -8  10         38.76         60.64        18.90 o
  -3  -8  10        182.98        241.44        30.46 o
  -2  -8  10        427.99        419.48        35.75 o
  -1  -8  10         40.61         25.50        13.09 o
   0  -8  10        390.29        447.08        39.68 o
   1  -8  10        122.80        105.89        21.22 o
   2  -8  10        838.93        786.04        66.42 o
   3  -8  10         16.57         18.39         9.90 o
   4  -8  10         20.66          7.54         8.42 o
   5  -8  10         17.20         20.65         9.40 o
  -4  -7  10         33.80         30.91        14.64 o
  -3  -7  10        119.18         65.21        31.95 o
  -2  -7  10        228.80        263.25        22.28 o
  -1  -7  10        100.32        105.62        14.78 o
   0  -7  10          0.56         10.87         7.86 o
   1  -7  10         27.63         11.47        12.14 o
   2  -7  10        956.00        850.77        45.70 o
   3  -7  10         98.99         88.58        13.99 o
   4  -7  10        585.91        573.71        30.57 o
   5  -7  10        236.08        251.26        20.24 o
  -5  -6  10        161.79        142.32        22.45 o
  -4  -6  10        276.59        282.95        30.50 o
  -3  -6  10          1.25          0.68        10.56 o
  -2  -6  10         38.84         27.41        10.18 o
  -1  -6  10        399.06        393.09        29.51 o
   0  -6  10         49.68         53.72        10.38 o
   1  -6  10          2.32          0.00         9.29 o
   2  -6  10        604.17        522.75        35.84 o
   3  -6  10        339.82        308.09        22.21 o
   4  -6  10       1043.45        949.26        39.27 o
   5  -6  10        118.01        147.81        20.20 o
   6  -6  10        100.88        112.32        25.10 o
  -5  -5  10        484.27        455.93        39.74 o
  -4  -5  10         11.68         11.06        12.14 o
  -3  -5  10         84.78         47.89        32.22 o
  -2  -5  10        123.30        164.93        24.99 o
  -1  -5  10         10.36          0.00         6.79 o
   0  -5  10        409.54        424.22        33.37 o
   1  -5  10        961.99        956.68        51.73 o
   2  -5  10       1821.96       1940.42        83.55 o
   3  -5  10         75.51         47.88         9.56 o
   4  -5  10        322.96        304.43        22.14 o
   5  -5  10          2.56          5.34        11.07 o
   6  -5  10          7.07          9.62        24.22 o
  -6  -4  10        356.97        330.49        32.47 o
  -5  -4  10        131.60        130.20        42.67 o
  -4  -4  10         46.25         76.82        19.51 o
  -3  -4  10         65.74         68.38        15.21 o
  -2  -4  10       2148.73       2199.97        65.74 o
  -1  -4  10          0.69          0.00         5.68 o
   0  -4  10       1324.01       1388.37        49.13 o
   1  -4  10          6.26          5.89         9.23 o
   2  -4  10          6.38          0.00         7.99 o
   3  -4  10         58.08         68.13        10.01 o
   4  -4  10        440.60        467.05        28.71 o
   5  -4  10          2.09          5.83         9.52 o
   6  -4  10        163.48        134.43        27.30 o
   7  -4  10        150.24        180.20        41.09 o
  -6  -3  10         54.54         45.96        13.79 o
  -5  -3  10        564.10        533.50        53.07 o
  -4  -3  10         69.79         85.96        16.81 o
  -3  -3  10       1709.94       1758.52        76.20 o
  -2  -3  10          0.06          0.00         4.63 o
  -1  -3  10        525.99        572.19        39.41 o
   0  -3  10         20.11          9.86         7.40 o
   1  -3  10        180.69        144.89        17.37 o
   2  -3  10        101.97         93.15        11.67 o
   3  -3  10       2272.19       2245.65        87.26 o
   4  -3  10        228.71        246.70        15.44 o
   5  -3  10         98.71        127.17        15.27 o
   6  -3  10        180.54        194.37        58.58 o
   7  -3  10          3.52          3.15        16.91 o
  -6  -2  10         42.53         42.13        16.79 o
  -5  -2  10         65.92         48.54        26.35 o
  -4  -2  10        212.89        207.68        24.30 o
  -3  -2  10        149.85        162.02        31.06 o
  -2  -2  10        379.73        428.07        21.24 o
  -1  -2  10        175.18        196.27        17.36 o
   0  -2  10       1696.26       1715.22        53.76 o
   1  -2  10        120.67        133.39        10.08 o
   2  -2  10        316.10        322.65        20.86 o
   3  -2  10        517.27        547.58        24.32 o
   4  -2  10        350.58        379.74        27.24 o
   5  -2  10          1.22          0.00        20.94 o
   6  -2  10          5.29         34.24        20.57 o
   7  -2  10        288.20        340.69       120.60 o
  -6  -1  10         55.28        102.57        23.15 o
  -5  -1  10          0.34          0.60         8.48 o
  -4  -1  10         97.39         83.36        23.59 o
  -3  -1  10        806.75        826.68        44.49 o
  -2  -1  10         72.02         60.36        10.72 o
  -1  -1  10        344.56        339.19        19.68 o
   0  -1  10       2301.05       2362.13        69.81 o
   1  -1  10        266.42        292.17        15.38 o
   2  -1  10         41.18         49.68         7.32 o
   3  -1  10        490.43        483.22        33.69 o
   4  -1  10        715.02        727.27        42.31 o
   5  -1  10       1299.38       1332.80        98.37 o
   6  -1  10        625.43        612.25        65.33 o
   7  -1  10          5.80          0.00        10.36 o
   8  -1  10         11.93         32.81        20.46 o
  -6   0  10          0.38          0.00        10.71 o
  -5   0  10         61.78         47.50        13.28 o
  -4   0  10        236.62        192.41        22.52 o
  -3   0  10         37.91         46.94        11.03 o
  -2   0  10       2399.11       2392.64        68.91 o
  -1   0  10        736.36        834.72        58.29 o
   0   0  10        211.23        212.97        13.70 o
   1   0  10       1088.43       1072.04        33.86 o
   2   0  10         75.83         69.26         7.73 o
   3   0  10         28.79         32.21         4.85 o
   4   0  10       1571.62       1663.20       111.55 o
   5   0  10        630.46        687.37        74.38 o
   6   0  10          1.40         14.54        16.01 o
   7   0  10          0.87          0.00        15.86 o
   8   0  10         45.14         60.64        22.48 o
  -7   1  10        248.78        261.39        77.63 o
  -6   1  10        315.94        282.25        27.53 o
  -5   1  10          2.85          1.17         7.98 o
  -4   1  10         13.89          9.12         8.90 o
  -3   1  10        434.43        396.60        28.23 o
  -2   1  10        411.17        490.11        28.68 o
  -1   1  10        365.68        381.16        22.48 o
   0   1  10        198.51        174.52        19.16 o
   1   1  10          2.96          1.20         5.87 o
   2   1  10       2127.96       2081.70        59.64 o
   3   1  10       1770.31       1851.65        58.53 o
   4   1  10       2074.24       2214.36       108.21 o
   5   1  10        708.18        733.09        79.44 o
   6   1  10        259.43        284.43        40.44 o
   7   1  10         87.82         92.86        24.04 o
   8   1  10        420.43        372.92        54.52 o
  -7   2  10         30.38         55.70        16.33 o
  -6   2  10        623.77        680.10        61.99 o
  -5   2  10        458.04        442.02        35.71 o
  -4   2  10        143.39        137.78        18.33 o
  -3   2  10         72.13         53.72        11.27 o
  -2   2  10         10.81          9.29         4.35 o
  -1   2  10        735.65        836.96        44.05 o
   0   2  10       2069.34       2263.10        70.64 o
   1   2  10        441.26        517.53        24.90 o
   2   2  10         57.69         60.26         6.50 o
   3   2  10         96.83        110.17         8.13 o
   4   2  10        135.88        123.87        19.83 o
   5   2  10          7.64          0.02         9.09 o
   6   2  10        162.05        172.62        93.16 o
   7   2  10        976.66       1025.75        76.31 o
   8   2  10        208.55        163.51        36.47 o
  -7   3  10        349.02        354.82        38.76 o
  -6   3  10         56.26         33.18        11.56 o
  -5   3  10        356.58        367.63        32.03 o
  -4   3  10         99.25         63.06        29.39 o
  -3   3  10        459.01        436.00        28.97 o
  -2   3  10         59.62         65.58         9.85 o
  -1   3  10          3.38          0.00         4.57 o
   0   3  10         38.04         43.83         6.75 o
   1   3  10         66.25         94.72        11.14 o
   2   3  10         41.29         47.71         7.08 o
   3   3  10         53.40         50.90         4.33 o
   4   3  10        142.02        168.24        21.74 o
   5   3  10       1103.61       1005.73        56.57 o
   6   3  10        591.51        631.54        44.84 o
   7   3  10          0.25          0.00        12.27 o
   8   3  10          0.45          0.00        10.16 o
  -7   4  10          2.23          0.00        10.51 o
  -6   4  10        343.29        315.92        29.76 o
  -5   4  10        128.96        129.41        18.69 o
  -4   4  10        378.71        379.74        72.87 o
  -3   4  10        602.84        635.52        45.24 o
  -2   4  10         77.84         74.52         7.89 o
  -1   4  10        253.08        249.15        14.60 o
   0   4  10         10.19          7.97         4.55 o
   1   4  10        205.00        238.13        15.75 o
   2   4  10        883.44        862.63        29.24 o
   3   4  10          7.25          6.34         3.16 o
   4   4  10        524.34        552.81        42.70 o
   5   4  10        167.64        211.48        24.13 o
   6   4  10       1243.00       1251.74        60.08 o
   7   4  10          8.20         14.93         9.07 o
   8   4  10        267.32        217.84        51.63 o
  -6   5  10         19.95         13.27        10.10 o
  -5   5  10        219.50        234.06        35.89 o
  -4   5  10         23.67         23.88        12.44 o
  -3   5  10         50.27         73.97        14.18 o
  -2   5  10        247.37        273.97        14.99 o
  -1   5  10         13.15         20.85         5.40 o
   0   5  10          0.61         10.55         4.20 o
   1   5  10        295.62        356.51        20.06 o
   2   5  10         46.64         67.36        10.85 o
   3   5  10         21.42         21.85         4.88 o
   4   5  10         56.22         73.30        14.22 o
   5   5  10         16.09         11.71         8.39 o
   6   5  10        126.73        120.83        16.73 o
   7   5  10        230.86        236.84        22.09 o
   8   5  10         62.23         60.02        29.66 o
  -6   6  10        217.63        197.83        23.52 o
  -5   6  10        366.15        375.37        32.54 o
  -4   6  10          8.23          8.71         8.83 o
  -3   6  10        132.93        148.84        13.27 o
  -2   6  10        343.81        341.61        23.42 o
  -1   6  10          8.37          4.04         4.48 o
   0   6  10       1594.88       1538.97        53.20 o
   1   6  10       1340.89       1248.36        41.03 o
   2   6  10         97.80        101.05        14.74 o
   3   6  10       1472.60       1419.17        51.86 o
   4   6  10        519.89        527.11        37.50 o
   5   6  10          0.30          0.00         6.88 o
   6   6  10         18.31         17.64        16.24 o
   7   6  10         26.86         19.28        17.99 o
   8   6  10         37.98         30.54        28.89 o
  -6   7  10          5.14          2.28         7.37 o
  -5   7  10        154.95        197.18        23.21 o
  -4   7  10          7.70          0.00        12.20 o
  -3   7  10        651.42        588.79        29.04 o
  -2   7  10         12.26         14.81         5.24 o
  -1   7  10       2863.31       2738.43        76.88 o
   0   7  10          2.84          7.71         4.17 o
   1   7  10       2375.81       2302.36        71.93 o
   2   7  10        105.73        104.55        13.00 o
   3   7  10         10.73         14.70         6.30 o
   4   7  10         13.81         28.35        25.32 o
   5   7  10        216.56        199.68        27.89 o
   6   7  10        150.35        146.00        23.20 o
   7   7  10         36.87         36.58        13.89 o
   8   7  10          0.93          4.16        10.68 o
  -6   8  10        156.29        150.51        17.31 o
  -5   8  10         71.31         69.05        15.32 o
  -4   8  10        131.86        141.85        25.77 o
  -3   8  10        232.29        267.08        19.33 o
  -2   8  10        416.58        371.23        18.59 o
  -1   8  10       1343.28       1400.04        43.61 o
   0   8  10       1327.93       1382.99        42.84 o
   1   8  10        172.09        160.02        13.19 o
   2   8  10        128.45        163.98        25.86 o
   3   8  10        332.00        327.81        27.19 o
   4   8  10          1.57          0.00        13.77 o
   5   8  10       2392.47       2359.77       114.56 o
   6   8  10        111.99        112.09        26.51 o
   7   8  10          3.69          4.34        10.62 o
   8   8  10         13.35         10.21        12.60 o
  -6   9  10         83.40        100.33        14.75 o
  -5   9  10        164.57        164.65        21.73 o
  -4   9  10          2.35         12.76         8.79 o
  -3   9  10        193.07        182.98        16.65 o
  -2   9  10        295.06        282.13        17.02 o
  -1   9  10        165.86        168.67        12.45 o
   0   9  10        118.21        130.41        11.13 o
   1   9  10       2345.78       2353.90        91.03 o
   2   9  10         64.90         67.80        10.18 o
   3   9  10       1465.35       1300.72        67.69 o
   4   9  10        400.70        390.52        47.46 o
   5   9  10        320.64        247.53        37.47 o
   6   9  10          0.19          0.00        12.45 o
   7   9  10          7.81         10.35        14.21 o
   8   9  10         81.16        118.82        26.36 o
  -6  10  10         93.26         98.70        20.01 o
  -5  10  10         15.13         41.45        13.59 o
  -4  10  10          1.76          0.00         8.22 o
  -3  10  10          3.17          9.18         7.67 o
  -2  10  10        176.51        188.51        13.84 o
  -1  10  10        470.14        489.70        30.20 o
   0  10  10        802.09        758.81        33.32 o
   1  10  10          0.23          0.00         6.45 o
   2  10  10         78.81         60.57        13.47 o
   3  10  10        379.52        402.21        25.33 o
   4  10  10          0.87          0.00        12.96 o
   5  10  10        273.21        324.67        86.66 o
   6  10  10         55.15         70.64        21.66 o
   7  10  10        149.27         86.47        37.55 o
  -5  11  10          4.32         17.21        10.07 o
  -4  11  10          0.02          0.00        12.83 o
  -3  11  10        692.09        753.44        38.21 o
  -2  11  10         11.12         11.06         6.91 o
  -1  11  10        456.06        441.87        31.18 o
   0  11  10        369.97        372.37        21.55 o
   1  11  10          9.27         15.38         8.05 o
   2  11  10        125.11        127.12        17.61 o
   3  11  10        816.90        798.41        47.83 o
   4  11  10        380.22        430.15        43.86 o
   5  11  10          0.54          0.00        13.34 o
   6  11  10        605.48        554.30        61.54 o
   7  11  10         72.92         91.63        51.63 o
  -5  12  10         49.66         37.44        11.34 o
  -4  12  10        351.96        315.36        37.84 o
  -3  12  10        191.83        212.60        33.77 o
  -2  12  10          1.41          0.00         5.77 o
  -1  12  10          6.20          5.27         6.48 o
   0  12  10         10.11          0.76         5.86 o
   1  12  10          3.97         18.79         9.53 o
   2  12  10        860.13        964.34        77.17 o
   3  12  10       1162.76       1423.15        71.53 o
   4  12  10         12.51         26.90        10.60 o
   5  12  10       1284.42       1465.12       106.76 o
   6  12  10        103.73        123.77        29.77 o
   7  12  10         71.77         87.90        26.58 o
  -4  13  10        571.22        634.47        48.93 o
  -3  13  10          0.52          0.00         8.05 o
  -2  13  10         59.62         57.09        17.84 o
  -1  13  10         51.42         25.52         9.62 o
   0  13  10         56.69         45.30        12.45 o
   1  13  10          1.11          0.00        13.50 o
   2  13  10         14.98          6.97        11.68 o
   3  13  10       1707.68       1671.06        81.85 o
   4  13  10         53.22         73.17        17.59 o
   5  13  10       1038.60       1074.73        86.68 o
   6  13  10         75.80         37.47        21.89 o
  -4  14  10        407.45        417.99        50.34 o
  -3  14  10         78.51         59.75        16.21 o
  -2  14  10        916.22        887.96        52.97 o
  -1  14  10        553.20        530.82        31.17 o
   0  14  10        185.64        111.58        16.86 o
   1  14  10         10.99         13.67        10.84 o
   2  14  10        387.72        418.40        36.27 o
   3  14  10        457.52        497.01        39.67 o
   4  14  10         71.80         96.68        17.10 o
   5  14  10       1522.80       1565.12       128.74 o
   6  14  10         39.77         43.64        24.26 o
  -3  15  10         68.23         83.70        17.05 o
  -2  15  10          0.95          0.11        10.30 o
  -1  15  10         29.88         43.47        12.88 o
   0  15  10         36.09         29.13        19.12 o
   1  15  10         12.78          6.86        11.05 o
   2  15  10       1527.59       1416.42        98.11 o
   3  15  10        182.39        194.29        33.01 o
   4  15  10          8.47          2.75        10.29 o
   5  15  10        395.53        388.56        35.54 o
  -2  16  10         75.82         82.56        16.23 o
  -1  16  10        157.93        151.90        21.47 o
   0  16  10        162.07        165.50        25.65 o
   1  16  10        527.15        501.51        42.50 o
   2  16  10         22.97         13.79        18.88 o
   3  16  10        154.57        152.73        23.83 o
   4  16  10         78.26         88.14        18.95 o
  -1  17  10        516.80        532.34        50.41 o
   0  17  10        139.09        144.42        28.89 o
   1  17  10          5.38          5.33        11.48 o
   2  17  10          0.35          0.00        14.12 o
   3  17  10          0.92          0.00        13.00 o
   0 -10  11        150.93        142.36        28.65 o
   1 -10  11          1.29         11.08        17.63 o
  -2  -9  11         11.19         20.90        13.46 o
  -1  -9  11        191.26        210.92        24.47 o
   0  -9  11        291.11        309.84        35.35 o
   1  -9  11         64.72         55.46        21.20 o
   2  -9  11          1.06         17.81        13.91 o
   3  -9  11         20.91         29.31        11.17 o
  -3  -8  11        135.03        111.73        24.04 o
  -2  -8  11          0.07          0.00        10.76 o
  -1  -8  11         17.76         14.26        10.15 o
   0  -8  11          0.77          7.95        14.04 o
   1  -8  11        767.45        719.84        54.51 o
   2  -8  11          0.28          4.23        12.32 o
   3  -8  11         53.31         57.99        14.39 o
   4  -8  11        248.66        271.91        28.64 o
  -4  -7  11         60.21         84.72        19.84 o
  -3  -7  11          5.47          5.82        11.68 o
  -2  -7  11         28.19         30.97        13.99 o
  -1  -7  11          7.87          3.04        10.89 o
   0  -7  11        596.85        737.79        53.50 o
   1  -7  11         18.28          0.00        12.02 o
   2  -7  11         84.22         88.71        14.18 o
   3  -7  11        808.34        916.52        42.97 o
   4  -7  11         65.91         79.50        11.78 o
   5  -7  11         59.16         78.08        16.91 o
  -4  -6  11         56.61         50.34        19.45 o
  -3  -6  11        194.23        213.40        32.60 o
  -2  -6  11        393.08        386.47        49.58 o
  -1  -6  11         25.62         15.98        11.91 o
   0  -6  11          1.45          7.46         7.37 o
   1  -6  11        231.95        217.99        27.41 o
   2  -6  11         69.05         82.21        14.74 o
   3  -6  11         11.52          1.13        10.36 o
   4  -6  11         19.02         22.66         7.79 o
   5  -6  11          1.91         21.40        12.40 o
  -5  -5  11         16.31         27.09        15.58 o
  -4  -5  11          7.71          2.96        12.27 o
  -3  -5  11         15.13          5.64        10.40 o
  -2  -5  11          2.14          7.80         8.19 o
  -1  -5  11       1195.17       1165.42        65.56 o
   0  -5  11        317.16        357.31        23.69 o
   1  -5  11         65.32         53.82        13.72 o
   2  -5  11         93.77         77.54        14.27 o
   3  -5  11         13.43         14.02         8.20 o
   4  -5  11          7.17          6.83         7.62 o
   5  -5  11        242.50        263.99        25.78 o
   6  -5  11         58.67         63.90        21.70 o
  -5  -4  11        145.90        148.65        24.71 o
  -4  -4  11         28.97         55.64        15.16 o
  -3  -4  11        174.55        163.58        23.12 o
  -2  -4  11        207.89        167.74        16.33 o
  -1  -4  11        212.11        217.52        18.38 o
   0  -4  11         37.35         32.06        11.40 o
   1  -4  11        289.39        251.27        24.78 o
   2  -4  11        127.71        132.49        15.09 o
   3  -4  11        160.37        164.20        15.80 o
   4  -4  11        200.62        210.71        11.82 o
   5  -4  11          5.27          5.15         9.30 o
   6  -4  11         11.40         28.47        18.29 o
  -5  -3  11        110.66        104.81        32.53 o
  -4  -3  11         44.18         75.03        16.82 o
  -3  -3  11        516.91        460.92        39.31 o
  -2  -3  11        107.51        102.05        10.45 o
  -1  -3  11         81.24         81.54        11.12 o
   0  -3  11         70.00         55.75         9.40 o
   1  -3  11       1732.47       1757.80        69.11 o
   2  -3  11       2119.31       2205.98        78.48 o
   3  -3  11        253.19        265.02        18.66 o
   4  -3  11       1217.01       1254.04        56.62 o
   5  -3  11         41.84         60.57        29.30 o
   6  -3  11          1.89          9.66        33.58 o
   7  -3  11         30.16         43.65        42.25 o
  -6  -2  11        246.96        259.32        28.94 o
  -5  -2  11        179.54        161.95        22.68 o
  -4  -2  11        204.60        274.91        54.24 o
  -3  -2  11         23.85         17.42        13.89 o
  -2  -2  11       2177.49       2192.21        69.64 o
  -1  -2  11        482.88        521.04        32.07 o
   0  -2  11       1636.51       1666.61        53.56 o
   1  -2  11        200.49        195.36        28.63 o
   2  -2  11        229.53        204.29        16.51 o
   3  -2  11        109.76         83.30        10.29 o
   4  -2  11         19.81         16.54         5.02 o
   5  -2  11       1394.37       1208.51       113.38 o
   6  -2  11        122.46        143.85        36.11 o
   7  -2  11          0.04         18.51        14.39 o
  -6  -1  11        106.55         86.38        17.38 o
  -5  -1  11         98.93        123.16        20.09 o
  -4  -1  11        140.28        130.70        20.03 o
  -3  -1  11        127.13        155.54        18.26 o
  -2  -1  11        716.01        786.83        38.54 o
  -1  -1  11       1526.51       1520.41        51.50 o
   0  -1  11         85.44         76.61        13.02 o
   1  -1  11         40.84         34.31        17.44 o
   2  -1  11        211.74        195.76        17.92 o
   3  -1  11       1632.34       1565.50        51.63 o
   4  -1  11        193.78        193.21        18.32 o
   5  -1  11          0.96          0.00        22.03 o
   6  -1  11       1037.67        909.97        86.23 o
   7  -1  11          2.26          0.00        20.94 o
  -6   0  11        169.55        162.05        43.81 o
  -5   0  11        170.98        201.72        25.41 o
  -4   0  11         66.72         61.39        14.75 o
  -3   0  11        904.13        960.34        50.75 o
  -2   0  11       1146.39       1133.80        49.11 o
  -1   0  11          1.21          0.00         5.11 o
   0   0  11        599.70        580.43        29.87 o
   1   0  11        138.08        117.13        22.08 o
   2   0  11        264.37        230.73        15.31 o
   3   0  11        450.74        426.47        19.24 o
   4   0  11         40.42         34.44         8.45 o
   5   0  11        602.99        625.62        67.31 o
   6   0  11         74.99         57.41        48.74 o
   7   0  11        101.35         77.21        25.70 o
  -6   1  11         39.09         26.58        12.11 o
  -5   1  11         19.59         10.38        10.67 o
  -4   1  11        505.95        468.49        37.28 o
  -3   1  11        507.84        526.34        35.08 o
  -2   1  11         92.99        121.99        10.63 o
  -1   1  11        451.57        418.14        23.48 o
   0   1  11        418.47        482.49        24.36 o
   1   1  11        422.81        408.11        30.46 o
   2   1  11        255.47        260.71        18.02 o
   3   1  11         50.08         53.22         6.29 o
   4   1  11          6.86          0.00        15.05 o
   5   1  11        870.96        900.37        97.85 o
   6   1  11          0.65          2.55        14.54 o
   7   1  11         28.44          0.00        14.40 o
   8   1  11         17.08          0.00        11.14 o
  -6   2  11          0.45          0.00         8.83 o
  -5   2  11        207.11        142.90        20.06 o
  -4   2  11          9.94          0.00        13.51 o
  -3   2  11        363.61        341.84        26.77 o
  -2   2  11        690.67        687.21        24.82 o
  -1   2  11        528.89        595.45        24.39 o
   0   2  11         23.71         17.47         8.34 o
   1   2  11          0.43          9.44         5.88 o
   2   2  11         84.08        118.12        11.82 o
   3   2  11        114.71        119.57        13.69 o
   4   2  11       1726.50       1763.68       147.68 o
   5   2  11       1397.65       1493.20       210.14 o
   6   2  11        686.35        676.44       107.96 o
   7   2  11         65.81         82.59        38.27 o
   8   2  11        162.50        172.39        30.87 o
  -6   3  11         14.79         15.59        11.13 o
  -5   3  11        616.06        637.47        45.87 o
  -4   3  11        162.47        111.58        19.32 o
  -3   3  11        164.35        167.37        18.10 o
  -2   3  11        249.97        258.13        14.93 o
  -1   3  11        750.94        809.80        29.03 o
   0   3  11        250.94        228.89        14.22 o
   1   3  11        177.95        216.71        17.14 o
   2   3  11         54.24         66.10         8.87 o
   3   3  11        547.12        538.22        27.78 o
   4   3  11        726.32        772.68        70.76 o
   5   3  11        690.97        664.37        64.81 o
   6   3  11        493.87        483.62        52.89 o
   7   3  11        301.13        293.65        63.19 o
   8   3  11         30.69         21.97        13.17 o
  -6   4  11        238.44        165.09        22.18 o
  -5   4  11        309.28        320.70        31.07 o
  -4   4  11         76.80         92.31        26.07 o
  -3   4  11         51.60         59.68        11.62 o
  -2   4  11        587.51        530.25        22.35 o
  -1   4  11        819.32        822.99        29.08 o
   0   4  11         44.16         31.29         8.73 o
   1   4  11       1586.09       1689.56        52.99 o
   2   4  11         82.22         67.84         9.08 o
   3   4  11         92.26         97.64         7.97 o
   4   4  11        395.53        554.87       155.98 o
   5   4  11          0.57          4.47        12.45 o
   6   4  11        240.56        250.21        31.27 o
   7   4  11        268.21        289.40        33.87 o
   8   4  11        236.27        240.56        34.74 o
  -6   5  11          4.74          0.00         8.66 o
  -5   5  11         25.92         16.93        11.35 o
  -4   5  11         28.20         14.90         9.85 o
  -3   5  11        190.44        198.95        19.64 o
  -2   5  11        370.79        415.51        20.22 o
  -1   5  11       1607.16       1607.64        49.01 o
   0   5  11        201.57        217.31        12.22 o
   1   5  11        922.73        821.95        33.88 o
   2   5  11         10.14          2.71         8.86 o
   3   5  11         43.28         47.75         5.63 o
   4   5  11        274.62        293.77        34.20 o
   5   5  11         62.71         69.85        18.63 o
   6   5  11        163.72        166.03        33.35 o
   7   5  11         65.58         54.05        17.67 o
   8   5  11        979.36       1097.81        68.71 o
  -6   6  11        263.77        239.93        26.05 o
  -5   6  11        172.26        162.96        40.45 o
  -4   6  11        148.45        155.14        43.55 o
  -3   6  11       1164.96       1138.11        55.97 o
  -2   6  11        294.94        322.49        34.48 o
  -1   6  11        201.76        182.75        15.97 o
   0   6  11          5.74          8.33         4.37 o
   1   6  11       1327.80       1327.17        44.04 o
   2   6  11         18.19         16.31         8.38 o
   3   6  11        311.62        353.55        20.22 o
   4   6  11        701.15        663.41        66.44 o
   5   6  11         74.90         62.64        17.86 o
   6   6  11          0.21          5.34        12.29 o
   7   6  11        168.88        167.19        27.66 o
   8   6  11         75.35         53.96        16.18 o
  -6   7  11          0.05          0.00        11.19 o
  -5   7  11        473.22        447.60        36.43 o
  -4   7  11          8.16         10.65         8.98 o
  -3   7  11       1550.34       1530.06        65.77 o
  -2   7  11         92.52         96.37        13.20 o
  -1   7  11         36.42         29.84         6.42 o
   0   7  11        284.14        284.29        15.58 o
   1   7  11        736.23        807.76        43.54 o
   2   7  11          5.00          0.00         5.73 o
   3   7  11          5.74          0.00         5.81 o
   4   7  11        854.38        812.21       106.85 o
   5   7  11        102.90         46.49        25.98 o
   6   7  11        162.51        139.38        24.49 o
   7   7  11         85.99         84.41        19.96 o
   8   7  11          6.15          8.80        11.76 o
  -6   8  11        145.94        125.40        27.69 o
  -5   8  11          3.08         14.25        10.43 o
  -4   8  11         37.09         45.18        21.35 o
  -3   8  11          2.42          1.41         7.65 o
  -2   8  11        601.39        655.65        50.06 o
  -1   8  11         15.83          9.29         5.14 o
   0   8  11        622.97        651.95        25.91 o
   1   8  11         36.27         58.56        16.57 o
   2   8  11          0.26         22.19        10.26 o
   3   8  11        256.46        299.73        25.94 o
   4   8  11         70.40         59.46        16.90 o
   5   8  11         12.08          9.30        12.38 o
   6   8  11         13.73         18.95        13.90 o
   7   8  11        300.11        334.52        37.79 o
   8   8  11          7.72          0.00        12.71 o
  -6   9  11         16.60         20.95        15.22 o
  -5   9  11         46.40         51.95        14.42 o
  -4   9  11          0.09          4.52         8.98 o
  -3   9  11        178.77        193.75        17.22 o
  -2   9  11          5.85          8.30         5.64 o
  -1   9  11       2081.91       2079.44        62.08 o
   0   9  11         48.57         59.39         8.99 o
   1   9  11         28.33         27.36         8.97 o
   2   9  11         27.11          3.95         8.10 o
   3   9  11         57.71         63.77        15.54 o
   4   9  11        136.23        148.70        30.30 o
   5   9  11        629.92        560.76        90.27 o
   6   9  11        246.98        237.38        42.25 o
   7   9  11         15.29         14.15        15.16 o
  -5  10  11        156.35        187.86        24.62 o
  -4  10  11         13.87          0.00        13.53 o
  -3  10  11        528.14        512.90        45.19 o
  -2  10  11        568.22        604.33        28.15 o
  -1  10  11       1418.64       1367.38        57.38 o
   0  10  11       1246.83       1290.24        50.07 o
   1  10  11       2482.72       2526.71        97.94 o
   2  10  11          9.24         72.89        18.71 o
   3  10  11          2.32          2.37         8.30 o
   4  10  11        653.12        605.20        61.76 o
   5  10  11         50.22         55.06        39.00 o
   6  10  11        345.71        273.21        41.66 o
   7  10  11         28.21         41.30        33.94 o
  -5  11  11          0.37          0.00        15.66 o
  -4  11  11          1.10          0.00        11.54 o
  -3  11  11       1613.90       1481.46        59.69 o
  -2  11  11         80.29         77.52        12.47 o
  -1  11  11         23.91         27.95        11.43 o
   0  11  11        229.97        231.10        18.63 o
   1  11  11       1954.70       1843.22        77.96 o
   2  11  11        657.76        726.58        93.47 o
   3  11  11        897.58        914.69        58.83 o
   4  11  11       2038.97       1941.95       171.87 o
   5  11  11         50.39          4.63        15.36 o
   6  11  11        656.41        617.35       115.18 o
   7  11  11          5.95         21.90        27.08 o
  -5  12  11          4.42         15.89        10.60 o
  -4  12  11        597.18        525.68        59.90 o
  -3  12  11        372.93        363.46        28.01 o
  -2  12  11          6.28          5.59         6.89 o
  -1  12  11        455.57        429.85        32.80 o
   0  12  11        919.31        854.21        46.68 o
   1  12  11       1647.27       1621.72        81.91 o
   2  12  11         33.13         45.48        32.17 o
   3  12  11       2621.54       2556.99       115.99 o
   4  12  11          0.48          2.96         8.13 o
   5  12  11          0.20          2.83        16.16 o
   6  12  11         21.51         22.58        20.06 o
   7  12  11          2.41          0.00        14.80 o
  -4  13  11         31.97         22.40        40.85 o
  -3  13  11        135.72        186.17        28.05 o
  -2  13  11         46.79         74.86        11.77 o
  -1  13  11        369.21        392.49        45.97 o
   0  13  11        768.44        741.60        45.06 o
   1  13  11         13.40         14.37        10.71 o
   2  13  11        190.27        208.73        24.27 o
   3  13  11         94.23        101.50        17.10 o
   4  13  11        983.70        934.74        46.01 o
   5  13  11         82.72         64.14        20.29 o
   6  13  11       1407.84       1270.96       105.62 o
  -4  14  11         17.16         25.97        13.85 o
  -3  14  11          6.77          2.16        10.57 o
  -2  14  11        116.15        111.47        24.06 o
  -1  14  11         32.03         21.17         8.62 o
   0  14  11         95.47         69.78        13.94 o
   1  14  11         30.30          9.35        12.44 o
   2  14  11         22.74          8.89        27.86 o
   3  14  11        602.06        638.25        46.88 o
   4  14  11        191.36        208.60        24.51 o
   5  14  11        194.83        170.38        21.85 o
   6  14  11        163.25        128.43        33.95 o
  -3  15  11         56.65         51.39        14.73 o
  -2  15  11        362.54        385.87        34.32 o
  -1  15  11         22.36         23.74        11.53 o
   0  15  11        394.47        372.65        39.02 o
   1  15  11        252.33        262.59        61.68 o
   2  15  11         23.59         31.68        18.02 o
   3  15  11        302.10        287.12        30.39 o
   4  15  11         25.15         27.72        14.05 o
   5  15  11        151.85        179.47        36.85 o
  -2  16  11         79.93        113.10        23.93 o
  -1  16  11         75.18         72.03        16.37 o
   0  16  11         11.49          0.00        10.11 o
   1  16  11        325.88        360.54        50.17 o
   2  16  11        218.32        222.54        27.79 o
   3  16  11        331.01        317.65        33.35 o
   4  16  11          0.03          0.00         9.74 o
  -1  17  11          7.25          0.00        10.46 o
   0  17  11          1.78          0.00        10.40 o
   1  17  11        500.27        510.02        44.74 o
   2  17  11        253.60        220.31        28.43 o
   3  17  11         98.23        114.27        22.05 o
   0  -9  12         11.06          0.00        15.32 o
   1  -9  12         66.67         58.04        22.51 o
  -2  -8  12          5.27          0.00        10.99 o
  -1  -8  12         15.49          7.04        15.14 o
   0  -8  12         17.59         28.97        16.69 o
   1  -8  12         90.39         59.66        21.01 o
   2  -8  12          8.75          2.30        13.52 o
   3  -8  12          0.25         12.12         9.65 o
  -3  -7  12        143.21        159.37        28.00 o
  -2  -7  12        868.53        903.35        57.35 o
  -1  -7  12          3.77          1.56         9.22 o
   0  -7  12        103.39         86.64        23.04 o
   1  -7  12        503.95        411.79        38.37 o
   2  -7  12         29.45         12.32        15.65 o
   3  -7  12         69.32         75.15        13.28 o
   4  -7  12         85.44         88.86        12.68 o
  -4  -6  12         75.15        105.58        21.40 o
  -3  -6  12         44.39         31.76        16.25 o
  -2  -6  12         12.05         26.57        15.59 o
  -1  -6  12        293.53        362.06        27.83 o
   0  -6  12         71.14         93.08        21.58 o
   1  -6  12          2.38         14.41        13.08 o
   2  -6  12          3.46          4.57        11.97 o
   3  -6  12        102.22        106.04        18.69 o
   4  -6  12        123.06        118.78        23.25 o
   5  -6  12        131.27        125.98        18.88 o
  -4  -5  12         96.72         77.41        31.18 o
  -3  -5  12         41.77         41.38        16.73 o
  -2  -5  12        112.48         77.69        15.33 o
  -1  -5  12        259.93        262.81        23.91 o
   0  -5  12       1737.71       1765.90        91.16 o
   1  -5  12         79.67        120.80        33.77 o
   2  -5  12         34.68          2.99        10.36 o
   3  -5  12        337.08        412.66        27.12 o
   4  -5  12          0.54          0.00         6.07 o
   5  -5  12         42.09         54.18        22.20 o
  -5  -4  12         16.37          2.74        20.29 o
  -4  -4  12        241.96        200.46        31.05 o
  -3  -4  12        142.62        130.19        47.27 o
  -2  -4  12        177.56        196.81        20.96 o
  -1  -4  12       1194.91       1203.50        54.96 o
   0  -4  12        478.48        439.47        26.40 o
   1  -4  12        470.40        451.63        37.97 o
   2  -4  12         34.40         28.59        11.97 o
   3  -4  12        469.67        452.76        27.90 o
   4  -4  12        123.78        108.32        24.70 o
   5  -4  12        213.18        224.42        24.25 o
   6  -4  12         13.03          0.35        10.32 o
  -5  -3  12        239.49        221.17        28.41 o
  -4  -3  12         37.35         52.93        15.54 o
  -3  -3  12        107.09        117.89        29.32 o
  -2  -3  12         14.98         14.97         6.93 o
  -1  -3  12        628.47        518.34        31.69 o
   0  -3  12          1.44          0.00         5.36 o
   1  -3  12        399.69        376.93        46.50 o
   2  -3  12       1371.54       1494.67        76.03 o
   3  -3  12         29.45         25.55         9.65 o
   4  -3  12        420.22        458.76        36.48 o
   5  -3  12        410.44        436.40        34.10 o
   6  -3  12         39.69         24.15        24.55 o
  -5  -2  12         23.91         20.55        12.41 o
  -4  -2  12          0.63          5.73        10.19 o
  -3  -2  12          0.02          4.63        10.29 o
  -2  -2  12        284.74        277.30        26.80 o
  -1  -2  12        265.15        277.47        19.49 o
   0  -2  12         13.90         11.66         9.20 o
   1  -2  12        681.58        724.10        42.92 o
   2  -2  12          3.82          2.58         9.41 o
   3  -2  12          0.11          0.00         6.12 o
   4  -2  12        284.53        295.24        18.69 o
   5  -2  12        239.88        235.47        41.52 o
   6  -2  12          4.19          3.03        19.41 o
   7  -2  12          9.32          0.00        13.86 o
  -5  -1  12        658.10        721.27        62.16 o
  -4  -1  12         76.56         87.79        18.80 o
  -3  -1  12       1281.42       1446.44        92.08 o
  -2  -1  12          4.69         12.66         6.71 o
  -1  -1  12        262.31        241.13        17.99 o
   0  -1  12        677.28        657.27        31.85 o
   1  -1  12        758.40        733.54        41.28 o
   2  -1  12        315.11        305.14        27.39 o
   3  -1  12        262.63        253.41        20.80 o
   4  -1  12       1398.62       1428.16        51.74 o
   5  -1  12         17.29          0.00        15.93 o
   6  -1  12          5.31          0.00        16.99 o
   7  -1  12        157.35        149.35        35.49 o
  -6   0  12         53.35         43.88        14.76 o
  -5   0  12         38.94         30.13        13.18 o
  -4   0  12        358.42        343.06        46.63 o
  -3   0  12         27.72         30.69        10.76 o
  -2   0  12        599.77        568.02        39.18 o
  -1   0  12        318.41        301.39        20.78 o
   0   0  12       2257.12       2317.89        70.39 o
   1   0  12        531.43        596.75        36.86 o
   2   0  12        116.69        145.16        18.29 o
   3   0  12       1115.33       1025.98        49.67 o
   4   0  12        824.54        857.32        50.24 o
   5   0  12         90.96        130.26        37.55 o
   6   0  12        103.48         99.08        30.18 o
   7   0  12         65.55         33.28        21.83 o
  -6   1  12          5.54          4.84        12.13 o
  -5   1  12          3.29          4.44         8.75 o
  -4   1  12         26.27         35.68        19.64 o
  -3   1  12        572.80        631.23        40.80 o
  -2   1  12          0.67          0.00         5.45 o
  -1   1  12       1611.86       1711.83        76.81 o
   0   1  12        126.98        115.19        10.98 o
   1   1  12        230.64        241.58        21.17 o
   2   1  12        441.09        431.33        34.86 o
   3   1  12        494.56        561.79        23.77 o
   4   1  12       2446.10       2587.92       116.10 o
   5   1  12         77.64         65.66        38.27 o
   6   1  12        760.51        735.40        75.47 o
   7   1  12          5.62         15.32        20.22 o
  -6   2  12        144.78        205.41        25.83 o
  -5   2  12        234.64        200.39        42.30 o
  -4   2  12         82.37        121.12        19.75 o
  -3   2  12         57.16         38.02        13.34 o
  -2   2  12         45.69         31.30         8.11 o
  -1   2  12          0.99          0.00         4.47 o
   0   2  12          6.20          6.46         7.48 o
   1   2  12        130.09        124.44        15.25 o
   2   2  12        902.50        875.93        44.93 o
   3   2  12          4.83         10.13         7.58 o
   4   2  12          5.40         10.73         7.12 o
   5   2  12         16.38          8.12        16.94 o
   6   2  12       1193.63       1129.07        87.90 o
   7   2  12          1.87          0.00        16.25 o
  -6   3  12         53.17         39.67        14.99 o
  -5   3  12         11.80          4.76        10.36 o
  -4   3  12        251.98        206.31        24.12 o
  -3   3  12          1.04         23.24         9.68 o
  -2   3  12        358.68        370.03        20.65 o
  -1   3  12        149.07        193.65        14.78 o
   0   3  12         47.11         87.09        10.77 o
   1   3  12        107.82        123.23        17.29 o
   2   3  12        322.66        312.66        21.58 o
   3   3  12        475.20        505.28        24.50 o
   4   3  12         50.71         16.54        22.75 o
   5   3  12        443.07        571.19        62.70 o
   6   3  12       1594.56       1490.77       197.14 o
   7   3  12          3.44          0.00        18.05 o
   8   3  12        112.26        114.84        24.68 o
  -6   4  12         30.49         43.87        14.59 o
  -5   4  12        101.33         79.00        16.79 o
  -4   4  12        254.78        166.29        30.00 o
  -3   4  12         11.31          5.62         7.84 o
  -2   4  12        820.80        818.19        31.01 o
  -1   4  12        199.46        216.26        13.36 o
   0   4  12       1013.80       1040.30        42.22 o
   1   4  12         26.32          9.58         8.48 o
   2   4  12        226.35        289.03        22.44 o
   3   4  12         26.25         38.61         6.60 o
   4   4  12        290.63        369.68        47.64 o
   5   4  12        207.01        274.05        40.86 o
   6   4  12        315.23        301.98        64.27 o
   7   4  12          5.57          0.00        11.42 o
   8   4  12        214.56        232.08        32.07 o
  -6   5  12         16.02         20.42        11.70 o
  -5   5  12        534.05        591.92        45.40 o
  -4   5  12         36.03         30.04        12.11 o
  -3   5  12         59.03         66.89        13.31 o
  -2   5  12        256.39        281.95        16.48 o
  -1   5  12        164.68        174.18        12.46 o
   0   5  12         47.19         40.45         7.40 o
   1   5  12        149.45        135.72        15.48 o
   2   5  12        202.15        186.23        16.80 o
   3   5  12        149.42        158.25        14.48 o
   4   5  12        133.32        122.20        34.42 o
   5   5  12        938.21        986.93        71.37 o
   6   5  12        452.00        428.66        44.57 o
   7   5  12         56.05         65.08        24.49 o
   8   5  12         87.39         74.04        22.55 o
  -6   6  12        348.91        357.21        38.75 o
  -5   6  12        271.48        301.23        34.41 o
  -4   6  12          0.09          0.00         7.11 o
  -3   6  12        106.86         83.47        13.60 o
  -2   6  12         99.56        102.74        11.70 o
  -1   6  12         76.36         61.77         9.24 o
   0   6  12        524.52        540.00        22.69 o
   1   6  12       3367.22       3515.73       118.67 o
   2   6  12       1291.43       1170.73       114.76 o
   3   6  12         66.47         89.11        11.66 o
   4   6  12          1.60          0.00        10.84 o
   5   6  12        189.68        134.56        25.72 o
   6   6  12         27.96         18.68        15.18 o
   7   6  12         24.32          6.18        13.45 o
   8   6  12          0.10          0.00        14.99 o
  -6   7  12         72.74        100.44        19.24 o
  -5   7  12        252.77        249.21        28.12 o
  -4   7  12        209.58        155.44        26.60 o
  -3   7  12        312.02        328.62        33.77 o
  -2   7  12         84.80         69.29         8.97 o
  -1   7  12       1551.20       1512.97        48.40 o
   0   7  12        226.21        223.27        27.05 o
   1   7  12        577.32        552.67        29.31 o
   2   7  12         94.06         65.13        26.52 o
   3   7  12        142.49         98.96        11.76 o
   4   7  12         95.58        114.12        23.47 o
   5   7  12        191.22        224.51        37.91 o
   6   7  12        105.85        115.63        23.30 o
   7   7  12          0.24          0.00        11.63 o
  -5   8  12         52.50         30.91        21.65 o
  -4   8  12       1084.20       1148.18        67.40 o
  -3   8  12         84.05         92.00        14.20 o
  -2   8  12        262.61        277.06        26.89 o
  -1   8  12        916.52        998.78        36.51 o
   0   8  12        721.02        696.51        28.97 o
   1   8  12        710.74        684.55        42.53 o
   2   8  12        254.63        300.38        57.77 o
   3   8  12        319.24        279.61        28.73 o
   4   8  12         74.65         61.77        36.50 o
   5   8  12        406.58        405.35        42.77 o
   6   8  12          0.06         10.25        12.85 o
   7   8  12        305.33        253.49        43.74 o
  -5   9  12       1445.96       1401.14        79.61 o
  -4   9  12        228.92        238.93        39.30 o
  -3   9  12        609.87        542.39        35.89 o
  -2   9  12        181.09        156.05        17.23 o
  -1   9  12        875.95        905.44        58.38 o
   0   9  12        805.66        741.19        33.26 o
   1   9  12         98.15        102.25        14.26 o
   2   9  12       3122.77       3191.53       138.33 o
   3   9  12        509.78        540.99        41.22 o
   4   9  12         27.40         18.76        15.89 o
   5   9  12          0.73         12.16        14.92 o
   6   9  12          0.01         26.40        17.29 o
   7   9  12          0.19         23.45        16.91 o
  -5  10  12         26.29         11.37        11.22 o
  -4  10  12        141.00        107.40        19.25 o
  -3  10  12          7.81         13.46         9.77 o
  -2  10  12       1284.26       1326.27        47.79 o
  -1  10  12        201.20        201.05        15.93 o
   0  10  12        714.91        714.81        41.08 o
   1  10  12        716.56        729.41        46.41 o
   2  10  12        552.78        617.38        40.64 o
   3  10  12         28.50         12.15        16.56 o
   4  10  12        835.83        803.57        77.52 o
   5  10  12        243.62        256.15        42.51 o
   6  10  12         41.51         18.79        22.39 o
   7  10  12        436.69        542.66       110.13 o
  -5  11  12        143.21        173.69        44.51 o
  -4  11  12        113.35         79.58        23.46 o
  -3  11  12        173.07        152.66        18.89 o
  -2  11  12         53.85         43.55         8.29 o
  -1  11  12       1324.72       1261.53        50.39 o
   0  11  12        733.15        649.53        40.26 o
   1  11  12        918.72        843.94        51.39 o
   2  11  12        717.64        619.52        41.96 o
   3  11  12        413.80        460.12        47.00 o
   4  11  12       1630.43       1654.26       127.46 o
   5  11  12       1156.03       1231.35       138.65 o
   6  11  12        128.22        166.17        35.39 o
   7  11  12         36.63         41.29        22.73 o
  -4  12  12         36.88         58.48        15.88 o
  -3  12  12        272.94        219.65        27.41 o
  -2  12  12        885.52        842.61        40.43 o
  -1  12  12       1000.38       1036.46        47.48 o
   0  12  12        147.73        166.80        19.48 o
   1  12  12        654.43        562.09        43.64 o
   2  12  12        926.61        995.31        79.88 o
   3  12  12          1.86          0.00         8.30 o
   4  12  12        797.68        727.47        46.88 o
   5  12  12          7.12          5.53        19.14 o
   6  12  12         66.34        101.13        28.25 o
  -4  13  12         44.29         39.36        15.04 o
  -3  13  12          0.06          0.31        18.41 o
  -2  13  12        705.77        695.63        53.32 o
  -1  13  12        129.31        126.76        24.81 o
   0  13  12         54.93         58.81        12.76 o
   1  13  12        213.00        199.53        23.95 o
   2  13  12       2023.36       2018.58        97.23 o
   3  13  12        365.64        274.92        28.00 o
   4  13  12         51.02         60.44        11.47 o
   5  13  12        191.24        230.39        37.28 o
   6  13  12        780.06        776.03        80.90 o
  -3  14  12         97.76         84.25        18.45 o
  -2  14  12         32.43         65.57        14.50 o
  -1  14  12        246.74        287.47        28.96 o
   0  14  12        207.34        213.77        26.15 o
   1  14  12          1.22          1.98        14.60 o
   2  14  12         32.83         69.07        15.41 o
   3  14  12          2.21         21.42        16.62 o
   4  14  12          0.50          0.00        14.86 o
   5  14  12          1.78          1.71         9.45 o
  -3  15  12         72.56        101.22        19.50 o
  -2  15  12          5.82          9.81        14.03 o
  -1  15  12         36.42         42.93        14.03 o
   0  15  12         40.41         28.45        13.22 o
   1  15  12         10.79          0.00         9.50 o
   2  15  12        514.22        520.39        52.70 o
   3  15  12          9.13         13.94        11.20 o
   4  15  12        204.50        216.43        26.02 o
   5  15  12          8.22          0.00        19.19 o
  -2  16  12        248.59        256.24        41.74 o
  -1  16  12        155.29        188.39        24.72 o
   0  16  12          0.11          5.54        12.64 o
   1  16  12        189.89        214.24        27.11 o
   2  16  12         10.98         20.75        21.66 o
   3  16  12         29.83         22.98        25.05 o
   4  16  12        123.73        167.01        25.18 o
   0  17  12         36.73         23.35        14.31 o
   1  17  12        181.63        177.26        32.08 o
   2  17  12        127.03        135.71        23.74 o
   3  17  12         61.03         42.18        16.56 o
   0  -8  13          4.03          0.00        14.18 o
   1  -8  13         92.68        104.54        25.86 o
  -2  -7  13         94.80        119.48        22.00 o
  -1  -7  13        140.76        126.54        26.91 o
   0  -7  13         67.06         69.17        44.46 o
   1  -7  13         55.66         28.06        31.00 o
   2  -7  13          0.01          0.00        13.38 o
   3  -7  13        170.45        173.46        26.93 o
  -3  -6  13        221.33        195.87        29.90 o
  -2  -6  13         65.02         72.37        17.55 o
  -1  -6  13         11.91          0.00         8.79 o
   0  -6  13         25.94         39.31        16.42 o
   1  -6  13        117.02        111.67        40.34 o
   2  -6  13         58.93         45.30        16.22 o
   3  -6  13         65.04         78.45        17.65 o
   4  -6  13         68.87         69.64        13.04 o
  -3  -5  13        578.93        538.28       151.65 o
  -2  -5  13        220.01        252.09        25.88 o
  -1  -5  13          2.06          8.35         8.46 o
   0  -5  13        892.06        954.10        61.99 o
   1  -5  13        339.98        279.09        40.44 o
   2  -5  13        227.67        238.06        28.58 o
   3  -5  13        115.46        126.70        15.28 o
   4  -5  13         61.82         51.33        10.84 o
   5  -5  13        139.04        135.11        30.11 o
  -4  -4  13        472.47        522.95        69.98 o
  -3  -4  13          1.73          0.10        12.21 o
  -2  -4  13        860.49        873.71        50.67 o
  -1  -4  13          7.23          3.39         7.92 o
   0  -4  13       1419.08       1471.30        72.68 o
   1  -4  13         32.86         37.17        20.02 o
   2  -4  13        239.32        254.15        40.77 o
   3  -4  13          0.67         13.98        11.31 o
   4  -4  13          4.85          3.43         6.27 o
   5  -4  13         16.85         12.59        12.37 o
  -4  -3  13         28.45         30.96        15.07 o
  -3  -3  13          4.04          6.43        10.14 o
  -2  -3  13         85.31         48.25        13.17 o
  -1  -3  13        785.70        838.25        43.24 o
   0  -3  13         45.33         27.60        17.10 o
   1  -3  13         15.89         33.52        13.75 o
   2  -3  13       1269.66       1252.92        64.77 o
   3  -3  13         77.02         96.86        12.48 o
   4  -3  13        116.81        154.80        36.69 o
   5  -3  13          0.55          4.34        13.79 o
   6  -3  13         96.75        131.21        38.53 o
  -5  -2  13          0.68         18.47        17.77 o
  -4  -2  13         20.93         24.16        13.88 o
  -3  -2  13         27.78         10.63        11.01 o
  -2  -2  13       1327.64       1390.55        82.43 o
  -1  -2  13          8.20          0.83         7.75 o
   0  -2  13        517.14        501.78        37.19 o
   1  -2  13        205.62        198.06        24.49 o
   2  -2  13       1597.33       1519.75        73.10 o
   3  -2  13          4.31          7.49         7.70 o
   4  -2  13          1.27          0.00         6.57 o
   5  -2  13          0.44          8.26         9.95 o
   6  -2  13         87.92         77.79        32.86 o
  -5  -1  13          0.29         24.35        13.06 o
  -4  -1  13         22.46         37.29        13.71 o
  -3  -1  13         65.85         63.26        15.36 o
  -2  -1  13          7.13         12.70         6.80 o
  -1  -1  13        449.04        452.20        33.43 o
   0  -1  13        718.95        766.77        53.34 o
   1  -1  13        227.09        222.46        25.28 o
   2  -1  13       1395.25       1426.42        87.76 o
   3  -1  13         26.05         31.82         7.98 o
   4  -1  13        232.84        230.74        14.97 o
   5  -1  13        397.41        394.43        30.92 o
   6  -1  13        433.42        517.74        68.36 o
   7  -1  13          6.90          0.00        15.44 o
  -5   0  13          9.78         21.12        13.75 o
  -4   0  13        164.60        174.51        24.57 o
  -3   0  13         26.59         21.39        10.84 o
  -2   0  13        283.73        281.49        24.10 o
  -1   0  13       1143.31       1196.05        50.17 o
   0   0  13        172.73        151.73        20.33 o
   1   0  13          5.78         15.04        11.71 o
   2   0  13        366.72        390.57        31.24 o
   3   0  13          0.70          0.00         5.71 o
   4   0  13       3270.42       3304.63       146.84 o
   5   0  13        346.17        384.82       109.04 o
   6   0  13         66.41         91.86        30.69 o
   7   0  13         83.76         92.60        31.17 o
  -5   1  13        273.24        333.73        33.99 o
  -4   1  13         26.25         14.71        11.64 o
  -3   1  13        116.42         95.27        18.14 o
  -2   1  13         98.19        109.38        14.12 o
  -1   1  13        116.23        116.98        11.22 o
   0   1  13        381.71        425.99        23.82 o
   1   1  13       1175.83       1209.04        79.99 o
   2   1  13       1115.37       1202.82        58.64 o
   3   1  13        343.36        328.01        22.66 o
   4   1  13        302.58        314.89        45.27 o
   5   1  13        124.97        149.33        34.87 o
   6   1  13          0.62          0.00        15.79 o
   7   1  13          3.82         12.50        17.72 o
  -5   2  13         34.13         58.19        15.46 o
  -4   2  13         97.39        102.36        18.53 o
  -3   2  13        281.80        278.82        25.16 o
  -2   2  13        571.82        617.13        31.09 o
  -1   2  13          0.01          0.07         5.19 o
   0   2  13        977.44        971.45        68.51 o
   1   2  13        660.99        721.87        46.77 o
   2   2  13         21.51         20.28         9.75 o
   3   2  13         68.93         68.39         8.87 o
   4   2  13          0.99          1.43         7.62 o
   5   2  13         17.09          0.00        13.01 o
   6   2  13        514.87        484.70        60.72 o
   7   2  13        437.85        355.62        50.83 o
  -5   3  13        465.24        535.91        51.08 o
  -4   3  13        454.89        482.91        61.40 o
  -3   3  13         62.42         47.79        12.70 o
  -2   3  13        478.12        473.75        26.86 o
  -1   3  13        132.96        152.16        11.74 o
   0   3  13          1.75          0.00         5.68 o
   1   3  13        406.76        372.62        26.88 o
   2   3  13          5.21         27.94         9.20 o
   3   3  13        284.96        297.57        29.09 o
   4   3  13        514.50        511.11        39.87 o
   5   3  13        575.35        545.75        63.47 o
   6   3  13        207.18        271.47        43.19 o
   7   3  13         23.70         27.48        35.75 o
  -5   4  13         13.69         32.45        16.33 o
  -4   4  13       1531.68       1433.02        99.81 o
  -3   4  13        998.54        949.65        51.22 o
  -2   4  13        681.97        620.89        29.83 o
  -1   4  13        541.20        533.85        30.19 o
   0   4  13        419.18        419.72        27.29 o
   1   4  13          0.89          0.00         8.11 o
   2   4  13       1003.11       1037.21        51.65 o
   3   4  13        512.07        511.31        32.10 o
   4   4  13        236.93        278.50        21.46 o
   5   4  13        465.19        425.20        53.96 o
   6   4  13          6.19         13.56        21.66 o
   7   4  13        162.75        213.23        76.38 o
  -5   5  13          6.26          2.61        13.00 o
  -4   5  13          0.62          2.59        16.44 o
  -3   5  13        839.38        978.87        53.05 o
  -2   5  13         84.37         78.61        10.48 o
  -1   5  13        260.65        260.95        16.09 o
   0   5  13        112.09        118.44        10.53 o
   1   5  13        612.38        656.87        38.88 o
   2   5  13          0.92          0.00         6.60 o
   3   5  13        738.07        644.43        39.31 o
   4   5  13          8.90         11.25        15.74 o
   5   5  13         82.43         76.63        21.37 o
   6   5  13         11.82          0.00        15.27 o
   7   5  13          3.28          0.00        12.81 o
  -5   6  13          8.66          2.35        10.07 o
  -4   6  13        120.46        106.90        19.51 o
  -3   6  13        594.16        594.14        38.12 o
  -2   6  13       1440.71       1483.89        52.03 o
  -1   6  13        842.58        779.63        31.04 o
   0   6  13       1848.94       1821.72        54.72 o
   1   6  13         22.07         33.60        16.43 o
   2   6  13        269.46        212.09        42.60 o
   3   6  13        982.26       1027.23        45.74 o
   4   6  13         61.23         47.63         9.01 o
   5   6  13        151.10         96.80        35.74 o
   6   6  13        427.71        401.35        43.98 o
   7   6  13        219.42        249.15        35.24 o
  -5   7  13        695.87        726.64        71.79 o
  -4   7  13        936.93        849.24        54.36 o
  -3   7  13          5.42         16.84         9.35 o
  -2   7  13          8.63         12.37         6.38 o
  -1   7  13        129.25        136.69        14.99 o
   0   7  13       1484.49       1491.36        50.06 o
   1   7  13       1441.75       1404.71        59.58 o
   2   7  13        187.11        175.57        27.75 o
   3   7  13        785.66        803.70        50.12 o
   4   7  13        180.07        207.98        32.07 o
   5   7  13        545.57        579.60        54.16 o
   6   7  13         59.00         52.98        20.15 o
   7   7  13        466.68        385.08        43.42 o
  -5   8  13         93.00         89.12        21.21 o
  -4   8  13          0.30         10.48        18.13 o
  -3   8  13         34.28         34.78        11.43 o
  -2   8  13        165.14        161.97        13.61 o
  -1   8  13        205.66        233.92        18.56 o
   0   8  13       3337.16       3452.39       102.95 o
   1   8  13        126.98        105.13        14.81 o
   2   8  13       2113.05       1976.38       101.02 o
   3   8  13         33.15         42.00        12.01 o
   4   8  13         76.02         81.73        22.03 o
   5   8  13          3.28          0.00        12.17 o
   6   8  13         11.58         25.87        16.40 o
   7   8  13        393.17        480.02        63.37 o
  -5   9  13          4.48         23.42        22.74 o
  -4   9  13          3.62          6.96        10.50 o
  -3   9  13       1012.18        951.43        62.12 o
  -2   9  13        902.16        930.04        37.07 o
  -1   9  13        277.60        317.60        19.46 o
   0   9  13        515.92        510.65        37.76 o
   1   9  13        785.63        754.57        59.42 o
   2   9  13       1891.08       2030.50        94.16 o
   3   9  13       1578.54       1595.96       143.71 o
   4   9  13         21.85         31.08        16.36 o
   5   9  13        798.43        644.44        57.04 o
   6   9  13         24.32         41.62        19.73 o
   7   9  13          2.31          0.49        14.07 o
  -5  10  13          0.02          0.00        14.16 o
  -4  10  13       1137.50       1186.65        97.83 o
  -3  10  13       1271.82       1166.73        60.21 o
  -2  10  13        902.97        881.40        37.59 o
  -1  10  13        286.19        278.52        17.89 o
   0  10  13        166.75        181.79        20.29 o
   1  10  13         12.65          6.43         9.13 o
   2  10  13       1219.27       1185.48        67.18 o
   3  10  13        379.07        363.83        49.74 o
   4  10  13         41.11         26.52        20.13 o
   5  10  13        146.73         93.40        27.41 o
   6  10  13        665.11        667.09        70.27 o
   7  10  13         10.48          0.00        18.05 o
  -4  11  13         41.28         17.98        11.97 o
  -3  11  13        308.09        279.73        58.27 o
  -2  11  13         44.73         59.42         9.88 o
  -1  11  13         19.17         39.43        13.11 o
   0  11  13       1712.46       1737.91        74.34 o
   1  11  13        717.87        725.39        49.56 o
   2  11  13       1813.10       1747.48        85.59 o
   3  11  13        419.70        422.85        48.08 o
   4  11  13        589.37        601.43       107.24 o
   5  11  13         46.14         37.71        21.48 o
   6  11  13         43.60         11.72        19.54 o
   7  11  13          7.97         13.50        19.22 o
  -4  12  13         19.47         43.57        15.50 o
  -3  12  13         67.85        106.93        17.24 o
  -2  12  13        138.72        142.09        16.68 o
  -1  12  13          0.27          0.00         6.03 o
   0  12  13       1233.27       1247.77        61.35 o
   1  12  13        107.27        125.98        20.16 o
   2  12  13        308.85        345.09        34.70 o
   3  12  13        183.26        186.08        22.40 o
   4  12  13        189.21        204.91        22.91 o
   5  12  13        553.78        546.28        64.98 o
   6  12  13         15.59          6.46        20.13 o
  -3  13  13        429.14        396.57        38.74 o
  -2  13  13         44.10         33.33        12.10 o
  -1  13  13        613.82        690.92        48.62 o
   0  13  13          3.56         10.77        10.57 o
   1  13  13          5.47          8.22        10.61 o
   2  13  13        149.27        104.30        17.96 o
   3  13  13        438.18        454.72        38.59 o
   4  13  13        461.82        504.86        39.64 o
   5  13  13        572.50        566.19        42.56 o
   6  13  13          0.04          0.00        29.61 o
  -3  14  13        103.79        105.34        25.27 o
  -2  14  13        276.68        275.83        33.52 o
  -1  14  13         87.85         99.69        18.56 o
   0  14  13          9.76          3.11        10.57 o
   1  14  13          7.23         17.91        12.12 o
   2  14  13        208.28        216.32        30.03 o
   3  14  13        430.57        520.11        43.01 o
   4  14  13        390.75        500.98        42.17 o
   5  14  13        339.99        366.85        33.27 o
  -2  15  13        103.53        111.89        17.70 o
  -1  15  13        289.30        291.89        37.07 o
   0  15  13         23.31         27.72        18.41 o
   1  15  13        147.85        139.62        22.68 o
   2  15  13        188.45        177.19        25.67 o
   3  15  13        437.04        380.24        36.40 o
   4  15  13          0.55         15.81        11.86 o
   5  15  13        155.72        156.37        23.21 o
  -1  16  13         62.95         74.57        17.48 o
   0  16  13         37.06         46.44        17.37 o
   1  16  13         50.55         56.90        16.46 o
   2  16  13         46.93         30.00        13.27 o
   3  16  13         38.79         73.94        21.72 o
   4  16  13         23.46         14.44        12.81 o
   1  17  13        164.95        131.13        25.24 o
   2  17  13          9.16          0.00        11.89 o
   0  -7  14         15.70         14.77        17.20 o
   1  -7  14        132.70        178.54        32.49 o
  -1  -6  14        107.08         86.35        24.48 o
   0  -6  14         41.73         11.83        16.11 o
   1  -6  14        583.45        650.03        57.21 o
   2  -6  14        226.51        256.64        31.37 o
   3  -6  14         46.92         71.63        17.65 o
  -2  -5  14          8.14         10.75        11.58 o
  -1  -5  14        149.46        190.06        66.18 o
   0  -5  14        315.30        327.40        39.94 o
   1  -5  14        105.01        103.96        21.91 o
   2  -5  14          0.01          0.00        11.54 o
   3  -5  14        174.66        166.76        30.64 o
   4  -5  14         33.21         36.81        12.49 o
  -3  -4  14         94.76         99.58        38.63 o
  -2  -4  14        129.64        130.98        19.09 o
  -1  -4  14        116.87        121.89        35.96 o
   0  -4  14       1596.09       1408.85        78.99 o
   1  -4  14        103.35        108.04        21.89 o
   2  -4  14        195.80        239.60        29.39 o
   3  -4  14          3.56          0.00         9.94 o
   4  -4  14         31.60        103.01       103.22 o
   5  -4  14        126.09        131.50        20.71 o
  -4  -3  14         94.07        102.68        29.61 o
  -3  -3  14        318.17        317.12        37.53 o
  -2  -3  14         95.41         99.77        17.48 o
  -1  -3  14         48.16         36.89        11.74 o
   0  -3  14          4.38         16.01        12.63 o
   1  -3  14        187.75        226.52        42.77 o
   2  -3  14         24.25          8.25        10.94 o
   3  -3  14         79.55         52.72        14.43 o
   4  -3  14          3.71          6.55         8.69 o
   5  -3  14        105.91        116.55        18.63 o
  -4  -2  14        632.96        687.83        94.38 o
  -3  -2  14        266.89        256.49        33.89 o
  -2  -2  14        420.51        440.06        34.38 o
  -1  -2  14        216.59        232.73        24.08 o
   0  -2  14        585.89        673.14        53.59 o
   1  -2  14        128.76        118.56        19.94 o
   2  -2  14       2591.72       2628.67       108.92 o
   3  -2  14         53.75         68.37        13.97 o
   4  -2  14         37.42         27.26        10.03 o
   5  -2  14        211.73        285.53        39.90 o
   6  -2  14         29.26         39.38        31.41 o
  -4  -1  14          2.58         18.02        12.74 o
  -3  -1  14         64.03         35.39        15.43 o
  -2  -1  14          9.51          0.00         9.02 o
  -1  -1  14         99.57        114.39        14.88 o
   0  -1  14        799.86        789.47        47.44 o
   1  -1  14         21.88         35.54        13.76 o
   2  -1  14         22.37          5.88        17.65 o
   3  -1  14        129.93        128.07        17.06 o
   4  -1  14          0.02         11.61         9.90 o
   5  -1  14         75.20        118.41        17.31 o
   6  -1  14        347.57        486.28        67.98 o
  -5   0  14        163.10        136.48        27.58 o
  -4   0  14         49.74         45.64        30.16 o
  -3   0  14         47.63         30.93        24.22 o
  -2   0  14        343.40        400.72        27.04 o
  -1   0  14         16.05          7.29         7.73 o
   0   0  14         20.17          1.36        10.25 o
   1   0  14         45.77         27.51        18.74 o
   2   0  14        102.72         94.94        25.54 o
   3   0  14         50.39         56.86        12.51 o
   4   0  14          0.00          0.00         4.48 o
   5   0  14        319.31        326.36        27.64 o
   6   0  14         77.53         58.94        29.07 o
  -5   1  14        224.95        286.68        59.06 o
  -4   1  14          9.00          9.46        12.18 o
  -3   1  14        294.00        289.25        29.80 o
  -2   1  14         54.42         48.49         9.72 o
  -1   1  14       1960.79       1966.29        71.49 o
   0   1  14          0.16          0.00         9.11 o
   1   1  14         35.38         33.65        12.62 o
   2   1  14        332.09        337.75        28.94 o
   3   1  14          2.24          4.30         9.90 o
   4   1  14         71.77         87.72        16.77 o
   5   1  14         32.12          2.43        19.46 o
   6   1  14          3.68          0.00        26.00 o
   7   1  14         27.47         76.04        44.05 o
  -5   2  14        208.72        210.00        26.77 o
  -4   2  14        126.53        149.55        23.12 o
  -3   2  14         33.26         41.24        16.65 o
  -2   2  14        192.62        218.45        19.32 o
  -1   2  14         74.73         65.05        10.32 o
   0   2  14        592.70        540.37        33.34 o
   1   2  14        126.54        121.26        25.95 o
   2   2  14        196.33        198.06        32.00 o
   3   2  14        299.26        341.91        38.67 o
   4   2  14        208.92        220.78        21.70 o
   5   2  14          0.29         14.35        20.22 o
   6   2  14          8.89         27.46        22.91 o
   7   2  14         15.97          2.11        18.94 o
  -5   3  14         15.42         31.51        14.18 o
  -4   3  14         69.37         70.77        17.64 o
  -3   3  14        646.91        614.51        57.86 o
  -2   3  14        340.27        420.78        53.05 o
  -1   3  14        455.19        505.77        24.74 o
   0   3  14        249.24        284.01        19.36 o
   1   3  14        487.35        437.17        42.21 o
   2   3  14        231.49        267.53        24.95 o
   3   3  14        569.37        626.69        69.08 o
   4   3  14          0.01          3.99         9.62 o
   5   3  14        321.73        285.52        46.77 o
   6   3  14          9.58         39.28        49.11 o
   7   3  14         53.54         63.77        46.58 o
  -5   4  14          7.78          0.00        10.54 o
  -4   4  14        129.36        118.19        20.65 o
  -3   4  14         82.38         92.99        18.87 o
  -2   4  14        983.89        900.97        42.36 o
  -1   4  14        838.15        861.93        33.64 o
   0   4  14        598.03        625.96        30.43 o
   1   4  14          2.73         10.58        10.21 o
   2   4  14          7.23          2.63         8.05 o
   3   4  14         76.60         96.89        18.29 o
   4   4  14        666.43        653.30        40.81 o
   5   4  14         26.11          0.00        14.96 o
   6   4  14        111.28        100.05        28.62 o
   7   4  14        427.90        332.02        41.91 o
  -5   5  14          0.23         11.10        12.38 o
  -4   5  14         82.12         76.53        24.17 o
  -3   5  14        136.74        168.70        19.70 o
  -2   5  14        608.90        604.97        33.27 o
  -1   5  14        343.30        381.31        39.99 o
   0   5  14         50.13         63.13         8.00 o
   1   5  14         31.70          0.00         9.05 o
   2   5  14          6.01          0.00         6.93 o
   3   5  14         56.80         38.45        15.48 o
   4   5  14         35.38         25.06        17.08 o
   5   5  14       1596.27       1491.47        92.97 o
   6   5  14        101.90         92.44        25.15 o
   7   5  14          1.70          0.95        14.80 o
  -5   6  14        174.10        161.12        31.30 o
  -4   6  14        576.38        600.69        47.26 o
  -3   6  14         54.96         44.13        15.84 o
  -2   6  14        270.90        279.74        20.16 o
  -1   6  14        125.86        137.01        14.21 o
   0   6  14        255.22        243.39        20.35 o
   1   6  14        282.76        287.14        28.26 o
   2   6  14          5.59          0.00        12.98 o
   3   6  14        695.91        696.94        43.65 o
   4   6  14          4.50          0.00        12.95 o
   5   6  14          0.01          3.68        14.19 o
   6   6  14        144.85        105.60        25.03 o
   7   6  14          0.94         15.56        15.57 o
  -5   7  14          0.38         17.29        12.26 o
  -4   7  14        209.05        175.38        22.96 o
  -3   7  14        573.52        624.62        47.22 o
  -2   7  14        356.11        332.73        22.75 o
  -1   7  14       2349.68       2367.78        75.11 o
   0   7  14       1463.79       1496.26        60.38 o
   1   7  14        175.70        241.59        25.44 o
   2   7  14          5.10          5.62        14.01 o
   3   7  14         86.73         84.93        15.96 o
   4   7  14         13.07         32.13        18.35 o
   5   7  14         56.49         38.57        19.62 o
   6   7  14        200.05        189.53        31.37 o
   7   7  14         69.80         60.59        20.81 o
  -5   8  14          8.57         11.86        12.66 o
  -4   8  14       1016.03       1002.23        62.29 o
  -3   8  14          0.98          2.16         9.29 o
  -2   8  14         45.06         46.39        16.16 o
  -1   8  14         57.22         60.00        13.25 o
   0   8  14        703.17        715.03        37.57 o
   1   8  14          1.02          2.49        13.24 o
   2   8  14         90.53         43.33        18.52 o
   3   8  14        387.05        398.36        33.12 o
   4   8  14       1095.02       1006.71       122.88 o
   5   8  14         91.02         80.44        22.48 o
   6   8  14          2.25          3.07        13.92 o
   7   8  14         49.92         54.47        25.97 o
  -4   9  14        303.71        236.66        40.05 o
  -3   9  14         17.03         18.63        10.78 o
  -2   9  14        224.85        229.56        18.84 o
  -1   9  14       2012.12       2149.36        69.38 o
   0   9  14        367.39        339.25        24.58 o
   1   9  14       2197.96       2053.96       126.68 o
   2   9  14        219.18        171.39        20.89 o
   3   9  14         22.33         38.26        21.30 o
   4   9  14          0.08          9.87        16.14 o
   5   9  14        198.58        262.95        47.17 o
   6   9  14        179.40        152.93        34.34 o
   7   9  14          2.89          0.00        14.68 o
  -4  10  14         70.20         76.90        17.38 o
  -3  10  14         51.09         46.02        14.06 o
  -2  10  14        690.75        715.91        36.78 o
  -1  10  14         67.62         80.56        10.36 o
   0  10  14       2072.41       2044.09        85.07 o
   1  10  14        944.08        909.26        56.16 o
   2  10  14        147.31        183.34        21.56 o
   3  10  14         42.53         81.75        26.51 o
   4  10  14        120.76         73.75        27.03 o
   5  10  14         11.40         28.10        18.87 o
   6  10  14        130.41        163.73        36.09 o
  -4  11  14        424.83        403.25       117.71 o
  -3  11  14         65.77         47.64        26.55 o
  -2  11  14        785.07        806.55        42.74 o
  -1  11  14         77.16         89.56        20.53 o
   0  11  14         14.53         10.36         9.38 o
   1  11  14       1047.92       1051.05        62.26 o
   2  11  14        184.72        147.82        20.11 o
   3  11  14        789.70        789.52        50.56 o
   4  11  14         16.11          0.00        24.55 o
   5  11  14          0.72          0.00        29.61 o
   6  11  14         10.52          0.00        17.77 o
  -3  12  14         21.83         52.79        17.17 o
  -2  12  14         82.71        127.93        15.48 o
  -1  12  14         30.95         15.34        16.30 o
   0  12  14         22.28         26.85        18.35 o
   1  12  14         28.84         37.94        13.09 o
   2  12  14        720.08        701.89        50.44 o
   3  12  14       1087.22       1143.29        66.94 o
   4  12  14          4.51          0.00         8.29 o
   5  12  14         50.66          0.78        17.10 o
   6  12  14         71.30         82.69        41.88 o
  -3  13  14         27.55         57.13        16.66 o
  -2  13  14        170.86        140.11        18.91 o
  -1  13  14         40.14         46.75        23.36 o
   0  13  14        221.61        224.80        47.03 o
   1  13  14        586.35        607.33        63.32 o
   2  13  14         64.80         51.53        14.03 o
   3  13  14        107.15        126.08        29.17 o
   4  13  14         66.49         84.34        16.28 o
   5  13  14         22.00         10.55        10.16 o
  -2  14  14          7.60         24.15        23.92 o
  -1  14  14        185.95        216.92        30.87 o
   0  14  14         89.57         54.62        24.19 o
   1  14  14         16.64         10.03        11.48 o
   2  14  14        289.07        347.88        33.46 o
   3  14  14         98.59        121.95        20.74 o
   4  14  14        112.13        153.22        29.99 o
   5  14  14        244.11        283.38        36.50 o
  -2  15  14          0.22         56.92        26.36 o
  -1  15  14         11.04         10.87        18.39 o
   0  15  14         31.83         44.73        15.89 o
   1  15  14          8.58          0.00        13.73 o
   2  15  14         35.71         40.91        16.06 o
   3  15  14         77.64        104.50        19.65 o
   4  15  14         41.26         31.99        14.90 o
  -1  16  14         12.87          0.00        12.64 o
   0  16  14          9.01          1.79        20.94 o
   1  16  14         17.36         20.57        14.51 o
   2  16  14         26.99         29.80        14.25 o
   3  16  14        213.00        281.94        32.29 o
  -1  -5  15        288.62        249.40        36.97 o
   0  -5  15         97.87         82.42        22.90 o
   1  -5  15         14.77          0.00        17.08 o
   2  -5  15         51.62         39.28        18.76 o
   3  -5  15         41.25         37.29        15.17 o
  -2  -4  15        609.82        702.49        47.01 o
  -1  -4  15         97.88        114.67        26.93 o
   0  -4  15        107.37        124.14        28.10 o
   1  -4  15         61.25         33.84        24.18 o
   2  -4  15         65.09         56.43        22.72 o
   3  -4  15        199.74        187.97        25.20 o
   4  -4  15         29.46         40.79         9.33 o
  -3  -3  15          8.45         23.66        14.72 o
  -2  -3  15        369.61        326.13        29.92 o
  -1  -3  15        637.47        572.31        53.41 o
   0  -3  15        153.53        142.13        26.88 o
   1  -3  15          9.79          7.28        12.46 o
   2  -3  15         93.04         90.77        19.76 o
   3  -3  15         28.40         29.12        12.44 o
   4  -3  15        229.57        258.55        23.53 o
  -3  -2  15         28.89         26.97        14.92 o
  -2  -2  15          3.90          4.17         9.25 o
  -1  -2  15         33.58         28.91        19.28 o
   0  -2  15       1793.17       1846.32        96.61 o
   1  -2  15          0.01          0.00         9.53 o
   2  -2  15        489.74        536.27        42.28 o
   3  -2  15         81.04         77.29        19.91 o
   4  -2  15          0.01          0.00         7.75 o
   5  -2  15        198.93        181.86        23.28 o
  -4  -1  15         48.05         42.25        35.75 o
  -3  -1  15        276.09        320.28        38.05 o
  -2  -1  15        334.65        359.73        31.24 o
  -1  -1  15         87.80        107.93        22.51 o
   0  -1  15         62.65         74.69        18.37 o
   1  -1  15        379.15        351.90        34.14 o
   2  -1  15          4.29          4.31        11.22 o
   3  -1  15         41.46         24.68        11.57 o
   4  -1  15         87.70         90.80        17.77 o
   5  -1  15          6.20          4.42        10.45 o
  -4   0  15        141.60        166.16        27.84 o
  -3   0  15         72.05         96.39        23.83 o
  -2   0  15        131.09         65.20        14.07 o
  -1   0  15          0.41          7.64        10.59 o
   0   0  15         17.53          2.64        14.54 o
   1   0  15          3.60          1.93        13.86 o
   2   0  15        304.13        293.68        29.18 o
   3   0  15         58.91         83.89        15.64 o
   4   0  15         85.99         81.85        12.07 o
   5   0  15        117.69        127.59        18.39 o
   6   0  15        465.91        430.01        65.35 o
  -4   1  15         36.09         36.22        19.72 o
  -3   1  15         27.10         21.26        15.59 o
  -2   1  15        245.99        274.93        23.76 o
  -1   1  15         47.81         33.58         8.40 o
   0   1  15        103.79        105.28        17.98 o
   1   1  15        544.61        454.55        49.94 o
   2   1  15         16.36          7.88        10.80 o
   3   1  15         96.94         85.18        14.51 o
   4   1  15         48.48         61.37         8.67 o
   5   1  15        170.77        175.88        33.61 o
   6   1  15         62.20         92.25        34.44 o
  -4   2  15        147.20        144.58        24.13 o
  -3   2  15        234.59        234.54        26.53 o
  -2   2  15        100.84         82.40        12.25 o
  -1   2  15          2.27          1.14         8.71 o
   0   2  15        480.32        464.61        43.72 o
   1   2  15        421.55        406.13        34.55 o
   2   2  15        360.75        306.15        28.14 o
   3   2  15        124.24        102.93        15.48 o
   4   2  15         71.08         52.65        14.31 o
   5   2  15        526.22        587.11        61.95 o
   6   2  15         21.60          5.01        19.86 o
  -4   3  15        159.77        186.58        25.84 o
  -3   3  15         47.15         72.97        21.12 o
  -2   3  15         65.86         42.90         9.54 o
  -1   3  15        176.19        172.91        15.86 o
   0   3  15        135.88        183.17        27.68 o
   1   3  15         39.21         46.56        14.09 o
   2   3  15        329.84        319.81        28.86 o
   3   3  15        129.75         91.32        14.91 o
   4   3  15        286.42        332.81        74.02 o
   5   3  15         67.43         66.57        27.22 o
   6   3  15         52.09         52.19        32.86 o
  -4   4  15        191.77        258.03        43.80 o
  -3   4  15          4.94         15.42        10.05 o
  -2   4  15        119.59         86.22        13.16 o
  -1   4  15        646.01        651.05        28.72 o
   0   4  15        130.24         94.18        16.66 o
   1   4  15         23.08         28.14        10.24 o
   2   4  15        122.98        132.43        18.77 o
   3   4  15          8.34          4.29        11.36 o
   4   4  15        197.65        135.70        35.16 o
   5   4  15         13.65         28.63        22.51 o
   6   4  15          0.39          3.54        18.20 o
   7   4  15          0.01         10.03        17.63 o
  -4   5  15        154.56        151.78        24.88 o
  -3   5  15        837.56        876.38        55.73 o
  -2   5  15        577.21        621.06        39.92 o
  -1   5  15         18.93         14.68         6.40 o
   0   5  15          0.52          3.66         7.26 o
   1   5  15        623.79        611.80        43.10 o
   2   5  15        331.23        264.32        23.61 o
   3   5  15        625.28        645.67        45.24 o
   4   5  15          6.01         27.34        17.78 o
   5   5  15          3.60          0.00        14.28 o
   6   5  15         28.00         27.77        18.48 o
   7   5  15         40.70         55.15        20.94 o
  -4   6  15        567.65        543.79        56.34 o
  -3   6  15          0.10          0.00         9.15 o
  -2   6  15        269.08        286.60        37.11 o
  -1   6  15        427.38        375.46        24.17 o
   0   6  15        819.82        808.42        38.16 o
   1   6  15         23.89          0.00        10.33 o
   2   6  15        194.82        218.54        21.29 o
   3   6  15         55.59         71.97        16.28 o
   4   6  15         36.03         37.19        19.44 o
   5   6  15         12.50          3.96        14.80 o
   6   6  15          9.89          0.00        13.89 o
   7   6  15        129.64        134.78        29.44 o
  -4   7  15         57.56         53.82        15.75 o
  -3   7  15       2021.06       2292.29       107.68 o
  -2   7  15        243.95        195.50        17.71 o
  -1   7  15        294.21        252.14        21.40 o
   0   7  15        187.95        190.75        21.02 o
   1   7  15        422.63        403.82        27.24 o
   2   7  15         25.66         27.09        17.88 o
   3   7  15       1187.60       1164.45        68.69 o
   4   7  15        522.96        514.47        53.56 o
   5   7  15         61.64         53.01        21.09 o
   6   7  15          2.65         19.72        15.78 o
   7   7  15         21.72          3.60        14.15 o
  -4   8  15          1.34          9.01        13.19 o
  -3   8  15        214.64        197.10        23.72 o
  -2   8  15        393.70        433.46        27.92 o
  -1   8  15        126.35        129.30        20.19 o
   0   8  15        132.07        149.39        21.51 o
   1   8  15        129.44        134.27        30.33 o
   2   8  15       1402.87       1125.73       109.60 o
   3   8  15        104.54        100.04        19.80 o
   4   8  15         40.84         48.87        21.22 o
   5   8  15         97.00         84.15        24.04 o
   6   8  15          9.12          0.00        15.81 o
  -4   9  15        356.14        353.02        39.24 o
  -3   9  15          2.19         42.81        14.04 o
  -2   9  15         72.95         89.10        22.54 o
  -1   9  15        964.83        976.10        41.91 o
   0   9  15        433.13        416.28        27.79 o
   1   9  15        123.75        140.38        33.09 o
   2   9  15        134.91        153.08        20.53 o
   3   9  15        166.53        269.66        37.44 o
   4   9  15        133.57         98.93        25.68 o
   5   9  15        322.35        290.76        40.96 o
   6   9  15        416.07        414.55        49.40 o
  -4  10  15        285.58        275.24        33.63 o
  -3  10  15        131.40        161.74        23.66 o
  -2  10  15        256.04        307.01        22.79 o
  -1  10  15         55.45         72.25        10.49 o
   0  10  15         19.15         15.04        17.56 o
   1  10  15        407.63        373.08        33.59 o
   2  10  15         14.03         24.29        11.39 o
   3  10  15        182.67        182.86        39.32 o
   4  10  15        172.79        208.23        39.97 o
   5  10  15         39.41         79.70        27.74 o
   6  10  15        191.27        273.53        48.76 o
  -3  11  15         52.89         75.68        15.80 o
  -2  11  15        155.22        162.77        17.00 o
  -1  11  15        117.96        185.18        24.91 o
   0  11  15         43.96         29.95        12.48 o
   1  11  15        173.50        155.27        34.55 o
   2  11  15        362.07        341.63        44.61 o
   3  11  15          1.23          0.00         9.00 o
   4  11  15         24.68         63.97        35.75 o
   5  11  15         28.76         29.92        22.62 o
   6  11  15         60.33         47.19        58.85 o
  -3  12  15        143.08        178.62        23.38 o
  -2  12  15          5.34         12.91        10.08 o
  -1  12  15          0.32          0.00         9.92 o
   0  12  15        394.27        427.37        37.68 o
   1  12  15        287.32        309.30        31.42 o
   2  12  15        179.57        172.58        24.12 o
   3  12  15          8.38         15.08        10.68 o
   4  12  15          3.65          0.00        14.33 o
   5  12  15          0.60         22.28        22.38 o
   6  12  15         28.47         30.96        24.57 o
  -2  13  15        126.89        113.85        20.04 o
  -1  13  15        192.12        235.48        27.33 o
   0  13  15        152.56        185.43        25.29 o
   1  13  15        107.21         80.94        20.78 o
   2  13  15         32.88         32.02        12.95 o
   3  13  15          0.01          0.00         9.83 o
   4  13  15         20.55         11.61        12.41 o
   5  13  15          6.95          0.00         8.48 o
  -2  14  15         85.61         18.05        34.66 o
  -1  14  15         20.16         30.09        13.26 o
   0  14  15        294.53        249.71        31.66 o
   1  14  15         82.64         81.56        17.68 o
   2  14  15          5.15          4.71        10.81 o
   3  14  15         27.69         28.65        13.00 o
   4  14  15        169.91        228.61        27.67 o
  -1  15  15        405.51        421.79        43.25 o
   0  15  15         11.13          5.14        14.08 o
   1  15  15        309.06        311.26        41.36 o
   2  15  15        295.79        352.99        37.41 o
   3  15  15         58.27         86.83        19.62 o
   4  15  15        132.71        151.30        23.74 o
   0  16  15         84.28        100.00        26.36 o
   1  16  15         57.86         24.80        14.73 o
   2  16  15          4.72          5.90        11.90 o
   0  -4  16         38.79         15.00        26.00 o
   1  -4  16          0.25         37.87        18.27 o
   2  -4  16        207.00        197.68        43.05 o
  -2  -3  16        219.18        194.78        23.67 o
  -1  -3  16          8.84          3.80        22.00 o
   0  -3  16         47.35         52.33        20.04 o
   1  -3  16         57.47         60.82        18.58 o
   2  -3  16        175.36        200.37        26.73 o
   3  -3  16          0.11          0.00        10.93 o
  -2  -2  16          1.54          3.04        12.82 o
  -1  -2  16          2.31          0.00        14.92 o
   0  -2  16        112.58        141.55        27.91 o
   1  -2  16         33.99         35.09        15.57 o
   2  -2  16          2.91          8.52        12.21 o
   3  -2  16         65.76         56.90        14.80 o
   4  -2  16         98.24         58.80        22.88 o
  -3  -1  16          6.86          4.68        12.85 o
  -2  -1  16        200.26        171.28        23.28 o
  -1  -1  16        291.50        299.27        26.53 o
   0  -1  16         37.69         49.01        19.88 o
   1  -1  16         28.84         33.96        13.82 o
   2  -1  16        249.50        223.34        27.54 o
   3  -1  16        205.99        222.81        35.02 o
   4  -1  16         72.95         54.75        17.39 o
   5  -1  16        113.44        176.58        23.27 o
  -3   0  16         64.12         62.09        18.15 o
  -2   0  16        266.36        248.74        33.88 o
  -1   0  16         65.53         49.18        13.03 o
   0   0  16        194.42        206.11        27.61 o
   1   0  16          5.02         14.51        13.26 o
   2   0  16         93.63         75.55        26.71 o
   3   0  16         46.73         35.55        12.45 o
   4   0  16        253.85        252.37        33.79 o
   5   0  16          2.53          5.17        10.60 o
  -3   1  16        335.05        399.40        42.97 o
  -2   1  16        153.26        179.83        23.20 o
  -1   1  16        389.06        413.01        33.13 o
   0   1  16        548.99        528.60        45.24 o
   1   1  16        156.69        199.31        26.07 o
   2   1  16         68.98         69.33        16.03 o
   3   1  16        103.57         99.53        15.52 o
   4   1  16          6.54          4.42         9.16 o
   5   1  16         29.00         28.71        12.63 o
  -4   2  16          0.72          3.74        21.66 o
  -3   2  16         44.16         27.31        14.24 o
  -2   2  16        130.39        179.89        22.81 o
  -1   2  16          0.88          1.20         7.10 o
   0   2  16        192.49        175.74        24.26 o
   1   2  16         16.23         34.42        13.41 o
   2   2  16         55.60         32.99        12.40 o
   3   2  16        639.50        675.30        41.27 o
   4   2  16          4.04          1.94         7.09 o
   5   2  16         14.56         36.87        12.60 o
   6   2  16        326.98        351.77        60.15 o
  -4   3  16         88.12         80.35        27.44 o
  -3   3  16          1.25          0.00        12.17 o
  -2   3  16          8.71          8.59        13.67 o
  -1   3  16        371.19        347.95        24.13 o
   0   3  16         48.19         72.60        17.55 o
   1   3  16        860.62        799.83        71.73 o
   2   3  16        496.64        563.02        66.08 o
   3   3  16         32.62          7.80        11.36 o
   4   3  16        890.80        932.16       223.14 o
   5   3  16        107.94         99.31        15.92 o
   6   3  16          6.57          0.00        22.03 o
  -4   4  16        222.38        190.08        29.42 o
  -3   4  16          8.73         20.14        11.80 o
  -2   4  16        189.09        216.37        19.46 o
  -1   4  16         97.09         79.10        16.05 o
   0   4  16         72.43         88.88        13.45 o
   1   4  16        209.11        192.56        22.99 o
   2   4  16         78.37         77.97        14.45 o
   3   4  16        246.12        236.26        30.82 o
   4   4  16         52.78         65.35        28.45 o
   5   4  16        179.03        163.94        82.32 o
   6   4  16         79.04         13.60        49.11 o
  -4   5  16        363.37        390.74        41.22 o
  -3   5  16          1.14          6.25        12.14 o
  -2   5  16        105.00        115.35        14.06 o
  -1   5  16         14.28         24.75         7.94 o
   0   5  16        302.71        279.02        30.57 o
   1   5  16         37.80         47.41        14.89 o
   2   5  16        148.79        133.44        18.14 o
   3   5  16        116.91        109.53        31.48 o
   4   5  16         97.24        101.99        37.24 o
   5   5  16          2.13          3.66        16.53 o
   6   5  16        226.71        236.61        41.93 o
  -4   6  16        115.86        160.44        27.44 o
  -3   6  16          8.78         11.01        10.26 o
  -2   6  16        203.91        244.88        20.68 o
  -1   6  16        195.76        219.25        24.39 o
   0   6  16        143.15        120.22        15.03 o
   1   6  16        428.73        374.09        34.60 o
   2   6  16         50.28         34.53        15.76 o
   3   6  16          8.98         14.58        11.64 o
   4   6  16         10.45         43.74        21.19 o
   5   6  16        630.98        563.43        57.42 o
   6   6  16        194.37        119.75        45.93 o
  -4   7  16          3.56          0.00        11.80 o
  -3   7  16         67.74         77.32        18.56 o
  -2   7  16        983.11       1021.80        66.19 o
  -1   7  16         28.14         21.99         7.88 o
   0   7  16          2.69          8.22         8.72 o
   1   7  16       1363.09       1378.91        59.88 o
   2   7  16       1067.61       1208.14       101.78 o
   3   7  16          0.11          6.81        11.08 o
   4   7  16        373.30        286.65        41.47 o
   5   7  16         23.18         17.00        18.88 o
   6   7  16          0.36          2.76        15.38 o
  -4   8  16         19.88         18.12        16.97 o
  -3   8  16         22.84         18.10        11.27 o
  -2   8  16         92.62         86.04        12.77 o
  -1   8  16         94.38        114.47        16.85 o
   0   8  16        466.73        439.96        48.21 o
   1   8  16        163.35        144.92        30.12 o
   2   8  16         29.63          5.77        17.70 o
   3   8  16          0.00          0.81        19.39 o
   4   8  16        555.34        582.19        78.77 o
   5   8  16         16.03          0.00        17.29 o
   6   8  16          8.85          0.00        20.52 o
  -3   9  16       1317.58       1417.70        90.86 o
  -2   9  16         50.81         44.40        18.24 o
  -1   9  16         16.62         15.84         9.42 o
   0   9  16         85.61        113.87        17.41 o
   1   9  16        132.12         90.30        23.48 o
   2   9  16         52.35         24.09        12.88 o
   3   9  16        505.57        481.13        39.39 o
   4   9  16        143.56        123.02        29.93 o
   5   9  16         39.99         39.24        20.47 o
   6   9  16         11.71         12.94        17.32 o
  -3  10  16         38.71         54.74        14.88 o
  -2  10  16         17.98         17.44         9.95 o
  -1  10  16        886.48        872.46        48.05 o
   0  10  16         63.60         75.99        14.76 o
   1  10  16        313.06        360.84        58.78 o
   2  10  16         46.39         47.29        19.66 o
   3  10  16          0.26          0.00        14.55 o
   4  10  16         33.66         35.21        32.86 o
   5  10  16         12.00          0.00        15.96 o
   6  10  16          1.33         11.57        17.81 o
  -3  11  16        366.23        375.12        46.55 o
  -2  11  16          5.92          2.57         9.91 o
  -1  11  16         80.47         60.97        14.22 o
   0  11  16        292.73        330.51        33.00 o
   1  11  16        169.98        183.70        24.62 o
   2  11  16        265.39        296.95        36.73 o
   3  11  16        179.21        220.10        26.15 o
   4  11  16        135.08        128.09        35.49 o
   5  11  16          0.08          1.44        17.36 o
  -2  12  16        146.67        172.66        24.06 o
  -1  12  16         19.34         17.68        13.10 o
   0  12  16         75.19         91.86        33.23 o
   1  12  16         39.06         43.04        15.05 o
   2  12  16         42.09         18.82        14.99 o
   3  12  16         33.14         25.57        12.97 o
   4  12  16        149.95        153.96        22.84 o
   5  12  16         29.60          1.11        20.04 o
  -2  13  16        207.03        234.70        65.71 o
  -1  13  16         74.74        126.91        21.42 o
   0  13  16        213.48        241.49        31.72 o
   1  13  16         58.73         58.28        15.69 o
   2  13  16        491.49        476.24        42.19 o
   3  13  16         43.96         48.76        15.64 o
   4  13  16        343.80        399.90        36.47 o
   5  13  16        149.99        187.25        24.01 o
  -1  14  16         57.73         92.13        21.63 o
   0  14  16         37.20          9.31        13.76 o
   1  14  16         50.63         83.17        24.99 o
   2  14  16          0.75          0.00         9.97 o
   3  14  16         18.97         16.09        13.32 o
   4  14  16         15.89          6.57        10.19 o
   0  15  16          2.28          0.00        10.03 o
   1  15  16         14.37          2.51        12.70 o
   2  15  16          0.76         19.34        15.87 o
   3  15  16         18.62          0.00        10.72 o
   1  -3  17         18.11         25.81        16.04 o
  -1  -2  17         81.82         60.51        16.68 o
   0  -2  17        146.62        179.05        38.21 o
   1  -2  17          0.06          0.00        13.05 o
   2  -2  17        434.91        376.06        36.51 o
   3  -2  17         46.42         73.04        16.25 o
  -2  -1  17         45.61         58.67        22.67 o
  -1  -1  17          0.42          1.36         9.80 o
   0  -1  17        251.06        243.55        42.12 o
   1  -1  17         95.94        104.38        21.24 o
   2  -1  17        237.69        198.16        26.07 o
   3  -1  17         18.49         31.20        13.29 o
   4  -1  17         13.10          2.73        17.66 o
  -2   0  17         14.02         33.70        13.49 o
  -1   0  17         65.08         75.91        15.84 o
   0   0  17          3.60         14.08        18.38 o
   1   0  17        100.97         58.96        16.46 o
   2   0  17         23.75         22.78        17.72 o
   3   0  17          6.98         22.95        11.98 o
   4   0  17          4.72         11.41        11.17 o
  -2   1  17        187.59        193.83        21.86 o
  -1   1  17        157.55        140.90        18.82 o
   0   1  17         73.80         90.42        23.43 o
   1   1  17        238.53        211.49        30.49 o
   2   1  17        156.81        170.06        24.17 o
   3   1  17         67.54         50.42        13.76 o
   4   1  17         22.72         16.13        24.23 o
   5   1  17          2.00          6.10        12.29 o
  -3   2  17        360.28        306.56        36.48 o
  -2   2  17          0.01          0.00         9.75 o
  -1   2  17         44.44         39.01        21.47 o
   0   2  17        175.25        178.12        25.75 o
   1   2  17        863.00        901.81        58.54 o
   2   2  17         62.42         40.36        16.26 o
   3   2  17          6.77         14.59        10.57 o
   4   2  17        107.78        112.65        30.64 o
   5   2  17         65.68        127.58        41.14 o
  -3   3  17         68.55         48.50        26.58 o
  -2   3  17         47.77         51.82        19.53 o
  -1   3  17        337.28        367.51        33.79 o
   0   3  17         21.94         35.65        13.97 o
   1   3  17         14.12         10.49        13.24 o
   2   3  17        628.45        588.98        43.05 o
   3   3  17        152.86        182.30        21.33 o
   4   3  17          4.98          3.68         6.28 o
   5   3  17          9.37          0.32        34.30 o
  -3   4  17          0.02         12.51        16.57 o
  -2   4  17          7.76         12.12        10.00 o
  -1   4  17         10.13          0.00        10.14 o
   0   4  17        287.83        281.23        26.98 o
   1   4  17         71.18         37.41        13.52 o
   2   4  17        197.17        156.59        33.50 o
   3   4  17        444.42        484.55        46.85 o
   4   4  17        303.64        384.84        83.41 o
   5   4  17        337.65        396.51        60.87 o
  -3   5  17        932.74        967.75        92.91 o
  -2   5  17        104.68        127.89        48.83 o
  -1   5  17        338.27        357.20        50.15 o
   0   5  17        132.15        119.63        19.21 o
   1   5  17          0.23          2.00        10.02 o
   2   5  17          6.76          0.00        11.34 o
   3   5  17         72.33         91.77        19.02 o
   4   5  17        261.02        224.16        38.21 o
   5   5  17        265.37        243.65        40.88 o
   6   5  17          0.00         13.12        17.74 o
  -3   6  17         80.29         85.75        17.62 o
  -2   6  17        731.58        809.98        51.70 o
  -1   6  17          8.93          2.70        10.60 o
   0   6  17         55.27         43.69        12.13 o
   1   6  17          9.40          9.87        12.58 o
   2   6  17         80.84         66.23        18.87 o
   3   6  17        941.61        913.48        76.29 o
   4   6  17          3.80          0.00        17.38 o
   5   6  17         42.56         36.96        22.09 o
   6   6  17          4.38          0.00        16.92 o
  -3   7  17          4.01         12.22        11.88 o
  -2   7  17         39.32         62.05        14.45 o
  -1   7  17       1315.49       1294.88        73.05 o
   0   7  17        140.27        118.40        19.80 o
   1   7  17         12.05         13.88         9.05 o
   2   7  17          0.06          4.81        11.69 o
   3   7  17         19.28         10.21        12.20 o
   4   7  17          0.05          0.00        16.67 o
   5   7  17         55.40         44.43        24.12 o
   6   7  17         68.50         29.02        31.35 o
  -3   8  17         23.65          9.17        15.27 o
  -2   8  17         78.81         69.72        14.76 o
  -1   8  17         18.15          1.68        13.50 o
   0   8  17        195.08        184.89        20.62 o
   1   8  17        121.05        133.73        17.64 o
   2   8  17         52.08         28.80        23.85 o
   3   8  17        378.15        377.01        35.56 o
   4   8  17        334.61        292.48        42.73 o
   5   8  17        233.69        210.52        37.28 o
   6   8  17         61.46         60.28        33.62 o
  -3   9  17          1.10         39.30        14.00 o
  -2   9  17         91.86         91.92        33.48 o
  -1   9  17          2.51          0.00        11.79 o
   0   9  17          0.74          0.87         9.84 o
   1   9  17        440.49        438.17        72.72 o
   2   9  17        537.77        557.00        67.80 o
   3   9  17          2.06          0.00        11.20 o
   4   9  17         16.41         51.92        28.75 o
   5   9  17          5.98          6.52        19.89 o
  -2  10  17          5.05          1.32        15.63 o
  -1  10  17        371.28        420.11        36.84 o
   0  10  17        216.55        213.74        22.75 o
   1  10  17          0.36          0.00         9.88 o
   2  10  17        468.93        458.53        44.08 o
   3  10  17        163.09        159.59        27.11 o
   4  10  17        162.26        244.81        70.05 o
   5  10  17          1.88          1.23        18.19 o
  -2  11  17        194.53        161.94        37.09 o
  -1  11  17         22.33         35.29        27.55 o
   0  11  17        337.66        326.20        36.81 o
   1  11  17        259.57        270.90        29.52 o
   2  11  17        181.73        178.65        35.64 o
   3  11  17          0.13          0.00         9.70 o
   4  11  17         30.21         22.89        23.25 o
   5  11  17          4.33         18.00        22.62 o
  -2  12  17          6.73          2.19        27.44 o
  -1  12  17          5.38          0.00        14.44 o
   0  12  17         60.35         42.82        29.25 o
   1  12  17        173.49        208.02        30.12 o
   2  12  17         12.97          8.27        12.28 o
   3  12  17        111.07        141.32        28.20 o
   4  12  17         75.22         74.03        17.73 o
  -1  13  17         38.83         51.27        20.94 o
   0  13  17        113.76        164.64        53.08 o
   1  13  17        212.62        201.75        27.53 o
   2  13  17         17.42         21.36        13.07 o
   3  13  17        107.90        152.76        24.17 o
   4  13  17          1.82         13.58        12.11 o
   0  14  17          0.99          0.00        20.94 o
   1  14  17          4.23          0.00        10.77 o
   2  14  17          9.58         17.38        13.08 o
   3  14  17         44.54         22.59        18.77 o
   0  -1  18         61.45         65.47        26.63 o
   1  -1  18        130.11         85.97        25.18 o
   2  -1  18          7.06         16.85        13.53 o
  -1   0  18        412.21        413.23        34.50 o
   0   0  18         19.96          7.66        18.30 o
   1   0  18          4.04          0.00        13.21 o
   2   0  18         75.19        111.37        21.58 o
   3   0  18         95.93         88.89        17.65 o
  -1   1  18         33.49         33.39        13.06 o
   0   1  18        181.43        152.90        31.84 o
   1   1  18        156.36        197.54        27.38 o
   2   1  18          0.02          8.02        12.05 o
   3   1  18         16.33         12.54        11.41 o
   4   1  18         63.43         62.37        25.30 o
  -2   2  18        264.42        228.90        43.06 o
  -1   2  18        291.12        261.77        26.77 o
   0   2  18         16.84          6.88        17.16 o
   1   2  18         21.48          2.26        12.39 o
   2   2  18          0.25          0.00        10.66 o
   3   2  18        215.08        250.60        30.34 o
   4   2  18          6.44          9.72         9.88 o
  -2   3  18         26.08         24.01        47.30 o
  -1   3  18         11.73         25.73        13.48 o
   0   3  18         22.85          9.86        13.34 o
   1   3  18         39.85         57.69        26.00 o
   2   3  18         11.10         19.70        13.14 o
   3   3  18         29.10         16.43        12.82 o
   4   3  18        225.70        184.55        33.12 o
  -2   4  18         68.73         44.45        26.20 o
  -1   4  18         11.27          0.36        10.76 o
   0   4  18          3.73          0.14        10.55 o
   1   4  18        263.68        224.18        33.54 o
   2   4  18        508.57        430.24        34.36 o
   3   4  18         98.95        159.14        25.75 o
   4   4  18          5.92          0.00        46.22 o
   5   4  18         20.90         17.59        27.45 o
  -2   5  18         87.37         59.22        27.06 o
  -1   5  18        104.23         75.08        38.97 o
   0   5  18         31.41         18.34        11.90 o
   1   5  18        343.92        311.15        40.72 o
   2   5  18        228.09        259.54        52.53 o
   3   5  18          0.94          0.00        11.06 o
   4   5  18          1.33          0.00        17.14 o
   5   5  18         13.23          0.00        20.40 o
  -2   6  18        606.02        643.37        99.29 o
  -1   6  18          3.82          0.04        18.20 o
   0   6  18        124.97        139.61        20.05 o
   1   6  18         24.39         36.04        23.76 o
   2   6  18          0.09         12.81        10.31 o
   3   6  18         70.97         80.13        20.03 o
   4   6  18        164.95        170.54        35.23 o
   5   6  18        351.40        435.12        54.96 o
  -2   7  18          1.17          0.00        18.78 o
  -1   7  18         18.16         10.57        11.47 o
   0   7  18        184.01        202.03        28.87 o
   1   7  18          2.00          0.00         8.80 o
   2   7  18          5.76         15.27        14.85 o
   3   7  18         42.59         48.39        17.51 o
   4   7  18         12.05          0.00        18.76 o
   5   7  18          4.99         17.57        19.91 o
  -2   8  18        191.86        209.86        39.79 o
  -1   8  18         14.55          8.70        11.63 o
   0   8  18        273.78        262.94        26.10 o
   1   8  18        227.31        193.55        21.21 o
   2   8  18          7.84          7.96        17.21 o
   3   8  18        314.70        321.38        34.75 o
   4   8  18         25.31         18.82        21.33 o
   5   8  18         82.14         79.57        25.58 o
  -2   9  18         50.63         19.12        21.34 o
  -1   9  18        170.03        161.37        35.75 o
   0   9  18          3.91          0.00        10.07 o
   1   9  18        247.87        252.00        63.32 o
   2   9  18         57.16         61.52        15.98 o
   3   9  18          3.88          1.11        12.10 o
   4   9  18         81.42        109.38        30.05 o
   5   9  18         19.94          3.08        18.22 o
  -2  10  18        112.11         95.23        39.72 o
  -1  10  18         21.17         12.74        13.63 o
   0  10  18          1.37          0.00         8.92 o
   1  10  18        542.99        517.74        43.94 o
   2  10  18        145.65        172.98        25.28 o
   3  10  18        222.52        191.54        29.96 o
   4  10  18        273.32        319.89        55.26 o
  -1  11  18          1.78          0.00        15.16 o
   0  11  18        312.32        292.54        34.77 o
   1  11  18         11.03         26.11        14.30 o
   2  11  18        153.82        172.07        38.25 o
   3  11  18        166.40        144.50        22.87 o
   4  11  18         25.77         39.07        28.25 o
  -1  12  18          8.20          0.00        13.00 o
   0  12  18        192.39        215.47        31.27 o
   1  12  18          0.50          0.00        10.78 o
   2  12  18          0.01         16.64        13.45 o
   3  12  18         57.70         67.48        17.79 o
   4  12  18         11.86         24.10        13.79 o
   0  13  18         17.52         19.51        14.31 o
   1  13  18          3.52          0.00        10.10 o
   2  13  18        340.65        297.54        32.95 o
   3  13  18          0.11          0.00         9.71 o
   1   1  19         27.00         27.25        27.10 o
   2   1  19         28.80         50.20        16.26 o
   0   2  19        191.12        156.72        33.99 o
   1   2  19         70.81         77.97        20.21 o
   2   2  19          2.28         28.64        30.88 o
   3   2  19         84.24         81.39        16.19 o
  -1   3  19        214.96        225.11        27.38 o
   0   3  19        118.09        121.10        28.99 o
   1   3  19         41.78         39.30        16.65 o
   2   3  19         16.92         23.95        14.32 o
   3   3  19         21.46          5.03         9.64 o
  -1   4  19         52.78          7.99        18.05 o
   0   4  19        269.12        337.65        33.00 o
   1   4  19        161.82        173.14        26.02 o
   2   4  19         61.62         71.05        16.91 o
   3   4  19         17.89         33.06        15.57 o
   4   4  19          0.03          0.00         8.34 o
  -1   5  19        210.04        215.79        29.74 o
   0   5  19         26.36          0.00        11.61 o
   1   5  19         10.19          9.32        12.36 o
   2   5  19          0.02          0.00        10.11 o
   3   5  19         85.23        113.17        28.71 o
   4   5  19         32.30         78.67        31.33 o
  -1   6  19        111.95        168.58        27.25 o
   0   6  19         97.33         78.65        19.36 o
   1   6  19        167.52        162.44        18.19 o
   2   6  19          0.33          6.28        10.93 o
   3   6  19         51.80         65.55        21.16 o
   4   6  19          1.06          0.00        17.19 o
  -1   7  19        400.10        401.01        40.88 o
   0   7  19         53.87         80.30        19.43 o
   1   7  19        223.00        245.81        23.45 o
   2   7  19         41.62         21.10        15.67 o
   3   7  19         48.72         43.11        17.07 o
   4   7  19        107.22         95.48        28.99 o
  -1   8  19          0.08          5.78        14.44 o
   0   8  19          5.04          0.00        10.15 o
   1   8  19         32.47         25.66        11.88 o
   2   8  19         62.37         52.72        18.18 o
   3   8  19        244.01        303.97        41.89 o
   4   8  19         14.18         17.40        22.60 o
  -1   9  19          9.72         38.28        15.86 o
   0   9  19         11.38         40.65        15.60 o
   1   9  19         19.61         14.03        11.73 o
   2   9  19        181.70        184.82        40.01 o
   3   9  19         20.70         13.61        14.59 o
   4   9  19         66.10         44.16        24.96 o
  -1  10  19         28.41         49.47        17.78 o
   0  10  19        284.62        359.26        37.09 o
   1  10  19        182.27        206.19        27.74 o
   2  10  19        167.19        169.31        24.46 o
   3  10  19         23.10          9.63        15.59 o
   0  11  19         14.13          0.00        14.85 o
   1  11  19         75.80         74.84        27.85 o
   2  11  19         44.80         44.21        21.31 o
   3  11  19          8.67          9.72        10.77 o
   1  12  19         62.13         59.00        22.59 o
   2  12  19        148.15        200.79        28.20 o
   1   5  20          5.67          5.20        12.75 o
   2   5  20          0.64          0.00        11.45 o
   1   6  20          1.38          0.00         8.68 o
   2   6  20         21.43         28.92        12.90 o
   1   7  20          7.53          3.10        10.79 o
   2   7  20        148.89        116.46        24.07 o
   1   8  20        886.86        911.32        52.89 o
   2   8  20          0.04          0.00         8.54 o
   1   9  20        142.61        167.47        21.89 o
   2   9  20          1.44          0.00         8.98 o
                                                
